# Supplementary material for: Urinary glycoproteomic profiling of non-muscle invasive and muscle invasive bladder carcinoma patients reveals distinct N-glycosylation pattern of CD44, MGAM, and GINM1
Source: Oncotarget. 2020 Aug 25;11(34):3244–55. doi: 10.18632/oncotarget.27696 (PMC7456616; doi:10.18632/oncotarget.27696)
Supplement: Supplementary file 2 [file oncotarget-11-3244-s002.xlsx]

## Sheet: SupTable2
Supplementary Table 2: Quantification of N-glycopreotmics of NMIBC patients and healthy cohort
Peptide sequence	Modification	Glycosylation motif	ptmRS: Best site probabilities>=70	Position of Glycosylation in peptid	Motif string	Protein accession from original sheet	Protein accession	Gene symbol	Gene ID	Protein description	Position of Glycosylation in protein	Upstream	Downstream	Reported in Uniprot	Confidence	Annotated Sequence	Modifications	Qvality PEP	Qvality q-value	# Protein Groups	# Proteins	# PSMs	Master Protein Accessions	Positions in Master Proteins	# Missed Cleavages	Theo. MH+ [Da]	ptmRS: Best Site Probabilities	Unique key	P value	Fold Change	Unique key	Abundances (Grouped): 126	Abundances (Grouped): 127N	Abundances (Grouped): 127C	Abundances (Grouped): 128N	Abundances (Grouped): 128C	Abundances (Grouped): 129N	Abundances (Grouped): 129C	Abundances (Grouped): 130N	Abundances (Grouped): 130C	Abundances (Grouped): 131
KVLNFTTKA	2xTMT6plex [N-Term; K7]; 1xDeamidated [N3(100)]	Yes	Yes	4	NFT	767934622	XP_011512416.1	C6	729	PREDICTED: complement component C6 isoform X1	333	HKVMKVL	FTTKAKD	No	High	[K].VLNFTTK.[A]	2xTMT6plex [N-Term; K7]; 1xDeamidated [N3(100)]	0.249399	0.00704176	1	8	3	767934622	767934622 [331-337]	0	1281.78	N3(Deamidated): 100	XP_011512416.1#C6#333#[K].VLNFTTK.[A]#2xTMT6plex [N-Term; K7]; 1xDeamidated [N3(100)]	1.25351e-05	3.43681	XP_011512416.1#C6#333#	128.3	103.9	66.9	105.6	69.8	104.7	62	62.8	99.2	311.2
RSYSESSSTSSSESLNSSAPRG	1xTMT6plex [N-Term]; 1xDeamidated [N15(100)]	Yes	Yes	16	NSS	530375053	XP_005247723.1	HEG1	57493	PREDICTED: protein HEG homolog 1 isoform X1	520	TSSSESL	SSAPRGE	No	High	[R].SYSESSSTSSSESLNSSAPR.[G]	1xTMT6plex [N-Term]; 1xDeamidated [N15(100)]	1.99437e-10	0	1	2	6	530375053	530375053 [506-525]	0	2280.03	N15(Deamidated): 100	XP_005247723.1#HEG1#520#[R].SYSESSSTSSSESLNSSAPR.[G]#1xTMT6plex [N-Term]; 1xDeamidated [N15(100)]	0.000152348	0.497273	XP_005247723.1#HEG1#520#	113.4	111.1	76.5	109.6	96.2	21.8	8	7.5	17.5	53.9
KDDLDPEKNDSEPGSQRI	2xTMT6plex [N-Term; K7]; 1xDeamidated [N8(100)]	Yes	Yes	9	NDS	578814598	XP_006716181.1	CACNA2D1	781	PREDICTED: voltage-dependent calcium channel subunit alpha-2/delta-1 isoform X1	136	DDLDPEK	DSEPGSQ	Yes	High	[K].DDLDPEKNDSEPGSQR.[I]	2xTMT6plex [N-Term; K7]; 1xDeamidated [N8(100)]	0.00643666	0	1	13	2	578814598	578814598 [129-144]	1	2261.09	N8(Deamidated): 100	XP_006716181.1#CACNA2D1#136#[K].DDLDPEKNDSEPGSQR.[I]#2xTMT6plex [N-Term; K7]; 1xDeamidated [N8(100)]	0.000197986	0.553788	XP_006716181.1#CACNA2D1#136#	144.8	137.5	82.6	112.9	109.1	32.5	9.5	11.7	27.9	41.8
QRDQGSAYANRT	1xTMT6plex [N-Term]; 1xDeamidated [N8(100)]	Yes	Yes	10	NRT	767985482	XP_011520398.1	CD276	80381	PREDICTED: CD276 antigen isoform X1	838	STVKGGQ	STAASTK	No	High	[QR].DQGSAYANR.[T]	1xTMT6plex [N-Term]; 1xDeamidated [N8(100)]	0.00812967	0	1	1	3	767985482	767985482 [84-92]; [302-310]	0	1211.59	N8(Deamidated): 100	XP_011520398.1#CD276#838#[QR].DQGSAYANR.[T]#1xTMT6plex [N-Term]; 1xDeamidated [N8(100)]	0.000224362	0.539611	XP_011520398.1#CD276#838#	176.8	172.4	106.6	152.7	142.4	43	12.5	13.9	23.6	73.2
KVDKDLQSLEDILHQVENKT	3xTMT6plex [N-Term; K3; K18]; 1xDeamidated [N17(100)]	Yes	Yes	18	NKT	70906439	NP_068656.2	FGG	2266	fibrinogen gamma chain isoform gamma-B precursor	78	DILHQVE	KTSEVKQ	Yes	High	[K].VDKDLQSLEDILHQVENK.[T]	3xTMT6plex [N-Term; K3; K18]; 1xDeamidated [N17(100)]	2.15463e-05	0	1	2	6	70906439	70906439 [62-79]	1	2811.57	N17(Deamidated): 100	NP_068656.2#FGG#78#[K].VDKDLQSLEDILHQVENK.[T]#3xTMT6plex [N-Term; K3; K18]; 1xDeamidated [N17(100)]	0.000248066	31.2739	NP_068656.2#FGG#78#	17.5	31.4	13.2	22.8	34.2	319.6	397.3	268.9	181.2	109.2
KETFFNLSKR	2xTMT6plex [N-Term; K8]; 1xDeamidated [N5(100)]	Yes	Yes	6	NLS	1034587226	XP_016876842.1	SERPINA10	51156	PREDICTED: protein Z-dependent protease inhibitor isoform X1	220	DVKETFF	LSKRYFD	No	High	[K].ETFFNLSK.[R]	2xTMT6plex [N-Term; K8]; 1xDeamidated [N5(100)]	0.0366705	0	1	2	2	1034587226	1034587226 [216-223]	0	1444.81	N5(Deamidated): 100	XP_016876842.1#SERPINA10#220#[K].ETFFNLSK.[R]#2xTMT6plex [N-Term; K8]; 1xDeamidated [N5(100)]	0.000269121	4.93074	XP_016876842.1#SERPINA10#220#	60.5	61.6	40.2	41	44	91.4	50.5	88.1	87.1	88.8
RENGSFSGKN	2xTMT6plex [N-Term; K8]; 1xDeamidated [N2(100)]	Yes	Yes	3	NGS	530374262	XP_005247338.1	ABI3BP	25890	PREDICTED: target of Nesh-SH3 isoform X1	1596	YEVISRE	GSFSGKN	No	High	[R].ENGSFSGK.[N]	2xTMT6plex [N-Term; K8]; 1xDeamidated [N2(100)]	0.0851398	0	1	51	3	530374262	530374262 [1595-1602]	0	1284.68	N2(Deamidated): 100	XP_005247338.1#ABI3BP#1596#[R].ENGSFSGK.[N]#2xTMT6plex [N-Term; K8]; 1xDeamidated [N2(100)]	0.000354128	0.552233	XP_005247338.1#ABI3BP#1596#	335.4	333.9	177.8	254	200	65.2	18.1	25.4	46.6	148.5
KGAFISNFSMTVDGKT	2xTMT6plex [N-Term; K14]; 1xOxidation [M9(100)]; 1xDeamidated [N6(100)]	Yes	Yes	7	NFS	70778918	NP_002207.2	ITIH2	3698	inter-alpha-trypsin inhibitor heavy chain H2 precursor	118	PKGAFIS	FSMTVDG	Yes	High	[K].GAFISNFSMTVDGK.[T]	2xTMT6plex [N-Term; K14]; 1xOxidation [M9(100)]; 1xDeamidated [N6(100)]	0.00509614	0	1	1	6	70778918	70778918 [113-126]	0	1949.01	N6(Deamidated): 100; M9(Oxidation): 100	NP_002207.2#ITIH2#118#[K].GAFISNFSMTVDGK.[T]#2xTMT6plex [N-Term; K14]; 1xOxidation [M9(100)]; 1xDeamidated [N6(100)]	0.000517443	5.85286	NP_002207.2#ITIH2#118#	38.5	63.3	40.3	52.5	46.2	196.8	88.5	40.8	81.5	112.8
RDLQANDTGRY	1xTMT6plex [N-Term]; 1xDeamidated [N5(100)]	Yes	Yes	6	NDT	4557707	NP_000416.1	L1CAM	3897	neural cell adhesion molecule L1 isoform 1 precursor	490	GIRDLQA	DTGRYFC	Yes	High	[R].DLQANDTGR.[Y]	1xTMT6plex [N-Term]; 1xDeamidated [N5(100)]	0.0145352	0	1	3	3	4557707	4557707 [486-494]	0	1219.61	N5(Deamidated): 100	NP_000416.1#L1CAM#490#[R].DLQANDTGR.[Y]#1xTMT6plex [N-Term]; 1xDeamidated [N5(100)]	0.00065955	0.686448	NP_000416.1#L1CAM#490#	178.1	121.4	81.6	129	123.9	34.9	11.9	17.8	26.9	86.3
RNSTSIYFKM	2xTMT6plex [N-Term; K8]; 1xDeamidated [N1(100)]	Yes	Yes	2	NST	1034563504	XP_016858358.1	CD58	965	PREDICTED: lymphocyte function-associated antigen 3 isoform X1	169	PMEQCKR	STSIYFK	No	High	[R].NSTSIYFK.[M]	2xTMT6plex [N-Term; K8]; 1xDeamidated [N1(100)]	0.0405478	0	1	3	3	1034563504	1034563504 [169-176]	0	1418.79	N1(Deamidated): 100	XP_016858358.1#CD58#169#[R].NSTSIYFK.[M]#2xTMT6plex [N-Term; K8]; 1xDeamidated [N1(100)]	0.000707434	0.536352	XP_016858358.1#CD58#169#	395.5	346.7	158.7	238.3	212.9	56.5	18.4	24.8	49.7	152.7
RNVSQVSKN	2xTMT6plex [N-Term; K7]; 1xDeamidated [N1(100)]	Yes	Yes	2	NVS	334085203	NP_001207429.1	FCER2	2208	low affinity immunoglobulin epsilon Fc receptor isoform a	63	LEERAAR	VSQVSKN	No	High	[R].NVSQVSK.[N]	2xTMT6plex [N-Term; K7]; 1xDeamidated [N1(100)]	0.209914	0.00482491	1	2	3	334085203	334085203 [63-69]	0	1220.73	N1(Deamidated): 100	NP_001207429.1#FCER2#63#[R].NVSQVSK.[N]#2xTMT6plex [N-Term; K7]; 1xDeamidated [N1(100)]	0.000756215	0.47797	NP_001207429.1#FCER2#63#	187.7	185.9	77.2	160.4	142.8	38.4	10.1	13.2	18.3	65.6
RHYNYTGKL	2xTMT6plex [N-Term; K7]; 1xDeamidated [N3(100)]	Yes	Yes	4	NYT	1002741592	NP_001307659.1	S1PR1	1901	sphingosine 1-phosphate receptor 1	30	DIIVRHY	YTGKLNI	No	High	[R].HYNYTGK.[L]	2xTMT6plex [N-Term; K7]; 1xDeamidated [N3(100)]	0.268003	0.00807648	1	1	3	1002741592	1002741592 [28-34]	0	1341.72	N3(Deamidated): 100	NP_001307659.1#S1PR1#30#[R].HYNYTGK.[L]#2xTMT6plex [N-Term; K7]; 1xDeamidated [N3(100)]	0.000781758	0.690731	NP_001307659.1#S1PR1#30#	139.5	109.3	67.8	92.2	96.5	32	7.7	13.2	26.9	66
RNISDGFDGIPDNVDAALALPAHSYSGRE	1xTMT6plex [N-Term]; 1xDeamidated [N1(100)]	Yes	Yes	2	NIS	88853069	NP_000629.3	VTN	7448	vitronectin precursor	242	LDPDYPR	ISDGFDG	No	High	[R].NISDGFDGIPDNVDAALALPAHSYSGR.[E]	1xTMT6plex [N-Term]; 1xDeamidated [N1(100)]	6.32178e-07	0	1	1	3	88853069	88853069 [242-268]	0	3002.47	N1(Deamidated): 100	NP_000629.3#VTN#242#[R].NISDGFDGIPDNVDAALALPAHSYSGR.[E]#1xTMT6plex [N-Term]; 1xDeamidated [N1(100)]	0.000857697	2.83759	NP_000629.3#VTN#242#	38.5	35.9	33.4	39.7	30.6	37.3	15.6	27.8	57.1	44.6
RNYSDTPPTSKS	2xTMT6plex [N-Term; K10]; 1xDeamidated [N1(100)]	Yes	Yes	2	NYS	10190664	NP_065699.1	TWSG1	57045	twisted gastrulation protein homolog 1 precursor	81	VGMCNPR	YSDTPPT	No	High	[R].NYSDTPPTSK.[S]	2xTMT6plex [N-Term; K10]; 1xDeamidated [N1(100)]	0.00124052	0	1	1	6	10190664	10190664 [81-90]	0	1568.82	N1(Deamidated): 100	NP_065699.1#TWSG1#81#[R].NYSDTPPTSK.[S]#2xTMT6plex [N-Term; K10]; 1xDeamidated [N1(100)]	0.00089267	0.515009	NP_065699.1#TWSG1#81#	249.7	269.4	164.8	156.1	136.3	43.6	11	19	42.6	87.9
RYFYNNQTKQ	2xTMT6plex [N-Term; K8]; 2xDeamidated [N4(100); N5(100)]	Yes	Yes	6	NQT	767919447	XP_011510011.1	TFPI	7035	PREDICTED: tissue factor pathway inhibitor isoform X1	145	ITRYFYN	QTKQCER	No	High	[R].YFYNNQTK.[Q]	2xTMT6plex [N-Term; K8]; 2xDeamidated [N4(100); N5(100)]	0.0413078	0	1	2	3	767919447	767919447 [141-148]	0	1537.79	N4(Deamidated): 100; N5(Deamidated): 100	XP_011510011.1#TFPI#145#[R].YFYNNQTK.[Q]#2xTMT6plex [N-Term; K8]; 2xDeamidated [N4(100); N5(100)]	0.0010447	0.715146	XP_011510011.1#TFPI#145#	265.3	226.6	142.4	266.1	220.3	63.8	21.2	30.8	80.1	191.7
RINVTTLKDDGDISKQ	3xTMT6plex [N-Term; K7; K14]; 1xDeamidated [N2(100)]	Yes	Yes	3	NVT	20302038	NP_620140.1	GINM1	116254	glycoprotein integral membrane protein 1 precursor	46	PQDGIRI	VTTLKDD	No	High	[R].INVTTLKDDGDISK.[Q]	3xTMT6plex [N-Term; K7; K14]; 1xDeamidated [N2(100)]	0.000350481	0	1	1	3	20302038	20302038 [45-58]	1	2207.27	N2(Deamidated): 100	NP_620140.1#GINM1#46#[R].INVTTLKDDGDISK.[Q]#3xTMT6plex [N-Term; K7; K14]; 1xDeamidated [N2(100)]	0.00118817	0.53162	NP_620140.1#GINM1#46#	671.4	365.7	327	344.1	332.4	103.1	28.5	22.4	85.3	204.7
RFDISEVNNKS	2xTMT6plex [N-Term; K9]; 1xDeamidated [N8(100)]	Yes	Yes	9	NKS	93587342	NP_000325.4	SCN4A	6329	sodium channel protein type 4 subunit alpha	1205	FDISEVN	KSECESL	No	High	[R].FDISEVNNK.[S]	2xTMT6plex [N-Term; K9]; 1xDeamidated [N8(100)]	0.0240829	0	1	1	4	93587342	93587342 [1198-1206]	0	1524.83	N8(Deamidated): 100	NP_000325.4#SCN4A#1205#[R].FDISEVNNK.[S]#2xTMT6plex [N-Term; K9]; 1xDeamidated [N8(100)]	0.00121458	0.567696	NP_000325.4#SCN4A#1205#	353.7	277.2	151.6	334.6	195.8	71.8	18.6	23.5	63.8	114.5
RGPGIKPNQTSKM	3xTMT6plex [N-Term; K5; K11]; 1xDeamidated [N7(100)]	Yes	Yes	8	NQT	4504061	NP_002067.1	GNS	2799	N-acetylglucosamine-6-sulfatase precursor	362	RGPGIKP	QTSKMLV	Yes	High	[R].GPGIKPNQTSK.[M]	3xTMT6plex [N-Term; K5; K11]; 1xDeamidated [N7(100)]	0.112331	0	1	1	4	4504061	4504061 [356-366]	0	1815.09	N7(Deamidated): 100	NP_002067.1#GNS#362#[R].GPGIKPNQTSK.[M]#3xTMT6plex [N-Term; K5; K11]; 1xDeamidated [N7(100)]	0.00122356	1.84066	NP_002067.1#GNS#362#	219.8	276.1	205.5	259.2	211.4	181.1	62.7	110	171.2	269.6
KLPTQNITFQTESSVAEQEAEFQSPKY	2xTMT6plex [N-Term; K25]; 1xDeamidated [N5(100)]	Yes	Yes	6	NIT	31542984	NP_002209.2	ITIH4	3700	inter-alpha-trypsin inhibitor heavy chain H4 isoform 1 precursor	517	SGKLPTQ	ITFQTES	Yes	High	[K].LPTQNITFQTESSVAEQEAEFQSPK.[Y]	2xTMT6plex [N-Term; K25]; 1xDeamidated [N5(100)]	1.83388e-07	0	1	2	8	31542984	31542984 [513-537]	0	3268.66	N5(Deamidated): 100	NP_002209.2#ITIH4#517#[K].LPTQNITFQTESSVAEQEAEFQSPK.[Y]#2xTMT6plex [N-Term; K25]; 1xDeamidated [N5(100)]	0.00128669	8.41314	NP_002209.2#ITIH4#517#	32.1	49.8	27.6	39.3	31.9	103.6	71	185	112.7	60.7
RDGQLLPSSNYSNIKI	2xTMT6plex [N-Term; K14]; 1xDeamidated [N9(100)]	Yes	Yes	10	NYS	336285440	NP_001229536.1	NCAM1	4684	neural cell adhesion molecule 1 isoform 5 precursor	485	GQLLPSS	YSNIKIY	No	High	[R].DGQLLPSSNYSNIK.[I]	2xTMT6plex [N-Term; K14]; 1xDeamidated [N9(100)]	0.000695726	0	1	5	5	336285440	336285440 [477-490]	0	1995.08	N9(Deamidated): 100	NP_001229536.1#NCAM1#485#[R].DGQLLPSSNYSNIK.[I]#2xTMT6plex [N-Term; K14]; 1xDeamidated [N9(100)]	0.00135359	0.679039	NP_001229536.1#NCAM1#485#	216.8	160.2	123.4	129.6	128	45.7	13.3	16.9	42.4	94.1
RANITAIRR	1xTMT6plex [N-Term]; 1xDeamidated [N2(100)]	Yes	Yes	3	NIT	63162572	NP_005989.3	CCT3	7203	T-complex protein 1 subunit gamma isoform a	308	QHYLMRA	ITAIRRV	No	High	[R].ANITAIR.[R]	1xTMT6plex [N-Term]; 1xDeamidated [N2(100)]	0.21345	0.00482491	1	2	2	63162572	63162572 [307-313]	0	988.599	N2(Deamidated): 100	NP_005989.3#CCT3#308#[R].ANITAIR.[R]#1xTMT6plex [N-Term]; 1xDeamidated [N2(100)]	0.00141586	0.607329	NP_005989.3#CCT3#308#	194.6	135.2	83	133.6	114.6	33	8.8	14.3	28.5	93.2
RNQTLTSTEKA	2xTMT6plex [N-Term; K9]; 1xDeamidated [N1(100)]	Yes	Yes	2	NQT	1034638945	XP_016863382.1	MMRN1	22915	PREDICTED: multimerin-1 isoform X2	97	APAEGVR	QTLTSTE	Yes	High	[R].NQTLTSTEK.[A]	2xTMT6plex [N-Term; K9]; 1xDeamidated [N1(100)]	0.00727548	0	1	2	3	1034638945	1034638945 [97-105]	0	1480.83	N1(Deamidated): 100	XP_016863382.1#MMRN1#97#[R].NQTLTSTEK.[A]#2xTMT6plex [N-Term; K9]; 1xDeamidated [N1(100)]	0.00154753	0.529707	XP_016863382.1#MMRN1#97#	202.9	176.2	92.9	134.7	135.3	28.4	10	11.2	41.1	77.1
RYNYTSEEKF	2xTMT6plex [N-Term; K8]; 1xDeamidated [N2(100)]	Yes	Yes	3	NYT	1034590085	XP_016877512.1	CYFIP1	23191	PREDICTED: cytoplasmic FMR1-interacting protein 1 isoform X1	476	YERATRY	YTSEEKF	No	High	[R].YNYTSEEK.[F]	2xTMT6plex [N-Term; K8]; 1xDeamidated [N2(100)]	0.0601484	0	1	12	3	1034590085	1034590085 [475-482]	0	1492.76	N2(Deamidated): 100	XP_016877512.1#CYFIP1#476#[R].YNYTSEEK.[F]#2xTMT6plex [N-Term; K8]; 1xDeamidated [N2(100)]	0.00159602	0.515588	XP_016877512.1#CYFIP1#476#	197	184.9	100.7	96.2	121.2	29.2	10.4	12.3	21.3	78.2
KELHHLQEQNVSNAFLDKG	2xTMT6plex [N-Term; K17]; 2xDeamidated [N9(100); N12(100)]	Yes	Yes	10	NVS	767925751	XP_011510737.1	CP	1356	PREDICTED: ceruloplasmin isoform X1	762	LHHLQEQ	VSNAFLD	Yes	High	[K].ELHHLQEQNVSNAFLDK.[G]	2xTMT6plex [N-Term; K17]; 2xDeamidated [N9(100); N12(100)]	2.33516e-05	0	1	7	8	767925751	767925751 [754-770]	0	2482.3	N9(Deamidated): 100; N12(Deamidated): 100	XP_011510737.1#CP#762#[K].ELHHLQEQNVSNAFLDK.[G]#2xTMT6plex [N-Term; K17]; 2xDeamidated [N9(100); N12(100)]	0.00161042	4.17589	XP_011510737.1#CP#762#	169.1	144.6	143.3	177.3	202.3	212.3	93.4	127.2	128.8	191.5
KTWSAFQNGTDRR	1xTMT6plex [N-Term]; 1xDeamidated [N7(100)]	Yes	Yes	8	NGT	126012573	NP_004516.2	LRP2	4036	low-density lipoprotein receptor-related protein 2 precursor	1496	KTWSAFQ	GTDRRVV	No	High	[K].TWSAFQNGTDR.[R]	1xTMT6plex [N-Term]; 1xDeamidated [N7(100)]	0.000232622	0	1	3	3	126012573	126012573 [1490-1500]	0	1512.73	N7(Deamidated): 100	NP_004516.2#LRP2#1496#[K].TWSAFQNGTDR.[R]#1xTMT6plex [N-Term]; 1xDeamidated [N7(100)]	0.00164397	0.599324	NP_004516.2#LRP2#1496#	337.4	306.4	165.6	294.2	250.3	68.9	21	24.3	60	184.5
RNGSQAFVHWQEPRA	1xTMT6plex [N-Term]; 1xDeamidated [N1(100)]	Yes	Yes	2	NGS	21536466	NP_068713.2	AXL	558	tyrosine-protein kinase receptor UFO isoform 1 precursor	345	ENISATR	GSQAFVH	No	High	[R].NGSQAFVHWQEPR.[A]	1xTMT6plex [N-Term]; 1xDeamidated [N1(100)]	7.42731e-05	0	1	3	2	21536466	21536466 [345-357]	0	1785.89	N1(Deamidated): 100	NP_068713.2#AXL#345#[R].NGSQAFVHWQEPR.[A]#1xTMT6plex [N-Term]; 1xDeamidated [N1(100)]	0.00165252	0.638818	NP_068713.2#AXL#345#	166.5	97.4	65.8	102.1	103.5	26	9.9	15.1	19.5	63.2
RNISDGFDGIPDNVDAALALPAHSYSGRE	1xTMT6plex [N-Term]; 2xDeamidated [N1(100); N12(100)]	Yes	Yes	2	NIS	88853069	NP_000629.3	VTN	7448	vitronectin precursor	242	LDPDYPR	ISDGFDG	No	High	[R].NISDGFDGIPDNVDAALALPAHSYSGR.[E]	1xTMT6plex [N-Term]; 2xDeamidated [N1(100); N12(100)]	1.30935e-05	0	1	1	3	88853069	88853069 [242-268]	0	3003.45	N1(Deamidated): 100; N12(Deamidated): 100	NP_000629.3#VTN#242#[R].NISDGFDGIPDNVDAALALPAHSYSGR.[E]#1xTMT6plex [N-Term]; 2xDeamidated [N1(100); N12(100)]	0.0016629	4.49726	NP_000629.3#VTN#242#	74.5	68	56.3	64.6	87.3	72	54.4	193.9	72.8	213.7
RGNPGNITSRL	1xTMT6plex [N-Term]; 1xDeamidated [N5(100)]	Yes	Yes	6	NIT	4501853	NP_001598.1	ACAA1	30	3-ketoacyl-CoA thiolase, peroxisomal isoform a	163	ADRGNPG	ITSRLME	No	High	[R].GNPGNITSR.[L]	1xTMT6plex [N-Term]; 1xDeamidated [N5(100)]	0.00819215	0	1	4	2	4501853	4501853 [159-167]	0	1145.61	N5(Deamidated): 100	NP_001598.1#ACAA1#163#[R].GNPGNITSR.[L]#1xTMT6plex [N-Term]; 1xDeamidated [N5(100)]	0.00188499	0.49034	NP_001598.1#ACAA1#163#	333.5	131.4	120.5	144.7	150.9	40	9.6	12.1	31	90.6
RNFTAADWGQSRD	1xTMT6plex [N-Term]; 1xDeamidated [N1(100)]	Yes	Yes	2	NFT	87196339	NP_001839.2	COL6A1	1291	collagen alpha-1(VI) chain precursor	212	TDHTYRR	FTAADWG	Yes	High	[R].NFTAADWGQSR.[D]	1xTMT6plex [N-Term]; 1xDeamidated [N1(100)]	0.00264789	0	1	1	3	87196339	87196339 [212-222]	0	1482.72	N1(Deamidated): 100	NP_001839.2#COL6A1#212#[R].NFTAADWGQSR.[D]#1xTMT6plex [N-Term]; 1xDeamidated [N1(100)]	0.00221491	0.616547	NP_001839.2#COL6A1#212#	287.8	183.8	123.3	143.5	136.8	53.3	13.1	20.2	32.1	100.6
RKVNASVPRG	2xTMT6plex [N-Term; K1]; 1xDeamidated [N3(100)]	Yes	Yes	4	NAS	67782338	NP_001019978.1	APLP1	333	amyloid-like protein 1 isoform 1 precursor	552	EQYERKV	ASVPRGF	No	High	[R].KVNASVPR.[G]	2xTMT6plex [N-Term; K1]; 1xDeamidated [N3(100)]	0.0711032	0	1	4	4	67782338	67782338 [550-557]	1	1329.83	N3(Deamidated): 100	NP_001019978.1#APLP1#552#[R].KVNASVPR.[G]#2xTMT6plex [N-Term; K1]; 1xDeamidated [N3(100)]	0.00230864	0.501736	NP_001019978.1#APLP1#552#	573.5	461.1	197.1	493.2	387.9	98.3	33.2	26.5	76.2	192.1
RSVEGNGTGRR	1xTMT6plex [N-Term]; 1xDeamidated [N5(100)]	Yes	Yes	6	NGT	324120921	NP_001191304.1	NPR3	4883	atrial natriuretic peptide receptor 3 isoform 1 precursor	86	ALRSVEG	GTGRRLL	No	High	[R].SVEGNGTGR.[R]	1xTMT6plex [N-Term]; 1xDeamidated [N5(100)]	0.155242	0.00125867	1	4	3	324120921	324120921 [82-90]	0	1106.56	N5(Deamidated): 100	NP_001191304.1#NPR3#86#[R].SVEGNGTGR.[R]#1xTMT6plex [N-Term]; 1xDeamidated [N5(100)]	0.00233991	0.498775	NP_001191304.1#NPR3#86#	87.6	70.5	43.2	60.3	87.3	21.5	4.9	6.9	8.1	29.4
RAFGSNPNLTKV	2xTMT6plex [N-Term; K10]; 1xDeamidated [N7(100)]	Yes	Yes	8	NLT	635172830	NP_001278917.1	CPN2	1370	carboxypeptidase N subunit 2 precursor	74	RAFGSNP	LTKVVFL	Yes	High	[R].AFGSNPNLTK.[V]	2xTMT6plex [N-Term; K10]; 1xDeamidated [N7(100)]	0.00352872	0	1	1	5	635172830	635172830 [68-77]	0	1507.85	N7(Deamidated): 100	NP_001278917.1#CPN2#74#[R].AFGSNPNLTK.[V]#2xTMT6plex [N-Term; K10]; 1xDeamidated [N7(100)]	0.00234838	1.85225	NP_001278917.1#CPN2#74#	528.3	338	407.1	485.4	324.4	314.7	107.2	157.5	207.5	903.8
KWTEDNITSSVLFNRS	1xTMT6plex [N-Term]; 2xDeamidated [N5(100); N13(100)]	Yes	Yes	6	NIT	132814467	NP_001968.3	ENPEP	2028	glutamyl aminopeptidase	589	PVKWTED	ITSSVLF	Yes	High	[K].WTEDNITSSVLFNR.[S]	1xTMT6plex [N-Term]; 2xDeamidated [N5(100); N13(100)]	0.00424064	0	1	2	2	132814467	132814467 [585-598]	0	1912.95	N5(Deamidated): 100; N13(Deamidated): 100	NP_001968.3#ENPEP#589#[K].WTEDNITSSVLFNR.[S]#1xTMT6plex [N-Term]; 2xDeamidated [N5(100); N13(100)]	0.00250252	2.08091	NP_001968.3#ENPEP#589#	8.7	8.5	7.3	15.3	7.2	8.3	2.7	5.4	5.8	13.2
RALLPFDNLHDDPCLLTNRS	1xTMT6plex [N-Term]; 1xCarbamidomethyl [C13]; 1xDeamidated [N17(100)]	Yes	Yes	18	NRS	4557759	NP_000241.1	MPO	4353	myeloperoxidase precursor	391	DDPCLLT	RSARIPC	Yes	High	[R].ALLPFDNLHDDPCLLTNR.[S]	1xTMT6plex [N-Term]; 1xCarbamidomethyl [C13]; 1xDeamidated [N17(100)]	1.17599e-06	0	1	2	3	4557759	4557759 [375-392]	0	2354.2	N17(Deamidated): 100	NP_000241.1#MPO#391#[R].ALLPFDNLHDDPCLLTNR.[S]#1xTMT6plex [N-Term]; 1xCarbamidomethyl [C13]; 1xDeamidated [N17(100)]	0.00253511	10.8367	NP_000241.1#MPO#391#	33.7	20.9	14.1	15.3	21.2	140.8	184.1	32.8	52.7	42.9
KELHHLQEQNVSNAFLDKGEFYIGSKY	3xTMT6plex [N-Term; K17; K25]; 1xDeamidated [N9(100)]	Yes	Yes	10	NVS	767925751	XP_011510737.1	CP	1356	PREDICTED: ceruloplasmin isoform X1	762	LHHLQEQ	VSNAFLD	Yes	High	[K].ELHHLQEQNVSNAFLDKGEFYIGSK.[Y]	3xTMT6plex [N-Term; K17; K25]; 1xDeamidated [N9(100)]	1.18943e-07	0	1	7	7	767925751	767925751 [754-778]	1	3591.91	N9(Deamidated): 100	XP_011510737.1#CP#762#[K].ELHHLQEQNVSNAFLDKGEFYIGSK.[Y]#3xTMT6plex [N-Term; K17; K25]; 1xDeamidated [N9(100)]	0.00257446	2.62219	XP_011510737.1#CP#762#	69.6	31	127	49.1	82.8	225	67.4	85.3	90.8	54.8
RALHALNVTWRV	1xTMT6plex [N-Term]; 1xDeamidated [N6(100)]	Yes	Yes	7	NVT	50659093	NP_056089.1	MAN2B2	23324	epididymis-specific alpha-mannosidase isoform 1 precursor	336	FRALHAL	VTWRVRD	Yes	High	[R].ALHALNVTWR.[V]	1xTMT6plex [N-Term]; 1xDeamidated [N6(100)]	0.0150425	0	1	2	3	50659093	50659093 [331-340]	0	1410.81	N6(Deamidated): 100	NP_056089.1#MAN2B2#336#[R].ALHALNVTWR.[V]#1xTMT6plex [N-Term]; 1xDeamidated [N6(100)]	0.00266666	1.52034	NP_056089.1#MAN2B2#336#	12.9	13.4	10	12.7	12.7	6.6	3	4.6	7.3	13.6
KVKNVFNETKN	3xTMT6plex [N-Term; K2; K9]; 1xDeamidated [N6(100)]	Yes	Yes	7	NET	27262661	NP_000748.3	CSF1	1435	macrophage colony-stimulating factor 1 isoform a precursor	154	EKVKNVF	ETKNLLD	No	High	[K].VKNVFNETK.[N]	3xTMT6plex [N-Term; K2; K9]; 1xDeamidated [N6(100)]	0.0379214	0	1	4	2	27262661	27262661 [149-157]	1	1767.06	N6(Deamidated): 100	NP_000748.3#CSF1#154#[K].VKNVFNETK.[N]#3xTMT6plex [N-Term; K2; K9]; 1xDeamidated [N6(100)]	0.00273697	0.595001	NP_000748.3#CSF1#154#	305.5	150.2	501.7	110.4	178.3	63.6	14.3	23	51.9	94.6
RYEEQQLEIQNSSRF	1xTMT6plex [N-Term]; 1xDeamidated [N10(100)]	Yes	Yes	11	NSS	530381549	XP_005248949.1	ADGRF5	221395	PREDICTED: adhesion G protein-coupled receptor F5 isoform X1	315	EQQLEIQ	SSRFSIY	Yes	High	[R].YEEQQLEIQNSSR.[F]	1xTMT6plex [N-Term]; 1xDeamidated [N10(100)]	5.044e-05	0	1	10	4	530381549	530381549 [306-318]	0	1853.91	N10(Deamidated): 100	XP_005248949.1#ADGRF5#315#[R].YEEQQLEIQNSSR.[F]#1xTMT6plex [N-Term]; 1xDeamidated [N10(100)]	0.00275779	0.757934	XP_005248949.1#ADGRF5#315#	158.9	100.5	81	119.8	114.2	34.1	13.8	19	28.9	68.4
KIVNYTVRF	1xTMT6plex [N-Term]; 1xDeamidated [N3(100)]	Yes	Yes	4	NYT	1034591430	XP_016877937.1	IGDCC4	57722	PREDICTED: immunoglobulin superfamily DCC subclass member 4 isoform X1	795	FTTVKIV	YTVRFSP	No	High	[K].IVNYTVR.[F]	1xTMT6plex [N-Term]; 1xDeamidated [N3(100)]	0.249399	0.00704176	1	5	1	1034591430	1034591430 [793-799]	0	1094.64	N3(Deamidated): 100	XP_016877937.1#IGDCC4#795#[K].IVNYTVR.[F]#1xTMT6plex [N-Term]; 1xDeamidated [N3(100)]	0.00290932	0.645304	XP_016877937.1#IGDCC4#795#	291.7	207.8	162.9	194.3	166.3	66.7	15.3	33.2	37.6	111.9
KNAHGEEKENLTARA	2xTMT6plex [N-Term; K7]; 1xDeamidated [N9(100)]	Yes	Yes	10	NLT	530372398	XP_005265162.1	ITIH3	3699	PREDICTED: inter-alpha-trypsin inhibitor heavy chain H3 isoform X1	580	AHGEEKE	LTARALD	Yes	High	[K].NAHGEEKENLTAR.[A]	2xTMT6plex [N-Term; K7]; 1xDeamidated [N9(100)]	0.00794508	0	1	3	3	530372398	530372398 [572-584]	1	1928.02	N9(Deamidated): 100	XP_005265162.1#ITIH3#580#[K].NAHGEEKENLTAR.[A]#2xTMT6plex [N-Term; K7]; 1xDeamidated [N9(100)]	0.00293433	5.20741	XP_005265162.1#ITIH3#580#	33	40.1	15.7	21.1	24.8	45.1	28.1	75.6	52.1	33.3
KVSLTNVSISDEGRY	1xTMT6plex [N-Term]; 1xDeamidated [N5(100)]	Yes	Yes	6	NVS	1034572786	XP_016872946.1	CADM1	23705	PREDICTED: cell adhesion molecule 1 isoform X1	119	ELKVSLT	VSISDEG	No	High	[K].VSLTNVSISDEGR.[Y]	1xTMT6plex [N-Term]; 1xDeamidated [N5(100)]	1.1233e-05	0	1	8	2	1034572786	1034572786 [115-127]	0	1606.85	N5(Deamidated): 100	XP_016872946.1#CADM1#119#[K].VSLTNVSISDEGR.[Y]#1xTMT6plex [N-Term]; 1xDeamidated [N5(100)]	0.0031025	0.565085	XP_016872946.1#CADM1#119#	619.6	440.8	281.5	431.6	436.7	114.2	27.7	36.9	87.8	325.3
RQVVENMTRA	1xTMT6plex [N-Term]; 1xOxidation [M6(100)]; 1xDeamidated [N5(100)]	Yes	Yes	6	NMT	119393891	NP_000143.2	GAA	2548	lysosomal alpha-glucosidase preproprotein	390	ITRQVVE	MTRAHFP	Yes	High	[R].QVVENMTR.[A]	1xTMT6plex [N-Term]; 1xOxidation [M6(100)]; 1xDeamidated [N5(100)]	0.141441	0.00125867	1	1	4	119393891	119393891 [386-393]	0	1222.63	N5(Deamidated): 100; M6(Oxidation): 100	NP_000143.2#GAA#390#[R].QVVENMTR.[A]#1xTMT6plex [N-Term]; 1xOxidation [M6(100)]; 1xDeamidated [N5(100)]	0.00335324	0.347203	NP_000143.2#GAA#390#	726.4	188	228.3	302.3	346.7	76	23.1	14.2	33.3	79.3
RSTNETDASNIEDQSETEANVSLASWDVEKT	2xTMT6plex [N-Term; K29]; 2xDeamidated [N3(100); N19(100)]	Yes	Yes	4	NET	281485550	NP_000129.3	FBN1	2200	fibrillin-1 preproprotein	2734	GRKRRST	ETDASNI	Yes	High	[R].STNETDASNIEDQSETEANVSLASWDVEK.[T]	2xTMT6plex [N-Term; K29]; 2xDeamidated [N3(100); N19(100)]	6.61922e-07	0	1	1	26	281485550	281485550 [2732-2760]	0	3629.69	N3(Deamidated): 100; N19(Deamidated): 100	NP_000129.3#FBN1#2734#[R].STNETDASNIEDQSETEANVSLASWDVEK.[T]#2xTMT6plex [N-Term; K29]; 2xDeamidated [N3(100); N19(100)]	0.00337556	0.479694	NP_000129.3#FBN1#2734#	664.8	466	385	435.1	491.7	100.4	35.1	25.8	90.3	315.2
RNSSDETFLKD	2xTMT6plex [N-Term; K9]; 1xDeamidated [N1(100)]	Yes	Yes	2	NSS	1034653899	XP_016867165.1	GPNMB	10457	PREDICTED: transmembrane glycoprotein NMB isoform X1	249	MFQKNDR	SSDETFL	Yes	High	[R].NSSDETFLK.[D]	2xTMT6plex [N-Term; K9]; 1xDeamidated [N1(100)]	0.0178526	0	1	6	3	1034653899	1034653899 [249-257]	0	1499.8	N1(Deamidated): 100	XP_016867165.1#GPNMB#249#[R].NSSDETFLK.[D]#2xTMT6plex [N-Term; K9]; 1xDeamidated [N1(100)]	0.00341699	1.71205	XP_016867165.1#GPNMB#249#	297	425.7	138.2	258.3	272.5	116.6	28	46.3	102.9	296.6
KNNVTEDIKM	2xTMT6plex [N-Term; K8]; 2xDeamidated [N1(100); N2(100)]	Yes	Yes	3	NVT	767980083	XP_011534879.1	SYNE2	23224	PREDICTED: nesprin-2 isoform X1	906	AVEELKN	VTEDIKM	No	High	[K].NNVTEDIK.[M]	2xTMT6plex [N-Term; K8]; 2xDeamidated [N1(100); N2(100)]	0.0515648	0	1	15	3	767980083	767980083 [905-912]	0	1392.76	N1(Deamidated): 100; N2(Deamidated): 100	XP_011534879.1#SYNE2#906#[K].NNVTEDIK.[M]#2xTMT6plex [N-Term; K8]; 2xDeamidated [N1(100); N2(100)]	0.00351249	0.605427	XP_011534879.1#SYNE2#906#	309.3	265.6	220	176	181.9	69.1	18.4	25.5	42.4	136.7
RINVTTLKD	2xTMT6plex [N-Term; K7]; 1xDeamidated [N2(100)]	Yes	Yes	3	NVT	20302038	NP_620140.1	GINM1	116254	glycoprotein integral membrane protein 1 precursor	46	PQDGIRI	VTTLKDD	No	High	[R].INVTTLK.[D]	2xTMT6plex [N-Term; K7]; 1xDeamidated [N2(100)]	0.229653	0.00482491	1	1	3	20302038	20302038 [45-51]	0	1247.8	N2(Deamidated): 100	NP_620140.1#GINM1#46#[R].INVTTLK.[D]#2xTMT6plex [N-Term; K7]; 1xDeamidated [N2(100)]	0.00354484	0.500296	NP_620140.1#GINM1#46#	518.9	532	228.6	400.7	325.3	95.5	27.1	33.9	67.5	235.5
RSTNETDASNIEDQSETEANVSLASWDVEKT	2xTMT6plex [N-Term; K29]; 1xDeamidated [N3(100)]	Yes	Yes	4	NET	281485550	NP_000129.3	FBN1	2200	fibrillin-1 preproprotein	2734	GRKRRST	ETDASNI	Yes	High	[R].STNETDASNIEDQSETEANVSLASWDVEK.[T]	2xTMT6plex [N-Term; K29]; 1xDeamidated [N3(100)]	1.49093e-08	0	1	1	34	281485550	281485550 [2732-2760]	0	3628.7	N3(Deamidated): 100	NP_000129.3#FBN1#2734#[R].STNETDASNIEDQSETEANVSLASWDVEK.[T]#2xTMT6plex [N-Term; K29]; 1xDeamidated [N3(100)]	0.00375188	0.758617	NP_000129.3#FBN1#2734#	543.7	390.9	346.1	411	416.5	134.3	40.5	59	115.2	341.7
KIQNGTSGIRF	1xTMT6plex [N-Term]; 1xDeamidated [N3(100)]	Yes	Yes	4	NGT	74099697	NP_001027565.1	HNRNPH2	3188	heterogeneous nuclear ribonucleoprotein H2	38	FSDCKIQ	GTSGIRF	No	High	[K].IQNGTSGIR.[F]	1xTMT6plex [N-Term]; 1xDeamidated [N3(100)]	0.0345442	0	1	1	3	74099697	74099697 [36-44]	0	1175.66	N3(Deamidated): 100	NP_001027565.1#HNRNPH2#38#[K].IQNGTSGIR.[F]#1xTMT6plex [N-Term]; 1xDeamidated [N3(100)]	0.00382327	0.677417	NP_001027565.1#HNRNPH2#38#	198.1	138.8	87.5	122.1	113.8	35.5	10.3	16.8	30.6	101.3
KGNETIVNLIHSTRI	1xTMT6plex [N-Term]; 1xDeamidated [N2(100)]	Yes	Yes	3	NET	4503009	NP_001864.1	CPE	1363	carboxypeptidase E preproprotein	139	CNEYQKG	ETIVNLI	Yes	High	[K].GNETIVNLIHSTR.[I]	1xTMT6plex [N-Term]; 1xDeamidated [N2(100)]	0.00123578	0	1	1	3	4503009	4503009 [138-150]	0	1683.92	N2(Deamidated): 100	NP_001864.1#CPE#139#[K].GNETIVNLIHSTR.[I]#1xTMT6plex [N-Term]; 1xDeamidated [N2(100)]	0.00438308	1.84514	NP_001864.1#CPE#139#	26.4	22.9	17	28.1	25	12.7	8.2	12.3	12.7	37.9
RQTLFFNGTRA	1xTMT6plex [N-Term]; 1xDeamidated [N6(100)]	Yes	Yes	7	NGT	21686977	NP_660339.1	CADM4	199731	cell adhesion molecule 4 precursor	67	ARQTLFF	GTRALKD	Yes	High	[R].QTLFFNGTR.[A]	1xTMT6plex [N-Term]; 1xDeamidated [N6(100)]	0.0188994	0	1	3	5	21686977	21686977 [62-70]	0	1313.71	N6(Deamidated): 100	NP_660339.1#CADM4#67#[R].QTLFFNGTR.[A]#1xTMT6plex [N-Term]; 1xDeamidated [N6(100)]	0.00438729	0.633568	NP_660339.1#CADM4#67#	294.7	135.3	127	236.3	184	52.2	14.6	21.1	45.3	123.2
RANLTNFPENGTFVVNIAQLSQDDSGRY	1xTMT6plex [N-Term]; 3xDeamidated [N2(100); N9(100); N15(100)]	Yes	Yes	3	NLT	767909532	XP_011507931.1	PIGR	5284	PREDICTED: polymeric immunoglobulin receptor isoform X1	83	SKYAGRA	LTNFPEN	Yes	High	[R].ANLTNFPENGTFVVNIAQLSQDDSGR.[Y]	1xTMT6plex [N-Term]; 3xDeamidated [N2(100); N9(100); N15(100)]	8.08049e-05	0	1	1	1	767909532	767909532 [82-107]	0	3039.47	N2(Deamidated): 100; N9(Deamidated): 100; N15(Deamidated): 100	XP_011507931.1#PIGR#83#[R].ANLTNFPENGTFVVNIAQLSQDDSGR.[Y]#1xTMT6plex [N-Term]; 3xDeamidated [N2(100); N9(100); N15(100)]	0.00450539	2.59712	XP_011507931.1#PIGR#83#	12.3	6.7	9.8	12.4	10.6	8.8	3.4	9.8	14	12.2
KMVSHHNLTTGATLINEQWLLTTAKN	2xTMT6plex [N-Term; K24]; 1xOxidation [M1(100)]; 1xDeamidated [N6(100)]	Yes	Yes	7	NLT	4826762	NP_005134.1	HP	3240	haptoglobin isoform 1 preproprotein	184	AKMVSHH	LTTGATL	Yes	High	[K].MVSHHNLTTGATLINEQWLLTTAK.[N]	2xTMT6plex [N-Term; K24]; 1xOxidation [M1(100)]; 1xDeamidated [N6(100)]	3.45042e-08	0	1	4	24	4826762	4826762 [179-202]	0	3154.7	M1(Oxidation): 100; N6(Deamidated): 100	NP_005134.1#HP#184#[K].MVSHHNLTTGATLINEQWLLTTAK.[N]#2xTMT6plex [N-Term; K24]; 1xOxidation [M1(100)]; 1xDeamidated [N6(100)]	0.004707	8.55396	NP_005134.1#HP#184#	162.2	76.6	89	286.6	91.2	470.2	566.3	396.8	303.9	164.6
RVEEDTKVNSTVIPETQLQAEDRD	2xTMT6plex [N-Term; K6]; 1xDeamidated [N8(100)]	Yes	Yes	9	NST	110618248	NP_068743.2	CDHR5	53841	cadherin-related family member 5 isoform 1 precursor	140	VEEDTKV	STVIPET	No	High	[R].VEEDTKVNSTVIPETQLQAEDR.[D]	2xTMT6plex [N-Term; K6]; 1xDeamidated [N8(100)]	1.12761e-05	0	1	8	6	110618248	110618248 [133-154]	1	2960.55	N8(Deamidated): 100	NP_068743.2#CDHR5#140#[R].VEEDTKVNSTVIPETQLQAEDR.[D]#2xTMT6plex [N-Term; K6]; 1xDeamidated [N8(100)]	0.00483527	0.709633	NP_068743.2#CDHR5#140#	151.2	131.6	73.4	106.1	116.2	34.1	12.9	15.9	23.9	77.4
KEGHFYYNISEVKV	2xTMT6plex [N-Term; K12]; 1xDeamidated [N7(100)]	Yes	Yes	8	NIS	5453914	NP_006218.1	PLTP	5360	phospholipid transfer protein isoform a precursor	64	KEGHFYY	ISEVKVT	Yes	High	[K].EGHFYYNISEVK.[V]	2xTMT6plex [N-Term; K12]; 1xDeamidated [N7(100)]	0.00965766	0	1	2	2	5453914	5453914 [58-69]	0	1945.01	N7(Deamidated): 100	NP_006218.1#PLTP#64#[K].EGHFYYNISEVK.[V]#2xTMT6plex [N-Term; K12]; 1xDeamidated [N7(100)]	0.00496749	2.18052	NP_006218.1#PLTP#64#	78.8	43.7	43.4	64.1	63.8	45	35.9	20.9	45.1	79
RVFLNGSRQ	1xTMT6plex [N-Term]; 1xDeamidated [N4(100)]	Yes	Yes	5	NGS	1034638763	XP_016863334.1	EGF	1950	PREDICTED: pro-epidermal growth factor isoform X1	112	LLQRVFL	GSRQERV	No	High	[R].VFLNGSR.[Q]	1xTMT6plex [N-Term]; 1xDeamidated [N4(100)]	0.198952	0.00372691	1	17	6	1034638763	1034638763 [109-115]	0	1022.58	N4(Deamidated): 100	XP_016863334.1#EGF#112#[R].VFLNGSR.[Q]#1xTMT6plex [N-Term]; 1xDeamidated [N4(100)]	0.00497262	0.494267	XP_016863334.1#EGF#112#	911.6	758.4	262.9	565.6	395.2	155.1	34.5	45.8	73.6	265.3
RLLETVEYNISGAERT	1xTMT6plex [N-Term]; 1xDeamidated [N8(100)]	Yes	Yes	9	NIS	1034665107	XP_016870167.1	TNC	3371	PREDICTED: tenascin isoform X1	1485	LLETVEY	ISGAERT	Yes	High	[R].LLETVEYNISGAER.[T]	1xTMT6plex [N-Term]; 1xDeamidated [N8(100)]	0.0393596	0	1	12	1	1034665107	1034665107 [1478-1491]	0	1823.96	N8(Deamidated): 100	XP_016870167.1#TNC#1485#[R].LLETVEYNISGAER.[T]#1xTMT6plex [N-Term]; 1xDeamidated [N8(100)]	0.00513873	1.851	XP_016870167.1#TNC#1485#	60.7	41.5	55.1	68.1	50.6	34.8	12.9	33	37.1	75.5
KSNQTDAIKW	2xTMT6plex [N-Term; K8]; 1xDeamidated [N2(100)]	Yes	Yes	3	NQT	556695399	NP_001273343.1	TUBGCP4	27229	gamma-tubulin complex component 4 isoform a	508	QRKHLKS	QTDAIKW	No	High	[K].SNQTDAIK.[W]	2xTMT6plex [N-Term; K8]; 1xDeamidated [N2(100)]	0.0431883	0	1	5	3	556695399	556695399 [507-514]	0	1335.75	N2(Deamidated): 100	NP_001273343.1#TUBGCP4#508#[K].SNQTDAIK.[W]#2xTMT6plex [N-Term; K8]; 1xDeamidated [N2(100)]	0.00525945	0.614102	NP_001273343.1#TUBGCP4#508#	264.6	186.6	140	106.8	129.3	44.6	12.6	20	34.6	85.6
RTQPSSENKT	2xTMT6plex [N-Term; K8]; 1xDeamidated [N7(100)]	Yes	Yes	8	NKT	1034579880	XP_016874886.1	C1RL	51279	PREDICTED: complement C1r subcomponent-like protein isoform X1	164	RTQPSSE	KTAHLHK	No	High	[R].TQPSSENK.[T]	2xTMT6plex [N-Term; K8]; 1xDeamidated [N7(100)]	0.0497006	0	1	12	3	1034579880	1034579880 [158-165]	0	1349.73	N7(Deamidated): 100	XP_016874886.1#C1RL#164#[R].TQPSSENK.[T]#2xTMT6plex [N-Term; K8]; 1xDeamidated [N7(100)]	0.0053411	0.568567	XP_016874886.1#C1RL#164#	465.4	290	208.6	261	363	76	24.3	22.9	71.8	208.4
KGFNASYIRV	1xTMT6plex [N-Term]; 1xDeamidated [N3(100)]	Yes	Yes	4	NAS	578812844	XP_006715579.1	ADGRG6	57211	PREDICTED: G-protein coupled receptor 126 isoform X1	144	SIQKKGF	ASYIRVA	No	High	[K].GFNASYIR.[V]	1xTMT6plex [N-Term]; 1xDeamidated [N3(100)]	0.0739897	0	1	10	3	578812844	578812844 [142-149]	0	1157.62	N3(Deamidated): 100	XP_006715579.1#ADGRG6#144#[K].GFNASYIR.[V]#1xTMT6plex [N-Term]; 1xDeamidated [N3(100)]	0.00542567	1.34711	XP_006715579.1#ADGRG6#144#	155	136.5	108.3	181.5	139.4	88	30	40.5	64.2	149.6
KVVLHPNYSQVDIGLIKL	2xTMT6plex [N-Term; K16]; 1xDeamidated [N6(100)]	Yes	Yes	7	NYS	4826762	NP_005134.1	HP	3240	haptoglobin isoform 1 preproprotein	241	EKVVLHP	YSQVDIG	Yes	High	[K].VVLHPNYSQVDIGLIK.[L]	2xTMT6plex [N-Term; K16]; 1xDeamidated [N6(100)]	5.25978e-07	0	1	3	12	4826762	4826762 [236-251]	0	2254.32	N6(Deamidated): 100	NP_005134.1#HP#241#[K].VVLHPNYSQVDIGLIK.[L]#2xTMT6plex [N-Term; K16]; 1xDeamidated [N6(100)]	0.0054385	11.8226	NP_005134.1#HP#241#	193.7	78.7	56.6	601.4	63.9	523.6	782.9	669.7	471.6	236.2
RDLVPATNYSLRV	1xTMT6plex [N-Term]; 1xDeamidated [N7(100)]	Yes	Yes	8	NYS	27597078	NP_006284.2	TYRO3	7301	tyrosine-protein kinase receptor TYRO3 precursor	293	RDLVPAT	YSLRVRC	No	High	[R].DLVPATNYSLR.[V]	1xTMT6plex [N-Term]; 1xDeamidated [N7(100)]	0.000651868	0	1	3	3	27597078	27597078 [287-297]	0	1478.81	N7(Deamidated): 100	NP_006284.2#TYRO3#293#[R].DLVPATNYSLR.[V]#1xTMT6plex [N-Term]; 1xDeamidated [N7(100)]	0.00556623	0.533347	NP_006284.2#TYRO3#293#	443.3	554.3	193.3	423.2	294.5	106.6	24.3	28.2	69.2	201.8
KNNVTEDIKM	2xTMT6plex [N-Term; K8]; 1xDeamidated [N2(100)]	Yes	Yes	3	NVT	767980083	XP_011534879.1	SYNE2	23224	PREDICTED: nesprin-2 isoform X1	906	AVEELKN	VTEDIKM	No	High	[K].NNVTEDIK.[M]	2xTMT6plex [N-Term; K8]; 1xDeamidated [N2(100)]	0.0475487	0	1	15	5	767980083	767980083 [905-912]	0	1391.78	N2(Deamidated): 100	XP_011534879.1#SYNE2#906#[K].NNVTEDIK.[M]#2xTMT6plex [N-Term; K8]; 1xDeamidated [N2(100)]	0.00573763	0.462937	XP_011534879.1#SYNE2#906#	257.5	281.7	148.1	108.4	114.2	42.2	12.8	13.6	21.8	70.5
RYEQLQNETRQ	1xTMT6plex [N-Term]; 1xDeamidated [N6(100)]	Yes	Yes	7	NET	4557010	NP_001601.1	ACP2	53	lysosomal acid phosphatase isoform 1 precursor	167	PRYEQLQ	ETRQTPE	Yes	High	[R].YEQLQNETR.[Q]	1xTMT6plex [N-Term]; 1xDeamidated [N6(100)]	0.024174	0	1	3	3	4557010	4557010 [162-170]	0	1410.71	N6(Deamidated): 100	NP_001601.1#ACP2#167#[R].YEQLQNETR.[Q]#1xTMT6plex [N-Term]; 1xDeamidated [N6(100)]	0.00576817	0.699938	NP_001601.1#ACP2#167#	215.8	138.6	110.2	123.1	138.2	40.7	13.9	18.2	32.3	113.1
RHMPWNITRM	1xTMT6plex [N-Term]; 1xOxidation [M2(100)]; 1xDeamidated [N5(100)]	Yes	Yes	6	NIT	170784838	NP_003005.2	SFRP4	6424	secreted frizzled-related protein 4 precursor	38	MCRHMPW	ITRMPNH	No	High	[R].HMPWNITR.[M]	1xTMT6plex [N-Term]; 1xOxidation [M2(100)]; 1xDeamidated [N5(100)]	0.154709	0.00125867	1	1	8	170784838	170784838 [34-41]	0	1300.67	M2(Oxidation): 100; N5(Deamidated): 100	NP_003005.2#SFRP4#38#[R].HMPWNITR.[M]#1xTMT6plex [N-Term]; 1xOxidation [M2(100)]; 1xDeamidated [N5(100)]	0.00592134	0.669107	NP_003005.2#SFRP4#38#	132	99.3	114.3	98.2	95.1	32	11.6	15.1	21.7	61.6
KNLFLNHSENATAKD	2xTMT6plex [N-Term; K13]; 2xDeamidated [N5(100); N9(100)]	Yes	Yes	6	NHS	4826762	NP_005134.1	HP	3240	haptoglobin isoform 1 preproprotein	207	TAKNLFL	HSENATA	Yes	High	[K].NLFLNHSENATAK.[D]	2xTMT6plex [N-Term; K13]; 2xDeamidated [N5(100); N9(100)]	1.22678e-05	0	1	4	15	4826762	4826762 [203-215]	0	1919.03	N5(Deamidated): 100; N9(Deamidated): 100	NP_005134.1#HP#207#[K].NLFLNHSENATAK.[D]#2xTMT6plex [N-Term; K13]; 2xDeamidated [N5(100); N9(100)]	0.00599132	4.42929	NP_005134.1#HP#207#	487	234.8	151	821.7	164.9	639.4	808	776.3	584.5	333.3
KESVGNSTRI	1xTMT6plex [N-Term]; 1xDeamidated [N5(100)]	Yes	Yes	6	NST	767957824	XP_011517136.1	PPP2R4	5524	PREDICTED: serine/threonine-protein phosphatase 2A activator isoform X1	195	YLKESVG	STRIDYG	No	High	[K].ESVGNSTR.[I]	1xTMT6plex [N-Term]; 1xDeamidated [N5(100)]	0.0398011	0	1	11	6	767957824	767957824 [191-198]	0	1079.55	N5(Deamidated): 100	XP_011517136.1#PPP2R4#195#[K].ESVGNSTR.[I]#1xTMT6plex [N-Term]; 1xDeamidated [N5(100)]	0.00602864	0.620343	XP_011517136.1#PPP2R4#195#	417.4	269.8	167.7	260.9	259.7	82.1	20.2	29.2	47.7	203.2
RKDWNATKS	3xTMT6plex [N-Term; K1; K7]; 1xDeamidated [N4(100)]	Yes	Yes	5	NAT	403310693	NP_001258137.1	NEB	4703	nebulin isoform 4	5886	IKYRKDW	ATKSKYT	No	High	[R].KDWNATK.[S]	3xTMT6plex [N-Term; K1; K7]; 1xDeamidated [N4(100)]	0.190431	0.00250743	1	39	5	403310693	403310693 [5883-5889]	1	1550.91	N4(Deamidated): 100	NP_001258137.1#NEB#5886#[R].KDWNATK.[S]#3xTMT6plex [N-Term; K1; K7]; 1xDeamidated [N4(100)]	0.00606184	0.532507	NP_001258137.1#NEB#5886#	804.3	976.8	584.3	1036.4	661.7	237.8	51.8	53.9	165.1	491
RILNETGKI	2xTMT6plex [N-Term; K7]; 1xDeamidated [N3(100)]	Yes	Yes	4	NET	110815802	NP_115683.3	C9orf64	84267	UPF0553 protein C9orf64 isoform 1	153	EERHRIL	ETGKILL	No	High	[R].ILNETGK.[I]	2xTMT6plex [N-Term; K7]; 1xDeamidated [N3(100)]	0.261956	0.00807648	1	3	3	110815802	110815802 [151-157]	0	1233.75	N3(Deamidated): 100	NP_115683.3#C9orf64#153#[R].ILNETGK.[I]#2xTMT6plex [N-Term; K7]; 1xDeamidated [N3(100)]	0.00609314	0.634158	NP_115683.3#C9orf64#153#	324.5	241.5	164.3	148.5	155.8	61.5	17.6	20.8	47.2	114.8
RGSFTSPGYPGTYPNNTYCEWVLVAPAGRL	1xTMT6plex [N-Term]; 1xCarbamidomethyl [C18]; 1xDeamidated [N14(99.7)]	Yes	Yes	15	NNT	126091152	NP_001072.2	CUBN	8029	cubilin precursor	3533	GYPGTYP	NTYCEWV	No	High	[R].GSFTSPGYPGTYPNNTYCEWVLVAPAGR.[L]	1xTMT6plex [N-Term]; 1xCarbamidomethyl [C18]; 1xDeamidated [N14(99.7)]	0.000144105	0	1	4	2	126091152	126091152 [3520-3547]	0	3291.56	N14(Deamidated): 99.71	NP_001072.2#CUBN#3533#[R].GSFTSPGYPGTYPNNTYCEWVLVAPAGR.[L]#1xTMT6plex [N-Term]; 1xCarbamidomethyl [C18]; 1xDeamidated [N14(99.7)]	0.00612127	1.72237	NP_001072.2#CUBN#3533#	22.2	15.1	20	18	15.9	11.4	4.2	8.1	15.2	19.7
KFVGTPEVNQTTLYQRY	1xTMT6plex [N-Term]; 1xDeamidated [N8(100)]	Yes	Yes	9	NQT	4507509	NP_003245.1	TIMP1	7076	metalloproteinase inhibitor 1 precursor	53	FVGTPEV	QTTLYQR	Yes	High	[K].FVGTPEVNQTTLYQR.[Y]	1xTMT6plex [N-Term]; 1xDeamidated [N8(100)]	0.00490472	0	1	1	3	4507509	4507509 [46-60]	0	1983.04	N8(Deamidated): 100	NP_003245.1#TIMP1#53#[K].FVGTPEVNQTTLYQR.[Y]#1xTMT6plex [N-Term]; 1xDeamidated [N8(100)]	0.00626197	1.70784	NP_003245.1#TIMP1#53#	131	139.8	79.9	198.6	122.4	81	31.5	50.6	66.1	241.8
KMVSHHNLTTGATLINEQWLLTTAKN	2xTMT6plex [N-Term; K24]; 1xOxidation [M1(100)]; 2xDeamidated [N6(100); N15(100)]	Yes	Yes	7	NLT	4826762	NP_005134.1	HP	3240	haptoglobin isoform 1 preproprotein	184	AKMVSHH	LTTGATL	Yes	High	[K].MVSHHNLTTGATLINEQWLLTTAK.[N]	2xTMT6plex [N-Term; K24]; 1xOxidation [M1(100)]; 2xDeamidated [N6(100); N15(100)]	0.000214641	0	1	4	2	4826762	4826762 [179-202]	0	3155.68	M1(Oxidation): 100; N6(Deamidated): 100; N15(Deamidated): 100	NP_005134.1#HP#184#[K].MVSHHNLTTGATLINEQWLLTTAK.[N]#2xTMT6plex [N-Term; K24]; 1xOxidation [M1(100)]; 2xDeamidated [N6(100); N15(100)]	0.0064362	6.52777	NP_005134.1#HP#184#	20.2	16.9	13.6	37.7	13.8	49.5	71.4	43.1	31.4	23.9
RKENITAKA	3xTMT6plex [N-Term; K1; K7]; 1xDeamidated [N3(100)]	Yes	Yes	4	NIT	1034568785	XP_011517854.2	KIAA1217	56243	PREDICTED: sickle tail protein homolog isoform X1	1152	VYTGRKE	ITAKASS	No	High	[R].KENITAK.[A]	3xTMT6plex [N-Term; K1; K7]; 1xDeamidated [N3(100)]	0.253525	0.00704176	1	27	1	1034568785	1034568785 [1150-1156]	1	1491.93	N3(Deamidated): 100	XP_011517854.2#KIAA1217#1152#[R].KENITAK.[A]#3xTMT6plex [N-Term; K1; K7]; 1xDeamidated [N3(100)]	0.00687689	0.610816	XP_011517854.2#KIAA1217#1152#	307.9	245.9	131.8	169.5	189.8	43.8	20.3	17.9	53.5	128
KNGDAYGFYNNSVKT	2xTMT6plex [N-Term; K13]; 2xDeamidated [N1(100); N9(99.8)]	Yes	Yes	10	NNS	110227598	NP_079105.4	PLBD1	79887	phospholipase B-like 1 precursor	71	GDAYGFY	NSVKTTG	Yes	High	[K].NGDAYGFYNNSVK.[T]	2xTMT6plex [N-Term; K13]; 2xDeamidated [N1(100); N9(99.8)]	0.000129447	0	1	1	5	110227598	110227598 [63-75]	0	1908.94	N1(Deamidated): 100; N9(Deamidated): 99.88	NP_079105.4#PLBD1#71#[K].NGDAYGFYNNSVK.[T]#2xTMT6plex [N-Term; K13]; 2xDeamidated [N1(100); N9(99.8)]	0.00714045	8.37139	NP_079105.4#PLBD1#71#	50.1	38.5	24.3	56.6	68.8	78.1	503.9	45.9	69.9	237.3
REVYPWYNLTVEAKE	2xTMT6plex [N-Term; K13]; 1xDeamidated [N7(100)]	Yes	Yes	8	NLT	767989245	XP_011521103.1	CDH5	1003	PREDICTED: cadherin-5 isoform X1	451	REVYPWY	LTVEAKE	No	High	[R].EVYPWYNLTVEAK.[E]	2xTMT6plex [N-Term; K13]; 1xDeamidated [N7(100)]	0.00738774	0	1	2	2	767989245	767989245 [445-457]	0	2071.12	N7(Deamidated): 100	XP_011521103.1#CDH5#451#[R].EVYPWYNLTVEAK.[E]#2xTMT6plex [N-Term; K13]; 1xDeamidated [N7(100)]	0.00715851	2.11904	XP_011521103.1#CDH5#451#	26.6	22.8	17.9	20.6	15.8	13.6	8	16.2	15.2	22.5
KWNITMESYVVHTNYDEYAIFLTKK	2xTMT6plex [N-Term; K23]; 1xOxidation [M5(100)]; 2xDeamidated [N2(100); N13(100)]	Yes	Yes	3	NIT	4502067	NP_001624.1	Inter-alpha-trypsininhibitorlightchain	Trypstatin.{ECO:0000250}	protein AMBP preproprotein	115	LYHKSKW	ITMESYV	No	High	[K].WNITMESYVVHTNYDEYAIFLTK.[K]	2xTMT6plex [N-Term; K23]; 1xOxidation [M5(100)]; 2xDeamidated [N2(100); N13(100)]	1.79932e-06	0	1	1	2	4502067	4502067 [114-136]	0	3313.64	N2(Deamidated): 100; M5(Oxidation): 100; N13(Deamidated): 100	NP_001624.1#Inter-alpha-trypsininhibitorlightchain#115#[K].WNITMESYVVHTNYDEYAIFLTK.[K]#2xTMT6plex [N-Term; K23]; 1xOxidation [M5(100)]; 2xDeamidated [N2(100); N13(100)]	0.00717355	2.69229	NP_001624.1#Inter-alpha-trypsininhibitorlightchain#115#	44.2	38	40.7	21.6	20.8	22.6	8.2	29.7	58	48
KLNNSTGLQSSSVSQTKT	2xTMT6plex [N-Term; K16]; 1xDeamidated [N3(99.8)]	Yes	Yes	3	NNS	530375053	XP_005247723.1	HEG1	57493	PREDICTED: protein HEG homolog 1 isoform X1	313	SESTEKL	NSTGLQS	No	High	[K].LNNSTGLQSSSVSQTK.[T]	2xTMT6plex [N-Term; K16]; 1xDeamidated [N3(99.8)]	8.49314e-05	0	1	2	6	530375053	530375053 [312-327]	0	2110.14	N3(Deamidated): 99.8	XP_005247723.1#HEG1#313#[K].LNNSTGLQSSSVSQTK.[T]#2xTMT6plex [N-Term; K16]; 1xDeamidated [N3(99.8)]	0.00717691	0.685559	XP_005247723.1#HEG1#313#	142.5	158	89.4	128.9	122.8	46.2	12.8	15.3	25.5	83.5
KDGFNITTSEKC	2xTMT6plex [N-Term; K10]; 1xDeamidated [N4(100)]	Yes	Yes	5	NIT	642945631	NP_001254479.2	TTN	7273	titin isoform IC	7269	TWKKDGF	ITTSEKC	No	High	[K].DGFNITTSEK.[C]	2xTMT6plex [N-Term; K10]; 1xDeamidated [N4(100)]	0.00529502	0	1	7	2	642945631	642945631 [7266-7275]	0	1570.84	N4(Deamidated): 100	NP_001254479.2#TTN#7269#[K].DGFNITTSEK.[C]#2xTMT6plex [N-Term; K10]; 1xDeamidated [N4(100)]	0.00743871	0.521431	NP_001254479.2#TTN#7269#	693	503	233	250.7	243.1	85.1	24.8	27.5	79.7	164.7
RQDQCIYNTTYLNVQRE	1xTMT6plex [N-Term]; 1xCarbamidomethyl [C4]; 1xDeamidated [N7(100)]	Yes	Yes	8	NTT	167857790	NP_000598.2	ORM1	5004	alpha-1-acid glycoprotein 1 precursor	93	RQDQCIY	TTYLNVQ	Yes	High	[R].QDQCIYNTTYLNVQR.[E]	1xTMT6plex [N-Term]; 1xCarbamidomethyl [C4]; 1xDeamidated [N7(100)]	4.02243e-07	0	1	1	17	167857790	167857790 [87-101]	0	2146.04	N7(Deamidated): 100	NP_000598.2#ORM1#93#[R].QDQCIYNTTYLNVQR.[E]#1xTMT6plex [N-Term]; 1xCarbamidomethyl [C4]; 1xDeamidated [N7(100)]	0.00744114	1.67615	NP_000598.2#ORM1#93#	263.8	182	1117.2	184.3	224.1	170.6	34.3	64.7	180.4	183.1
KTADNATKN	2xTMT6plex [N-Term; K7]; 1xDeamidated [N4(100)]	Yes	Yes	5	NAT	7706322	NP_057123.1	C14orf166	51637	UPF0568 protein C14orf166	112	DNSKTAD	ATKNAEP	No	High	[K].TADNATK.[N]	2xTMT6plex [N-Term; K7]; 1xDeamidated [N4(100)]	0.231179	0.00482491	1	1	3	7706322	7706322 [109-115]	0	1179.66	N4(Deamidated): 100	NP_057123.1#C14orf166#112#[K].TADNATK.[N]#2xTMT6plex [N-Term; K7]; 1xDeamidated [N4(100)]	0.00777542	0.617685	NP_057123.1#C14orf166#112#	183.7	129.5	71.1	84.1	91.6	27.8	8.8	17.3	18.3	60.4
RGVNFNVSKV	2xTMT6plex [N-Term; K8]; 1xDeamidated [N5(100)]	Yes	Yes	6	NVS	767931868	XP_011530232.1	KLKB1	3818	PREDICTED: plasma kallikrein isoform X1	127	DMRGVNF	VSKVSSV	Yes	High	[R].GVNFNVSK.[V]	2xTMT6plex [N-Term; K8]; 1xDeamidated [N5(100)]	0.0403974	0	1	5	3	767931868	767931868 [123-130]	0	1323.77	N5(Deamidated): 100	XP_011530232.1#KLKB1#127#[R].GVNFNVSK.[V]#2xTMT6plex [N-Term; K8]; 1xDeamidated [N5(100)]	0.00805367	4.80344	XP_011530232.1#KLKB1#127#	154.7	126.5	64.1	102.6	92.8	109.2	77.8	498.4	178	161.8
KLNVEAANWTVRG	1xTMT6plex [N-Term]; 1xDeamidated [N7(100)]	Yes	Yes	8	NWT	1034649916	XP_016866242.1	GPLD1	2822	PREDICTED: phosphatidylinositol-glycan-specific phospholipase D isoform X1	578	KLNVEAA	WTVRGEE	No	High	[K].LNVEAANWTVR.[G]	1xTMT6plex [N-Term]; 1xDeamidated [N7(100)]	0.193668	0.00372691	1	3	1	1034649916	1034649916 [572-582]	0	1502.82	N7(Deamidated): 100	XP_016866242.1#GPLD1#578#[K].LNVEAANWTVR.[G]#1xTMT6plex [N-Term]; 1xDeamidated [N7(100)]	0.008161	2.33225	XP_016866242.1#GPLD1#578#	48	57.1	64.6	48	37.1	42.7	20.1	43.5	26.9	86.5
KKLHINHNNLTESVGPLPKS	3xTMT6plex [N-Term; K1; K18]; 1xDeamidated [N8(99.6)]	Yes	Yes	9	NLT	4505047	NP_002336.1	LUM	4060	lumican precursor	127	KLHINHN	LTESVGP	Yes	High	[K].KLHINHNNLTESVGPLPK.[S]	3xTMT6plex [N-Term; K1; K18]; 1xDeamidated [N8(99.6)]	0.00587163	0	1	1	2	4505047	4505047 [120-137]	1	2699.58	N8(Deamidated): 99.65	NP_002336.1#LUM#127#[K].KLHINHNNLTESVGPLPK.[S]#3xTMT6plex [N-Term; K1; K18]; 1xDeamidated [N8(99.6)]	0.00830488	3.11724	NP_002336.1#LUM#127#	13.7	8	15.1	8.6	11.9	16.4	7.4	13.9	10	11.8
RFPNQNQTRN	1xTMT6plex [N-Term]; 1xDeamidated [N5(100)]	Yes	Yes	6	NQT	4502985	NP_001854.1	COX6B1	1340	cytochrome c oxidase subunit 6B1	25	DSRFPNQ	QTRNCWQ	No	High	[R].FPNQNQTR.[N]	1xTMT6plex [N-Term]; 1xDeamidated [N5(100)]	0.0718797	0	1	1	5	4502985	4502985 [21-28]	0	1234.64	N5(Deamidated): 100	NP_001854.1#COX6B1#25#[R].FPNQNQTR.[N]#1xTMT6plex [N-Term]; 1xDeamidated [N5(100)]	0.00837581	0.53428	NP_001854.1#COX6B1#25#	485.4	399.6	192	416.7	531.5	91.4	33.3	28.2	66.9	249.7
RIFNPHLNKT	2xTMT6plex [N-Term; K8]; 1xDeamidated [N7(100)]	Yes	Yes	8	NKT	190014593	NP_001121691.1	VGLL4	9686	transcription cofactor vestigial-like protein 4 isoform a	92	RIFNPHL	KTANGDC	No	High	[R].IFNPHLNK.[T]	2xTMT6plex [N-Term; K8]; 1xDeamidated [N7(100)]	0.0582017	0	1	6	1	190014593	190014593 [86-93]	0	1441.86	N7(Deamidated): 100	NP_001121691.1#VGLL4#92#[R].IFNPHLNK.[T]#2xTMT6plex [N-Term; K8]; 1xDeamidated [N7(100)]	0.0087095	0.54027	NP_001121691.1#VGLL4#92#	113.9	130	59.4	74.1	127	22.8	10.2	7.3	17.4	51.5
KTVLTPATNHMGNVTFTIPANRE	1xTMT6plex [N-Term]; 1xOxidation [M10(100)]; 1xDeamidated [N12(100)]	Yes	Yes	13	NVT	115298678	NP_000055.2	C3	718	complement C3 preproprotein	85	PATNHMG	VTFTIPA	Yes	High	[K].TVLTPATNHMGNVTFTIPANR.[E]	1xTMT6plex [N-Term]; 1xOxidation [M10(100)]; 1xDeamidated [N12(100)]	0.000587822	0	1	1	3	115298678	115298678 [74-94]	0	2501.3	M10(Oxidation): 100; N12(Deamidated): 100	NP_000055.2#C3#85#[K].TVLTPATNHMGNVTFTIPANR.[E]#1xTMT6plex [N-Term]; 1xOxidation [M10(100)]; 1xDeamidated [N12(100)]	0.00902509	2.90505	NP_000055.2#C3#85#	52.5	50.6	35.7	46.8	42.6	37.1	47.1	45	32.3	61.5
KKLDFIILNETKF	3xTMT6plex [N-Term; K1; K11]; 1xDeamidated [N8(100)]	Yes	Yes	9	NET	18765694	NP_001926.2	DPP4	1803	dipeptidyl peptidase 4	520	KLDFIIL	ETKFWYQ	Yes	High	[K].KLDFIILNETK.[F]	3xTMT6plex [N-Term; K1; K11]; 1xDeamidated [N8(100)]	0.00226317	0	1	2	5	18765694	18765694 [513-523]	1	2022.25	N8(Deamidated): 100	NP_001926.2#DPP4#520#[K].KLDFIILNETK.[F]#3xTMT6plex [N-Term; K1; K11]; 1xDeamidated [N8(100)]	0.00936239	2.07023	NP_001926.2#DPP4#520#	31.2	34.1	31.8	36.8	58.9	21	10.1	18.9	44.8	62
KNLTFEGPLPEKI	2xTMT6plex [N-Term; K11]; 1xDeamidated [N1(100)]	Yes	Yes	2	NLT	24850115	NP_733746.1	SIAE	54414	sialate O-acetylesterase isoform 1 precursor	401	ALAYGEK	LTFEGPL	Yes	High	[K].NLTFEGPLPEK.[I]	2xTMT6plex [N-Term; K11]; 1xDeamidated [N1(100)]	0.00254841	0	1	3	3	24850115	24850115 [401-411]	0	1703.96	N1(Deamidated): 100	NP_733746.1#SIAE#401#[K].NLTFEGPLPEK.[I]#2xTMT6plex [N-Term; K11]; 1xDeamidated [N1(100)]	0.00945154	1.92388	NP_733746.1#SIAE#401#	96.8	137.5	57.9	105.5	94.9	35.3	17.4	25.7	39.6	120.6
RGNVNGTFIIHPDSGNLTVARS	1xTMT6plex [N-Term]; 3xDeamidated [N2(100); N4(100); N15(100)]	Yes	Yes	5	NGT	110618248	NP_068743.2	CDHR5	53841	cadherin-related family member 5 isoform 1 precursor	297	SIFRGNV	GTFIIHP	No	High	[R].GNVNGTFIIHPDSGNLTVAR.[S]	1xTMT6plex [N-Term]; 3xDeamidated [N2(100); N4(100); N15(100)]	0.00133927	0	1	8	1	110618248	110618248 [294-313]	0	2314.19	N2(Deamidated): 100; N4(Deamidated): 100; N15(Deamidated): 100	NP_068743.2#CDHR5#297#[R].GNVNGTFIIHPDSGNLTVAR.[S]#1xTMT6plex [N-Term]; 3xDeamidated [N2(100); N4(100); N15(100)]	0.00952422	1.41923	NP_068743.2#CDHR5#297#	108.7	64.9	57.4	102	112.9	47.2	13.9	25.1	44.3	119.5
RATNDSVVADKS	2xTMT6plex [N-Term; K10]; 1xDeamidated [N3(100)]	Yes	Yes	4	NDS	4506191	NP_002792.1	PSMB10	5699	proteasome subunit beta type-10 precursor	61	GADTRAT	DSVVADK	No	High	[R].ATNDSVVADK.[S]	2xTMT6plex [N-Term; K10]; 1xDeamidated [N3(100)]	0.00198689	0	1	1	4	4506191	4506191 [59-68]	0	1478.81	N3(Deamidated): 100	NP_002792.1#PSMB10#61#[R].ATNDSVVADK.[S]#2xTMT6plex [N-Term; K10]; 1xDeamidated [N3(100)]	0.00975063	0.782769	NP_002792.1#PSMB10#61#	167.5	129.4	82.7	114.6	125.6	37.5	13.7	20.9	29.9	94.3
KGGGGSQINSTRY	1xTMT6plex [N-Term]; 1xDeamidated [N8(100)]	Yes	Yes	9	NST	15812178	NP_008818.3	ZFP36L2	678	zinc finger protein 36, C3H1 type-like 2	150	GGGGSQI	STRYKTE	No	High	[K].GGGGSQINSTR.[Y]	1xTMT6plex [N-Term]; 1xDeamidated [N8(100)]	0.000532102	0	1	1	6	15812178	15812178 [143-153]	0	1263.65	N8(Deamidated): 100	NP_008818.3#ZFP36L2#150#[K].GGGGSQINSTR.[Y]#1xTMT6plex [N-Term]; 1xDeamidated [N8(100)]	0.00998464	0.564318	NP_008818.3#ZFP36L2#150#	521.8	336.5	211.7	336.9	324.9	85.9	20.6	23.8	91.3	241.8
KNLFLNHSENATAKD	2xTMT6plex [N-Term; K13]; 1xDeamidated [N5(100)]	Yes	Yes	6	NHS	4826762	NP_005134.1	HP	3240	haptoglobin isoform 1 preproprotein	207	TAKNLFL	HSENATA	Yes	High	[K].NLFLNHSENATAK.[D]	2xTMT6plex [N-Term; K13]; 1xDeamidated [N5(100)]	0.000751116	0	1	4	2	4826762	4826762 [203-215]	0	1918.04	N5(Deamidated): 100	NP_005134.1#HP#207#[K].NLFLNHSENATAK.[D]#2xTMT6plex [N-Term; K13]; 1xDeamidated [N5(100)]	0.0102958	6.0881	NP_005134.1#HP#207#	75.1	67.9	37.6	109.3	53.8	105	104.7	109.2	88.3	72.4
KIDSTGNVTNELRV	1xTMT6plex [N-Term]; 2xDeamidated [N6(100); N9(100)]	Yes	Yes	7	NVT	21450861	NP_647537.1	ATRN	8455	attractin isoform 1 preproprotein	416	GKIDSTG	VTNELRV	Yes	High	[K].IDSTGNVTNELR.[V]	1xTMT6plex [N-Term]; 2xDeamidated [N6(100); N9(100)]	0.000627372	0	1	4	2	21450861	21450861 [411-422]	0	1549.79	N6(Deamidated): 100; N9(Deamidated): 100	NP_647537.1#ATRN#416#[K].IDSTGNVTNELR.[V]#1xTMT6plex [N-Term]; 2xDeamidated [N6(100); N9(100)]	0.0105714	0.708825	NP_647537.1#ATRN#416#	140.2	107.8	61.6	93.8	67.2	28.3	9.8	22.6	27.1	81.8
RANLTNFPENGTFVVNIAQLSQDDSGRY	1xTMT6plex [N-Term]; 2xDeamidated [N2(100); N]	Yes	Yes	3	NLT	767909532	XP_011507931.1	PIGR	5284	PREDICTED: polymeric immunoglobulin receptor isoform X1	83	SKYAGRA	LTNFPEN	Yes	High	[R].ANLTNFPENGTFVVNIAQLSQDDSGR.[Y]	1xTMT6plex [N-Term]; 2xDeamidated [N2(100); N]	2.5115e-05	0	1	1	2	767909532	767909532 [82-107]	0	3038.49	N2(Deamidated): 100; N5(Deamidated): 50; N9(Deamidated): 50	XP_011507931.1#PIGR#83#[R].ANLTNFPENGTFVVNIAQLSQDDSGR.[Y]#1xTMT6plex [N-Term]; 2xDeamidated [N2(100); N]	0.0108492	2.36186	XP_011507931.1#PIGR#83#	14.9	7	12.6	11.2	9.4	8.2	5.4	7.1	12.3	10.5
RWSFSNGTSWRK	1xTMT6plex [N-Term]; 1xDeamidated [N5(100)]	Yes	Yes	6	NGT	4557791	NP_000425.1	NEU1	4758	sialidase-1 precursor	352	TLRWSFS	GTSWRKE	Yes	High	[R].WSFSNGTSWR.[K]	1xTMT6plex [N-Term]; 1xDeamidated [N5(100)]	0.00708311	0	1	1	2	4557791	4557791 [348-357]	0	1457.7	N5(Deamidated): 100	NP_000425.1#NEU1#352#[R].WSFSNGTSWR.[K]#1xTMT6plex [N-Term]; 1xDeamidated [N5(100)]	0.0109515	0.722491	NP_000425.1#NEU1#352#	194.7	151.3	94.3	124.9	108.9	36.2	13	16.4	35.5	108.4
RGLQLTWLENGNVSRT	1xTMT6plex [N-Term]; 2xDeamidated [N9(100); N11(100)]	Yes	Yes	12	NVS	144953876	NP_006056.2	SIRPB1	10326	signal-regulatory protein beta-1 isoform 1 precursor	291	LTWLENG	VSRTETA	Yes	High	[R].GLQLTWLENGNVSR.[T]	1xTMT6plex [N-Term]; 2xDeamidated [N9(100); N11(100)]	0.000762712	0	1	4	5	144953876	144953876 [281-294]	0	1817.96	N9(Deamidated): 100; N11(Deamidated): 100	NP_006056.2#SIRPB1#291#[R].GLQLTWLENGNVSR.[T]#1xTMT6plex [N-Term]; 2xDeamidated [N9(100); N11(100)]	0.0109767	1.45517	NP_006056.2#SIRPB1#291#	56.8	53.8	35.7	67.3	44.3	32.2	12.6	10.9	28.9	66.3
RNYTLTGRD	1xTMT6plex [N-Term]; 1xDeamidated [N1(100)]	Yes	Yes	2	NYT	45580688	NP_000578.2	C7	730	complement component C7 precursor	754	VLHCQGR	YTLTGRD	Yes	High	[R].NYTLTGR.[D]	1xTMT6plex [N-Term]; 1xDeamidated [N1(100)]	0.263672	0.00807648	1	1	2	45580688	45580688 [754-760]	0	1054.57	N1(Deamidated): 100	NP_000578.2#C7#754#[R].NYTLTGR.[D]#1xTMT6plex [N-Term]; 1xDeamidated [N1(100)]	0.0111601	0.70628	NP_000578.2#C7#754#	283.6	295	143.1	194.7	185.5	67.9	19.8	38	46.4	128
KLLEVNGTKG	2xTMT6plex [N-Term; K8]; 1xDeamidated [N5(100)]	Yes	Yes	6	NGT	767978248	XP_011533608.1	MTMR6	9107	PREDICTED: myotubularin-related protein 6 isoform X1	326	LQKLLEV	GTKGLSV	No	High	[K].LLEVNGTK.[G]	2xTMT6plex [N-Term; K8]; 1xDeamidated [N5(100)]	0.0552922	0	1	5	3	767978248	767978248 [322-329]	0	1332.81	N5(Deamidated): 100	XP_011533608.1#MTMR6#326#[K].LLEVNGTK.[G]#2xTMT6plex [N-Term; K8]; 1xDeamidated [N5(100)]	0.011877	0.669557	XP_011533608.1#MTMR6#326#	358.8	201.1	149.6	158.2	155.7	56.8	17.6	20.7	52.7	131
KSKWNITMESYVVHTNYDEYAIFLTKK	3xTMT6plex [N-Term; K2; K25]; 1xOxidation [M7(100)]; 1xDeamidated [N4(100)]	Yes	Yes	5	NIT	4502067	NP_001624.1	Inter-alpha-trypsininhibitorlightchain	Trypstatin.{ECO:0000250}	protein AMBP preproprotein	115	LYHKSKW	ITMESYV	No	High	[K].SKWNITMESYVVHTNYDEYAIFLTK.[K]	3xTMT6plex [N-Term; K2; K25]; 1xOxidation [M7(100)]; 1xDeamidated [N4(100)]	7.56914e-07	0	1	1	4	4502067	4502067 [112-136]	1	3756.94	N4(Deamidated): 100; M7(Oxidation): 100	NP_001624.1#Inter-alpha-trypsininhibitorlightchain#115#[K].SKWNITMESYVVHTNYDEYAIFLTK.[K]#3xTMT6plex [N-Term; K2; K25]; 1xOxidation [M7(100)]; 1xDeamidated [N4(100)]	0.0120821	2.62633	NP_001624.1#Inter-alpha-trypsininhibitorlightchain#115#	219.9	138.4	450.2	80.5	147.2	116.7	49.8	93.5	341.6	159
KLDAPTNLQFVNETDSTVLVRW	1xTMT6plex [N-Term]; 1xDeamidated [N11(100)]	Yes	Yes	12	NET	530370025	XP_005246454.1	FN1	2335	PREDICTED: fibronectin isoform X1	1007	PTNLQFV	ETDSTVL	Yes	High	[K].LDAPTNLQFVNETDSTVLVR.[W]	1xTMT6plex [N-Term]; 1xDeamidated [N11(100)]	6.2487e-08	0	1	30	9	530370025	530370025 [997-1016]	0	2462.3	N11(Deamidated): 100	XP_005246454.1#FN1#1007#[K].LDAPTNLQFVNETDSTVLVR.[W]#1xTMT6plex [N-Term]; 1xDeamidated [N11(100)]	0.012495	1.54396	XP_005246454.1#FN1#1007#	113.3	97	79.8	110.3	91	48.7	24.1	47.6	48	115
KKDGFNITTSEKC	3xTMT6plex [N-Term; K1; K11]; 1xDeamidated [N5(100)]	Yes	Yes	6	NIT	642945631	NP_001254479.2	TTN	7273	titin isoform IC	7269	TWKKDGF	ITTSEKC	No	High	[K].KDGFNITTSEK.[C]	3xTMT6plex [N-Term; K1; K11]; 1xDeamidated [N5(100)]	2.76396e-05	0	1	7	3	642945631	642945631 [7265-7275]	1	1928.09	N5(Deamidated): 100	NP_001254479.2#TTN#7269#[K].KDGFNITTSEK.[C]#3xTMT6plex [N-Term; K1; K11]; 1xDeamidated [N5(100)]	0.0126029	0.345646	NP_001254479.2#TTN#7269#	841.2	684.5	445.4	193.8	150.1	72.8	16.5	23.3	54.3	96.7
KVGNHTAEGTGTNKK	2xTMT6plex [N-Term; K13]; 1xDeamidated [N3(100)]	Yes	Yes	4	NHT	578836171	XP_006723928.1	STAU1	6780	PREDICTED: double-stranded RNA-binding protein Staufen homolog 1 isoform X1	333	VMQVKVG	HTAEGTG	No	High	[K].VGNHTAEGTGTNK.[K]	2xTMT6plex [N-Term; K13]; 1xDeamidated [N3(100)]	0.0138849	0	1	6	3	578836171	578836171 [331-343]	0	1744.92	N3(Deamidated): 100	XP_006723928.1#STAU1#333#[K].VGNHTAEGTGTNK.[K]#2xTMT6plex [N-Term; K13]; 1xDeamidated [N3(100)]	0.0126407	0.675523	XP_006723928.1#STAU1#333#	80.7	46.8	35.7	38.8	58.3	15.2	3.6	7.8	11.6	34.6
RSFSNVTKQ	2xTMT6plex [N-Term; K7]; 1xDeamidated [N4(100)]	Yes	Yes	5	NVT	767941789	XP_011533696.1	ASCC3	10973	PREDICTED: activating signal cointegrator 1 complex subunit 3 isoform X1	15	GALRSFS	VTKQDNY	No	High	[R].SFSNVTK.[Q]	2xTMT6plex [N-Term; K7]; 1xDeamidated [N4(100)]	0.242921	0.00704176	1	4	2	767941789	767941789 [12-18]	0	1241.71	N4(Deamidated): 100	XP_011533696.1#ASCC3#15#[R].SFSNVTK.[Q]#2xTMT6plex [N-Term; K7]; 1xDeamidated [N4(100)]	0.0126565	0.652809	XP_011533696.1#ASCC3#15#	248.6	163.2	138.5	106.8	103.9	43	11.7	20.3	36.4	79.4
KKHHDYYITSTSNGSLEGLENRE	2xTMT6plex [N-Term; K1]; 1xDeamidated [N12(100)]	Yes	Yes	13	NGS	4758248	NP_004420.1	EFNB1	1947	ephrin-B1 precursor	139	YYITSTS	GSLEGLE	No	High	[K].KHHDYYITSTSNGSLEGLENR.[E]	2xTMT6plex [N-Term; K1]; 1xDeamidated [N12(100)]	0.000166051	0	1	1	6	4758248	4758248 [128-148]	1	2880.45	N12(Deamidated): 100	NP_004420.1#EFNB1#139#[K].KHHDYYITSTSNGSLEGLENR.[E]#2xTMT6plex [N-Term; K1]; 1xDeamidated [N12(100)]	0.0127298	1.66111	NP_004420.1#EFNB1#139#	23	17.7	15.5	30.4	15.4	10.3	3.9	7.4	12.3	40.8
KGVLMVGNETTYEDGHGSRK	1xTMT6plex [N-Term]; 1xOxidation [M4(100)]; 1xDeamidated [N7(100)]	Yes	Yes	8	NET	530415036	XP_005260054.1	SLC44A2	57153	PREDICTED: choline transporter-like protein 2 isoform X1	187	KGVLMVG	ETTYEDG	Yes	High	[K].GVLMVGNETTYEDGHGSR.[K]	1xTMT6plex [N-Term]; 1xOxidation [M4(100)]; 1xDeamidated [N7(100)]	2.42637e-05	0	1	4	3	530415036	530415036 [181-198]	0	2168.01	M4(Oxidation): 100; N7(Deamidated): 100	XP_005260054.1#SLC44A2#187#[K].GVLMVGNETTYEDGHGSR.[K]#1xTMT6plex [N-Term]; 1xOxidation [M4(100)]; 1xDeamidated [N7(100)]	0.0128946	1.54143	XP_005260054.1#SLC44A2#187#	48.3	46.4	25.7	37.3	46.1	24	8.2	17.8	16.4	59.9
KNISIESRE	1xTMT6plex [N-Term]; 1xDeamidated [N1(100)]	Yes	Yes	2	NIS	767931619	XP_011530135.1	PARM1	25849	PREDICTED: prostate androgen-regulated mucin-like protein 1 isoform X1	115	PTSLLPK	ISIESRE	No	High	[K].NISIESR.[E]	1xTMT6plex [N-Term]; 1xDeamidated [N1(100)]	0.152072	0.00125867	1	2	2	767931619	767931619 [115-121]	0	1048.58	N1(Deamidated): 100	XP_011530135.1#PARM1#115#[K].NISIESR.[E]#1xTMT6plex [N-Term]; 1xDeamidated [N1(100)]	0.0129896	0.619717	XP_011530135.1#PARM1#115#	176.4	200.8	79.3	141.9	122.9	38.6	12.4	20.9	21.1	84.7
KAQGLVLEASNGSVLINGQRE	1xTMT6plex [N-Term]; 2xDeamidated [N10(100); N16(100)]	Yes	Yes	11	NGS	301172750	NP_002449.2	MUC5B	727897	mucin-5B precursor	145	GLVLEAS	GSVLING	No	High	[K].AQGLVLEASNGSVLINGQR.[E]	1xTMT6plex [N-Term]; 2xDeamidated [N10(100); N16(100)]	0.000210569	0	1	1	1	301172750	301172750 [136-154]	0	2157.17	N10(Deamidated): 100; N16(Deamidated): 100	NP_002449.2#MUC5B#145#[K].AQGLVLEASNGSVLINGQR.[E]#1xTMT6plex [N-Term]; 2xDeamidated [N10(100); N16(100)]	0.0136004	2.05622	NP_002449.2#MUC5B#145#	16.1	8	12	29.8	14.3	11.8	3.1	8.1	12.5	26.1
KENLTAPGSDSAVFFEQGTTRI	1xTMT6plex [N-Term]; 1xDeamidated [N2(100)]	Yes	Yes	3	NLT	767925751	XP_011510737.1	CP	1356	PREDICTED: ceruloplasmin isoform X1	397	IDIFTKE	LTAPGSD	Yes	High	[K].ENLTAPGSDSAVFFEQGTTR.[I]	1xTMT6plex [N-Term]; 1xDeamidated [N2(100)]	1.62205e-08	0	1	7	6	767925751	767925751 [396-415]	0	2357.15	N2(Deamidated): 100	XP_011510737.1#CP#397#[K].ENLTAPGSDSAVFFEQGTTR.[I]#1xTMT6plex [N-Term]; 1xDeamidated [N2(100)]	0.0139692	2.0932	XP_011510737.1#CP#397#	32.4	29.8	23.6	28.2	24.7	24.8	10.4	24.2	15	27.2
RQSVEEEGGIANYNTSSKE	2xTMT6plex [N-Term; K17]; 1xDeamidated [N13(100)]	Yes	Yes	14	NTS	157384973	NP_003276.3	TNR	7143	tenascin-R precursor	55	EGGIANY	TSSKEQP	No	High	[R].QSVEEEGGIANYNTSSK.[E]	2xTMT6plex [N-Term; K17]; 1xDeamidated [N13(100)]	2.24738e-05	0	1	2	3	157384973	157384973 [43-59]	0	2272.13	N13(Deamidated): 100	NP_003276.3#TNR#55#[R].QSVEEEGGIANYNTSSK.[E]#2xTMT6plex [N-Term; K17]; 1xDeamidated [N13(100)]	0.0143021	0.668515	NP_003276.3#TNR#55#	200.4	88.1	81.6	147.1	128.4	36.7	13.2	14.9	24.6	81.7
RRNFTAADWGQSRD	1xTMT6plex [N-Term]; 1xDeamidated [N2(100)]	Yes	Yes	3	NFT	87196339	NP_001839.2	COL6A1	1291	collagen alpha-1(VI) chain precursor	212	TDHTYRR	FTAADWG	Yes	High	[R].RNFTAADWGQSR.[D]	1xTMT6plex [N-Term]; 1xDeamidated [N2(100)]	5.57234e-05	0	1	1	1	87196339	87196339 [211-222]	1	1638.82	N2(Deamidated): 100	NP_001839.2#COL6A1#212#[R].RNFTAADWGQSR.[D]#1xTMT6plex [N-Term]; 1xDeamidated [N2(100)]	0.0152916	0.723699	NP_001839.2#COL6A1#212#	163.5	113.9	79.3	95.6	109.5	38.6	10.3	19	21.4	75.8
RVVLGAHNLSRR	1xTMT6plex [N-Term]; 1xDeamidated [N7(100)]	Yes	Yes	8	NLS	768001228	XP_011526078.1	ELANE	1991	PREDICTED: neutrophil elastase isoform X1	88	RVVLGAH	LSRREPT	Yes	High	[R].VVLGAHNLSR.[R]	1xTMT6plex [N-Term]; 1xDeamidated [N7(100)]	0.00105216	0	1	1	7	768001228	768001228 [82-91]	0	1295.76	N7(Deamidated): 100	XP_011526078.1#ELANE#88#[R].VVLGAHNLSR.[R]#1xTMT6plex [N-Term]; 1xDeamidated [N7(100)]	0.0154238	3.36176	XP_011526078.1#ELANE#88#	63.3	43.9	37.4	41.5	44.1	41.7	82	44.3	39.5	54.5
RGVFITNETGQPLIGKV	2xTMT6plex [N-Term; K15]; 1xDeamidated [N6(100)]	Yes	Yes	7	NET	119393891	NP_000143.2	GAA	2548	lysosomal alpha-glucosidase preproprotein	470	RRGVFIT	ETGQPLI	Yes	High	[R].GVFITNETGQPLIGK.[V]	2xTMT6plex [N-Term; K15]; 1xDeamidated [N6(100)]	3.99225e-06	0	1	1	12	119393891	119393891 [465-479]	0	2033.17	N6(Deamidated): 100	NP_000143.2#GAA#470#[R].GVFITNETGQPLIGK.[V]#2xTMT6plex [N-Term; K15]; 1xDeamidated [N6(100)]	0.0157615	0.654114	NP_000143.2#GAA#470#	459.7	240.9	149.6	407.6	449.2	101.1	39.7	25.2	56.1	144.7
RDLLGSGYTETYTAANGSEVTEQPRG	1xTMT6plex [N-Term]; 1xDeamidated [N15(100)]	Yes	Yes	16	NGS	1034565902	XP_016870954.1	ADAM8	101	PREDICTED: disintegrin and metalloproteinase domain-containing protein 8 isoform X1	156	TETYTAA	GSEVTEQ	No	High	[R].DLLGSGYTETYTAANGSEVTEQPR.[G]	1xTMT6plex [N-Term]; 1xDeamidated [N15(100)]	8.65081e-11	0	1	5	8	1034565902	1034565902 [142-165]	0	2789.33	N15(Deamidated): 100	XP_016870954.1#ADAM8#156#[R].DLLGSGYTETYTAANGSEVTEQPR.[G]#1xTMT6plex [N-Term]; 1xDeamidated [N15(100)]	0.0163266	0.634418	XP_016870954.1#ADAM8#156#	285.2	199.8	222	234.9	233.1	94.5	19.9	20.4	49.1	150.9
KSQNFSALKK	2xTMT6plex [N-Term; K8]; 1xDeamidated [N3(100)]	Yes	Yes	4	NFS	53832021	NP_001005502.1	CPM	1368	carboxypeptidase M precursor	384	IIPEKSQ	FSALKKD	No	High	[K].SQNFSALK.[K]	2xTMT6plex [N-Term; K8]; 1xDeamidated [N3(100)]	0.0623841	0	1	1	3	53832021	53832021 [382-389]	0	1353.78	N3(Deamidated): 100	NP_001005502.1#CPM#384#[K].SQNFSALK.[K]#2xTMT6plex [N-Term; K8]; 1xDeamidated [N3(100)]	0.016593	0.614853	NP_001005502.1#CPM#384#	394.8	257.5	136.5	262.4	164.8	59.6	16.8	27.5	41	186.5
KRNDNDTFTVKY	2xTMT6plex [N-Term; K9]; 1xDeamidated [N3(100)]	Yes	Yes	5	NDT	116805322	NP_001449.3	FLNC	2318	filamin-C isoform a	96	DFSGSQD	LTITMHR	No	High	[KR].NDNDTFTVK.[Y]	2xTMT6plex [N-Term; K9]; 1xDeamidated [N3(100)]	0.00965766	0	1	9	2	116805322	116805322 [824-832]	0	1512.79	N3(Deamidated): 100	NP_001449.3#FLNC#96#[KR].NDNDTFTVK.[Y]#2xTMT6plex [N-Term; K9]; 1xDeamidated [N3(100)]	0.0167867	0.511109	NP_001449.3#FLNC#96#	432	347.4	229.9	145	134.9	55.8	13.7	19.6	51	123
KELNFTTRA	1xTMT6plex [N-Term]; 1xDeamidated [N3(100)]	Yes	Yes	4	NFT	13775238	NP_112600.1	PLVAP	83483	plasmalemma vesicle-associated protein	89	SNLTKEL	FTTRAKD	Yes	High	[K].ELNFTTR.[A]	1xTMT6plex [N-Term]; 1xDeamidated [N3(100)]	0.254357	0.00704176	1	1	1	13775238	13775238 [87-93]	0	1110.6	N3(Deamidated): 100	NP_112600.1#PLVAP#89#[K].ELNFTTR.[A]#1xTMT6plex [N-Term]; 1xDeamidated [N3(100)]	0.016789	0.624532	NP_112600.1#PLVAP#89#	639.9	309.3	312.5	494.6	382.8	134.1	35.7	33.2	93.7	298.3
KLQNLTLPTNASIKF	2xTMT6plex [N-Term; K13]; 2xDeamidated [N3(100); N9(100)]	Yes	Yes	4	NLT	1034638945	XP_016863382.1	MMRN1	22915	PREDICTED: multimerin-1 isoform X2	114	EGVVKLQ	LTLPTNA	Yes	High	[K].LQNLTLPTNASIK.[F]	2xTMT6plex [N-Term; K13]; 2xDeamidated [N3(100); N9(100)]	1.92805e-05	0	1	2	6	1034638945	1034638945 [112-124]	0	1873.1	N3(Deamidated): 100; N9(Deamidated): 100	XP_016863382.1#MMRN1#114#[K].LQNLTLPTNASIK.[F]#2xTMT6plex [N-Term; K13]; 2xDeamidated [N3(100); N9(100)]	0.0170066	0.561073	XP_016863382.1#MMRN1#114#	236.8	126.7	131.4	149.5	150.9	39.1	12.7	9	44.9	98.4
KEVFVHPNYSKS	2xTMT6plex [N-Term; K10]; 1xDeamidated [N7(100)]	Yes	Yes	8	NYS	1034615269	XP_016859994.1	PROC	5624	PREDICTED: vitamin K-dependent protein C isoform X1	371	KEVFVHP	YSKSTTD	No	High	[K].EVFVHPNYSK.[S]	2xTMT6plex [N-Term; K10]; 1xDeamidated [N7(100)]	0.0599291	0	1	4	3	1034615269	1034615269 [365-374]	0	1678.92	N7(Deamidated): 100	XP_016859994.1#PROC#371#[K].EVFVHPNYSK.[S]#2xTMT6plex [N-Term; K10]; 1xDeamidated [N7(100)]	0.0170549	2.26418	XP_016859994.1#PROC#371#	104.3	68	68	148.3	97.1	64.7	20.4	40.8	66.8	458.7
KELHHLQEQNVSNAFLDKG	2xTMT6plex [N-Term; K17]; 1xDeamidated [N9(100)]	Yes	Yes	10	NVS	767925751	XP_011510737.1	CP	1356	PREDICTED: ceruloplasmin isoform X1	762	LHHLQEQ	VSNAFLD	Yes	High	[K].ELHHLQEQNVSNAFLDK.[G]	2xTMT6plex [N-Term; K17]; 1xDeamidated [N9(100)]	1.64732e-07	0	1	7	14	767925751	767925751 [754-770]	0	2481.31	N9(Deamidated): 100	XP_011510737.1#CP#762#[K].ELHHLQEQNVSNAFLDK.[G]#2xTMT6plex [N-Term; K17]; 1xDeamidated [N9(100)]	0.0173215	4.28645	XP_011510737.1#CP#762#	376.4	261.3	348.3	465.6	491.6	979.2	350.1	504	422.5	544.6
RFSDGLESNSSTQFEVKK	2xTMT6plex [N-Term; K16]; 1xDeamidated [N8(100)]	Yes	Yes	9	NSS	1034677734	XP_016885778.1	C4A	720	PREDICTED: complement C4-A isoform X1	226	FSDGLES	SSTQFEV	No	High	[R].FSDGLESNSSTQFEVK.[K]	2xTMT6plex [N-Term; K16]; 1xDeamidated [N8(100)]	0.000212189	0	1	5	4	1034677734	1034677734 [219-234]	0	2234.12	N8(Deamidated): 100	XP_016885778.1#C4A#226#[R].FSDGLESNSSTQFEVK.[K]#2xTMT6plex [N-Term; K16]; 1xDeamidated [N8(100)]	0.0174462	4.55431	XP_016885778.1#C4A#226#	49.5	57.2	34.6	64.4	50.9	25.3	121.6	116	44.5	158.2
RRQDPVSWDVAFVNISRT	1xTMT6plex [N-Term]; 1xDeamidated [N13(100)]	Yes	Yes	14	NIS	767948989	XP_011514975.1	MGAM	8972	PREDICTED: maltase-glucoamylase, intestinal isoform X1	2499	SWDVAFV	ISRTVLQ	No	High	[R].RQDPVSWDVAFVNISR.[T]	1xTMT6plex [N-Term]; 1xDeamidated [N13(100)]	3.79827e-06	0	1	2	7	767948989	767948989 [2487-2502]	1	2119.11	N13(Deamidated): 100	XP_011514975.1#MGAM#2499#[R].RQDPVSWDVAFVNISR.[T]#1xTMT6plex [N-Term]; 1xDeamidated [N13(100)]	0.0177404	1.56872	XP_011514975.1#MGAM#2499#	24.8	15.2	12.7	21.6	18.8	9.2	4.7	7.6	13.6	16.5
KAALAAFNAQNNGSNFQLEEISRA	1xTMT6plex [N-Term]; 2xDeamidated [N]	Yes	Yes	12	NGS	156523970	NP_001613.2	AHSG	197	alpha-2-HS-glycoprotein preproprotein	176	AAFNAQN	GSNFQLE	Yes	High	[K].AALAAFNAQNNGSNFQLEEISR.[A]	1xTMT6plex [N-Term]; 2xDeamidated [N]	2.7625e-09	0	1	2	32	156523970	156523970 [166-187]	0	2596.28	N10(Deamidated): 100; N11(Deamidated): 99.83	NP_001613.2#AHSG#176#[K].AALAAFNAQNNGSNFQLEEISR.[A]#1xTMT6plex [N-Term]; 2xDeamidated [N]	0.0177823	1.52561	NP_001613.2#AHSG#176#	737.1	441.5	508.7	460.4	321.4	251.6	61.1	151.2	199.6	391.6
KALPQPQNVTSLLGCTH-	1xTMT6plex [N-Term]; 1xCarbamidomethyl [C14]; 1xDeamidated [N7(100)]	Yes	Yes	8	NVT	11321561	NP_000604.1	HPX	3263	hemopexin precursor	161	SNWHKGW	WTSGFNK	No	High	[K].ALPQPQNVTSLLGCTH.[-]	1xTMT6plex [N-Term]; 1xCarbamidomethyl [C14]; 1xDeamidated [N7(100)]	3.5999e-06	0	1	1	11	11321561	11321561 [447-462]	0	1966.03	N7(Deamidated): 100	NP_000604.1#HPX#161#[K].ALPQPQNVTSLLGCTH.[-]#1xTMT6plex [N-Term]; 1xCarbamidomethyl [C14]; 1xDeamidated [N7(100)]	0.0178221	2.03739	NP_000604.1#HPX#161#	107.7	104	93.8	77.9	61.5	125.4	21.5	43.2	83.9	72.2
RDSNATAAKM	2xTMT6plex [N-Term; K8]; 1xDeamidated [N3(100)]	Yes	Yes	4	NAT	153791300	NP_060585.2	SDAD1	55153	protein SDA1 homolog isoform 1	173	YTMLRDS	ATAAKMS	No	High	[R].DSNATAAK.[M]	2xTMT6plex [N-Term; K8]; 1xDeamidated [N3(100)]	0.0954496	0	1	4	3	153791300	153791300 [171-178]	0	1236.68	N3(Deamidated): 100	NP_060585.2#SDAD1#173#[R].DSNATAAK.[M]#2xTMT6plex [N-Term; K8]; 1xDeamidated [N3(100)]	0.0182727	0.588265	NP_060585.2#SDAD1#173#	419.9	251.3	199.8	309.6	291.1	84.8	18.5	21.7	62.8	250
RGVNASAQKF	2xTMT6plex [N-Term; K8]; 1xDeamidated [N3(100)]	Yes	Yes	4	NAS	112382250	NP_003119.2	SPTBN1	6711	spectrin beta chain, non-erythrocytic 1 isoform 1	588	AERVRGV	ASAQKFA	No	High	[R].GVNASAQK.[F]	2xTMT6plex [N-Term; K8]; 1xDeamidated [N3(100)]	0.0729275	0	1	3	3	112382250	112382250 [586-593]	0	1233.72	N3(Deamidated): 100	NP_003119.2#SPTBN1#588#[R].GVNASAQK.[F]#2xTMT6plex [N-Term; K8]; 1xDeamidated [N3(100)]	0.0185695	0.613947	NP_003119.2#SPTBN1#588#	119.3	147.2	58.3	107.6	159.6	30.2	9.6	13.2	20.7	77.3
KVYDPLYCESVHNFTLPSWATEDTMTKL	2xTMT6plex [N-Term; K26]; 1xCarbamidomethyl [C7]; 1xDeamidated [N12(100)]	Yes	Yes	13	NFT	197116348	NP_001127666.1	ACPP	55	prostatic acid phosphatase isoform TM-PAP precursor	220	LYCESVH	FTLPSWA	No	High	[K].VYDPLYCESVHNFTLPSWATEDTMTK.[L]	2xTMT6plex [N-Term; K26]; 1xCarbamidomethyl [C7]; 1xDeamidated [N12(100)]	0.102839	0	1	5	1	197116348	197116348 [209-234]	0	3563.71	N12(Deamidated): 100	NP_001127666.1#ACPP#220#[K].VYDPLYCESVHNFTLPSWATEDTMTK.[L]#2xTMT6plex [N-Term; K26]; 1xCarbamidomethyl [C7]; 1xDeamidated [N12(100)]	0.0185797	2.64656	NP_001127666.1#ACPP#220#	6.4	6.5	2.6	13.6	5.5	5.3	1.9	3	3.9	35.6
KFNPGAESVVLSNSTLKF	2xTMT6plex [N-Term; K16]; 1xDeamidated [N12(100)]	Yes	Yes	13	NST	1034638945	XP_016863382.1	MMRN1	22915	PREDICTED: multimerin-1 isoform X2	136	AESVVLS	STLKFLQ	Yes	High	[K].FNPGAESVVLSNSTLK.[F]	2xTMT6plex [N-Term; K16]; 1xDeamidated [N12(100)]	1.29901e-07	0	1	2	10	1034638945	1034638945 [125-140]	0	2122.18	N12(Deamidated): 100	XP_016863382.1#MMRN1#136#[K].FNPGAESVVLSNSTLK.[F]#2xTMT6plex [N-Term; K16]; 1xDeamidated [N12(100)]	0.0189127	0.568099	XP_016863382.1#MMRN1#136#	554.3	291	330.4	353.4	321.2	83.5	28.8	23.3	127.8	199.6
KANATIEVKA	2xTMT6plex [N-Term; K8]; 1xDeamidated [N2(100)]	Yes	Yes	3	NAT	6912646	NP_036560.1	NPTN	27020	neuroplastin isoform b precursor	229	FVSAPKA	ATIEVKA	Yes	High	[K].ANATIEVK.[A]	2xTMT6plex [N-Term; K8]; 1xDeamidated [N2(100)]	0.0354594	0	1	5	3	6912646	6912646 [228-235]	0	1304.78	N2(Deamidated): 100	NP_036560.1#NPTN#229#[K].ANATIEVK.[A]#2xTMT6plex [N-Term; K8]; 1xDeamidated [N2(100)]	0.0197477	0.743693	NP_036560.1#NPTN#229#	256.2	220.1	121	224	195	61.7	22.8	24.6	48.2	162.3
RDFNSTTNVKN	2xTMT6plex [N-Term; K9]; 1xDeamidated [N3(100)]	Yes	Yes	4	NST	126722920	NP_055604.3	ZNF623	9831	zinc finger protein 623 isoform 1	497	SQYGRDF	STTNVKN	No	High	[R].DFNSTTNVK.[N]	2xTMT6plex [N-Term; K9]; 1xDeamidated [N3(100)]	0.00656105	0	1	2	2	126722920	126722920 [495-503]	0	1484.8	N3(Deamidated): 100	NP_055604.3#ZNF623#497#[R].DFNSTTNVK.[N]#2xTMT6plex [N-Term; K9]; 1xDeamidated [N3(100)]	0.019999	0.678845	NP_055604.3#ZNF623#497#	186.6	102.3	93.1	136	122.4	39.4	10.8	11.8	32.8	103.4
RTVYLYPNQTGLPDPLSRH	1xTMT6plex [N-Term]; 1xDeamidated [N7(100)]	Yes	Yes	8	NQT	578826686	XP_006720482.1	ACAN	176	PREDICTED: aggrecan core protein isoform X1	658	RTVYLYP	QTGLPDP	No	High	[R].TVYLYPNQTGLPDPLSR.[H]	1xTMT6plex [N-Term]; 1xDeamidated [N7(100)]	0.000150885	0	1	8	6	578826686	578826686 [652-668]	0	2164.15	N7(Deamidated): 100	XP_006720482.1#ACAN#658#[R].TVYLYPNQTGLPDPLSR.[H]#1xTMT6plex [N-Term]; 1xDeamidated [N7(100)]	0.02017	0.628533	XP_006720482.1#ACAN#658#	80.6	93.6	44.3	82.4	44.2	19	3.8	8.8	16.9	44.4
RESFLQTNYTEIRV	1xTMT6plex [N-Term]; 1xDeamidated [N7(100)]	Yes	Yes	8	NYT	91208428	NP_002842.2	PTPRZ1	5803	receptor-type tyrosine-protein phosphatase zeta isoform 1 precursor	677	RESFLQT	YTEIRVD	No	High	[R].ESFLQTNYTEIR.[V]	1xTMT6plex [N-Term]; 1xDeamidated [N7(100)]	0.000132966	0	1	5	2	91208428	91208428 [671-682]	0	1730.88	N7(Deamidated): 100	NP_002842.2#PTPRZ1#677#[R].ESFLQTNYTEIR.[V]#1xTMT6plex [N-Term]; 1xDeamidated [N7(100)]	0.0202691	0.70377	NP_002842.2#PTPRZ1#677#	226.4	150.1	88.1	171	144.9	42	17.1	15.3	41.7	111.6
RGHTLTLNFTRN	1xTMT6plex [N-Term]; 1xDeamidated [N7(100)]	Yes	Yes	8	NFT	112380628	NP_005552.3	LAMP1	3916	lysosome-associated membrane glycoprotein 1 precursor	103	RGHTLTL	FTRNATR	Yes	High	[R].GHTLTLNFTR.[N]	1xTMT6plex [N-Term]; 1xDeamidated [N7(100)]	0.010832	0	1	2	8	112380628	112380628 [97-106]	0	1389.77	N7(Deamidated): 100	NP_005552.3#LAMP1#103#[R].GHTLTLNFTR.[N]#1xTMT6plex [N-Term]; 1xDeamidated [N7(100)]	0.0202753	1.39921	NP_005552.3#LAMP1#103#	141.5	113.8	52.4	129.5	107.3	64.1	17.8	27.9	67.7	116.5
RNYTGTDKF	2xTMT6plex [N-Term; K7]; 1xDeamidated [N1(100)]	Yes	Yes	2	NYT	28372531	NP_777567.1	PPP4R2	151987	serine/threonine-protein phosphatase 4 regulatory subunit 2 isoform 1	114	LLTDPRR	YTGTDKF	No	High	[R].NYTGTDK.[F]	2xTMT6plex [N-Term; K7]; 1xDeamidated [N1(100)]	0.267132	0.00807648	1	3	1	28372531	28372531 [114-120]	0	1257.67	N1(Deamidated): 100	NP_777567.1#PPP4R2#114#[R].NYTGTDK.[F]#2xTMT6plex [N-Term; K7]; 1xDeamidated [N1(100)]	0.0202978	0.610382	NP_777567.1#PPP4R2#114#	229.5	213.3	126.1	151.6	143.3	40.2	14.6	38.2	29.8	67.9
KEVLSSNVSWRY	1xTMT6plex [N-Term]; 1xDeamidated [N6(100)]	Yes	Yes	7	NVS	530381549	XP_005248949.1	ADGRF5	221395	PREDICTED: adhesion G protein-coupled receptor F5 isoform X1	301	EKEVLSS	VSWRYEE	Yes	High	[K].EVLSSNVSWR.[Y]	1xTMT6plex [N-Term]; 1xDeamidated [N6(100)]	0.00234252	0	1	10	3	530381549	530381549 [296-305]	0	1406.75	N6(Deamidated): 100	XP_005248949.1#ADGRF5#301#[K].EVLSSNVSWR.[Y]#1xTMT6plex [N-Term]; 1xDeamidated [N6(100)]	0.0203072	0.737843	XP_005248949.1#ADGRF5#301#	231.4	148.1	106.8	202.4	198.3	61.3	19.4	19.8	46.6	116.9
RGNSTGIKL	2xTMT6plex [N-Term; K7]; 1xDeamidated [N2(100)]	Yes	Yes	3	NST	29789403	NP_776152.1	PDZD8	118987	PDZ domain-containing protein 8	995	NSPSKRG	STGIKLV	No	High	[R].GNSTGIK.[L]	2xTMT6plex [N-Term; K7]; 1xDeamidated [N2(100)]	0.268876	0.00807648	1	2	2	29789403	29789403 [994-1000]	0	1135.67	N2(Deamidated): 100	NP_776152.1#PDZD8#995#[R].GNSTGIK.[L]#2xTMT6plex [N-Term; K7]; 1xDeamidated [N2(100)]	0.0205514	0.593562	NP_776152.1#PDZD8#995#	224.2	287.1	118.5	199.1	298.6	52	22.8	21.6	36.1	144.3
RIIPSNNSGTFRI	1xTMT6plex [N-Term]; 1xDeamidated [N5(100)]	Yes	Yes	6	NNS	1034630788	XP_016861056.1	CHL1	10752	PREDICTED: neural cell adhesion molecule L1-like protein isoform X1	87	DHRIIPS	NSGTFRI	No	High	[R].IIPSNNSGTFR.[I]	1xTMT6plex [N-Term]; 1xDeamidated [N5(100)]	0.0184036	0	1	3	3	1034630788	1034630788 [83-93]	0	1435.77	N5(Deamidated): 100	XP_016861056.1#CHL1#87#[R].IIPSNNSGTFR.[I]#1xTMT6plex [N-Term]; 1xDeamidated [N5(100)]	0.021476	0.734093	XP_016861056.1#CHL1#87#	294.4	291.6	124.8	231.1	174.2	71.7	21.7	37.3	51.1	123.8
KLFNGQQGIIIQNFSTRS	1xTMT6plex [N-Term]; 2xDeamidated [N3(100); N12(100)]	Yes	Yes	13	NFS	66346706	NP_776169.2	NEGR1	257194	neuronal growth regulator 1 precursor	275	QQGIIIQ	FSTRSIL	Yes	High	[K].LFNGQQGIIIQNFSTR.[S]	1xTMT6plex [N-Term]; 2xDeamidated [N3(100); N12(100)]	1.66043e-05	0	1	2	5	66346706	66346706 [264-279]	0	2067.11	N3(Deamidated): 100; N12(Deamidated): 100	NP_776169.2#NEGR1#275#[K].LFNGQQGIIIQNFSTR.[S]#1xTMT6plex [N-Term]; 2xDeamidated [N3(100); N12(100)]	0.0215172	1.72243	NP_776169.2#NEGR1#275#	55.6	54.5	49.3	58.4	55.4	30.8	16.5	29	42.6	46.6
KLNTSAGNVDIYKK	2xTMT6plex [N-Term; K12]; 1xDeamidated [N2(100)]	Yes	Yes	3	NTS	227499990	NP_001128571.1	TMPRSS2	7113	transmembrane protease serine 2 isoform 1	250	STSFMKL	TSAGNVD	No	High	[K].LNTSAGNVDIYK.[K]	2xTMT6plex [N-Term; K12]; 1xDeamidated [N2(100)]	0.00160954	0	1	5	2	227499990	227499990 [249-260]	0	1753.97	N2(Deamidated): 100	NP_001128571.1#TMPRSS2#250#[K].LNTSAGNVDIYK.[K]#2xTMT6plex [N-Term; K12]; 1xDeamidated [N2(100)]	0.0215539	1.50084	NP_001128571.1#TMPRSS2#250#	104.5	102.1	82	110.4	63.6	40.6	17.3	31.4	64.7	130.9
KTYNGTNPDAASRA	1xTMT6plex [N-Term]; 1xDeamidated [N3(100)]	Yes	Yes	4	NGT	5032201	NP_005715.1	TSPAN3	10099	tetraspanin-3 isoform 1	127	QKVYKTY	GTNPDAA	No	High	[K].TYNGTNPDAASR.[A]	1xTMT6plex [N-Term]; 1xDeamidated [N3(100)]	0.0018404	0	1	4	3	5032201	5032201 [125-136]	0	1496.72	N3(Deamidated): 100	NP_005715.1#TSPAN3#127#[K].TYNGTNPDAASR.[A]#1xTMT6plex [N-Term]; 1xDeamidated [N3(100)]	0.0215855	0.677031	NP_005715.1#TSPAN3#127#	122.3	103	42.1	106.2	109.3	22.1	9.7	12.5	23.3	56
KSTKNETITKF	3xTMT6plex [N-Term; K3; K9]; 1xDeamidated [N4(100)]	Yes	Yes	5	NET	1034674766	XP_016885152.1	THOC2	57187	PREDICTED: THO complex subunit 2 isoform X1	1021	LLAKSTK	ETITKFL	No	High	[K].STKNETITK.[F]	3xTMT6plex [N-Term; K3; K9]; 1xDeamidated [N4(100)]	0.0729275	0	1	16	1	1034674766	1034674766 [1018-1026]	1	1710.03	N4(Deamidated): 100	XP_016885152.1#THOC2#1021#[K].STKNETITK.[F]#3xTMT6plex [N-Term; K3; K9]; 1xDeamidated [N4(100)]	0.0226397	0.693481	XP_016885152.1#THOC2#1021#	269.2	175.9	142.4	115.6	135.5	50	13	22.9	37.9	119.9
REDENNTSTGKY	2xTMT6plex [N-Term; K10]; 1xDeamidated [N4(100)]	Yes	Yes	5	NNT	126012573	NP_004516.2	LRP2	4036	low-density lipoprotein receptor-related protein 2 precursor	299	CPGREDE	NTSTGKY	No	High	[R].EDENNTSTGK.[Y]	2xTMT6plex [N-Term; K10]; 1xDeamidated [N4(100)]	0.00225452	0	1	2	2	126012573	126012573 [296-305]	0	1553.77	N4(Deamidated): 100	NP_004516.2#LRP2#299#[R].EDENNTSTGK.[Y]#2xTMT6plex [N-Term; K10]; 1xDeamidated [N4(100)]	0.0228566	0.549807	NP_004516.2#LRP2#299#	87.1	92.3	43	111.5	96	23.9	6	6.3	12.3	66.8
KVVSETNDTKV	2xTMT6plex [N-Term; K9]; 1xDeamidated [N6(100)]	Yes	Yes	7	NDT	40354195	NP_954657.1	KRT18	3875	keratin, type I cytoskeletal 18	423	GKVVSET	DTKVLRH	No	High	[K].VVSETNDTK.[V]	2xTMT6plex [N-Term; K9]; 1xDeamidated [N6(100)]	0.00554395	0	1	1	9	40354195	40354195 [418-426]	0	1451.8	N6(Deamidated): 100	NP_954657.1#KRT18#423#[K].VVSETNDTK.[V]#2xTMT6plex [N-Term; K9]; 1xDeamidated [N6(100)]	0.0229387	0.565374	NP_954657.1#KRT18#423#	866.2	446.6	374.1	325.5	278	87.2	25.4	41.9	97.8	332.8
RYFQNYSYGGVIQDDHIPFLRR	1xTMT6plex [N-Term]; 1xDeamidated [N4(100)]	Yes	Yes	5	NYS	6912618	NP_036545.1	QPCT	25797	glutaminyl-peptide cyclotransferase precursor	296	LEGRYFQ	YSYGGVI	Yes	High	[R].YFQNYSYGGVIQDDHIPFLR.[R]	1xTMT6plex [N-Term]; 1xDeamidated [N4(100)]	1.12731e-07	0	1	1	5	6912618	6912618 [293-312]	0	2662.31	N4(Deamidated): 100	NP_036545.1#QPCT#296#[R].YFQNYSYGGVIQDDHIPFLR.[R]#1xTMT6plex [N-Term]; 1xDeamidated [N4(100)]	0.0231556	1.44052	NP_036545.1#QPCT#296#	100	79.2	61.4	106.6	90.1	48.6	25.6	26.9	44.2	78.2
KDFYVDENTTVRV	1xTMT6plex [N-Term]; 1xDeamidated [N7(100)]	Yes	Yes	8	NTT	573459706	NP_001275961.1	SERPINA4	5267	kallistatin isoform 1	275	KDFYVDE	TTVRVPM	No	High	[K].DFYVDENTTVR.[V]	1xTMT6plex [N-Term]; 1xDeamidated [N7(100)]	0.0459936	0	1	2	2	573459706	573459706 [269-279]	0	1588.77	N7(Deamidated): 100	NP_001275961.1#SERPINA4#275#[K].DFYVDENTTVR.[V]#1xTMT6plex [N-Term]; 1xDeamidated [N7(100)]	0.0237107	1.42557	NP_001275961.1#SERPINA4#275#	116.4	74.9	86.5	87	73.7	67.6	12.1	27.9	42	118.6
KDYNVTANSKL	2xTMT6plex [N-Term; K9]; 1xDeamidated [N3(100)]	Yes	Yes	4	NVT	260099723	NP_001158886.1	LDHA	3939	L-lactate dehydrogenase A chain isoform 3	113	IVSGKDY	VTANSKL	No	High	[K].DYNVTANSK.[L]	2xTMT6plex [N-Term; K9]; 1xDeamidated [N3(100)]	0.0116927	0	1	4	3	260099723	260099723 [111-119]	0	1470.78	N3(Deamidated): 100	NP_001158886.1#LDHA#113#[K].DYNVTANSK.[L]#2xTMT6plex [N-Term; K9]; 1xDeamidated [N3(100)]	0.0237929	0.544196	NP_001158886.1#LDHA#113#	286	136.7	114.2	77	85.8	31	9.2	9.9	35.3	56.4
RGNLTGAPGQRL	1xTMT6plex [N-Term]; 1xDeamidated [N2(100)]	Yes	Yes	3	NLT	134244291	NP_004758.3	GPR37L1	9283	prosaposin receptor GPR37L1 precursor	105	SGQELRG	LTGAPGQ	No	High	[R].GNLTGAPGQR.[L]	1xTMT6plex [N-Term]; 1xDeamidated [N2(100)]	0.00181937	0	1	1	3	134244291	134244291 [104-113]	0	1200.65	N2(Deamidated): 100	NP_004758.3#GPR37L1#105#[R].GNLTGAPGQR.[L]#1xTMT6plex [N-Term]; 1xDeamidated [N2(100)]	0.0239018	0.678697	NP_004758.3#GPR37L1#105#	529.3	495.9	337.8	511.6	388.3	167.2	60.6	44.5	102.1	220
KSYNVTSVLFRK	1xTMT6plex [N-Term]; 1xDeamidated [N3(100)]	Yes	Yes	4	NVT	38455402	NP_005555.2	LCN2	3934	neutrophil gelatinase-associated lipocalin precursor	85	LKEDKSY	VTSVLFR	Yes	High	[K].SYNVTSVLFR.[K]	1xTMT6plex [N-Term]; 1xDeamidated [N3(100)]	0.00408135	0	1	1	6	38455402	38455402 [83-92]	0	1415.77	N3(Deamidated): 100	NP_005555.2#LCN2#85#[K].SYNVTSVLFR.[K]#1xTMT6plex [N-Term]; 1xDeamidated [N3(100)]	0.0249222	3.73493	NP_005555.2#LCN2#85#	120.6	71.3	62.9	137.5	127.1	121.3	267.9	64.7	134.5	97
RQTPEYQNESSRN	1xTMT6plex [N-Term]; 1xDeamidated [N7(100)]	Yes	Yes	8	NES	4557010	NP_001601.1	ACP2	53	lysosomal acid phosphatase isoform 1 precursor	177	RQTPEYQ	ESSRNAQ	Yes	High	[R].QTPEYQNESSR.[N]	1xTMT6plex [N-Term]; 1xDeamidated [N7(100)]	0.00767602	0	1	3	1	4557010	4557010 [171-181]	0	1568.74	N7(Deamidated): 100	NP_001601.1#ACP2#177#[R].QTPEYQNESSR.[N]#1xTMT6plex [N-Term]; 1xDeamidated [N7(100)]	0.0254371	0.571468	NP_001601.1#ACP2#177#	212.6	76.3	82.4	107.1	148	29.5	9.3	8.2	26.9	85.2
RNITAVGKT	2xTMT6plex [N-Term; K7]; 1xDeamidated [N1(100)]	Yes	Yes	2	NIT	333944015	NP_001207417.1	CDH13	1012	cadherin-13 isoform 2	133	GGLVALR	ITAVGKT	No	High	[R].NITAVGK.[T]	2xTMT6plex [N-Term; K7]; 1xDeamidated [N1(100)]	0.212738	0.00482491	1	7	6	333944015	333944015 [133-139]	0	1161.72	N1(Deamidated): 100	NP_001207417.1#CDH13#133#[R].NITAVGK.[T]#2xTMT6plex [N-Term; K7]; 1xDeamidated [N1(100)]	0.0257061	0.573368	NP_001207417.1#CDH13#133#	578.2	699.7	527.5	373.7	278.5	126.8	30.1	41.2	129.2	270.5
KANEQVVQSLNQTYKM	2xTMT6plex [N-Term; K14]; 1xDeamidated [N10(100)]	Yes	Yes	11	NQT	530381549	XP_005248949.1	ADGRF5	221395	PREDICTED: adhesion G protein-coupled receptor F5 isoform X1	256	EQVVQSL	QTYKMDY	Yes	High	[K].ANEQVVQSLNQTYK.[M]	2xTMT6plex [N-Term; K14]; 1xDeamidated [N10(100)]	2.38915e-06	0	1	10	6	530381549	530381549 [247-260]	0	2081.13	N10(Deamidated): 100	XP_005248949.1#ADGRF5#256#[K].ANEQVVQSLNQTYK.[M]#2xTMT6plex [N-Term; K14]; 1xDeamidated [N10(100)]	0.0260442	0.487222	XP_005248949.1#ADGRF5#256#	311.1	258	140.6	264.7	254.2	104.8	18.2	10.1	39.9	108.3
KAFNSTLPTMAQMEKA	2xTMT6plex [N-Term; K14]; 2xOxidation [M9(100); M12(100)]; 1xDeamidated [N3(100)]	Yes	Yes	4	NST	530396004	XP_005253288.1	CD44	960	PREDICTED: CD44 antigen isoform X1	57	ADLCKAF	STLPTMA	Yes	High	[K].AFNSTLPTMAQMEK.[A]	2xTMT6plex [N-Term; K14]; 2xOxidation [M9(100); M12(100)]; 1xDeamidated [N3(100)]	0.000368377	0	1	29	19	530396004	530396004 [55-68]	0	2060.04	N3(Deamidated): 100; M9(Oxidation): 100; M12(Oxidation): 100	XP_005253288.1#CD44#57#[K].AFNSTLPTMAQMEK.[A]#2xTMT6plex [N-Term; K14]; 2xOxidation [M9(100); M12(100)]; 1xDeamidated [N3(100)]	0.0264296	0.636927	XP_005253288.1#CD44#57#	1554	1110.9	948.2	751.9	750.5	350.3	80	105	178.2	737.3
KLHINHNNLTESVGPLPKS	2xTMT6plex [N-Term; K17]; 1xDeamidated [N7(99.8)]	Yes	Yes	8	NLT	4505047	NP_002336.1	LUM	4060	lumican precursor	127	KLHINHN	LTESVGP	Yes	High	[K].LHINHNNLTESVGPLPK.[S]	2xTMT6plex [N-Term; K17]; 1xDeamidated [N7(99.8)]	0.000444435	0	1	1	7	4505047	4505047 [121-137]	0	2342.32	N7(Deamidated): 99.78	NP_002336.1#LUM#127#[K].LHINHNNLTESVGPLPK.[S]#2xTMT6plex [N-Term; K17]; 1xDeamidated [N7(99.8)]	0.0266008	1.50772	NP_002336.1#LUM#127#	72.4	94.4	59.8	63.3	50.3	41.9	16.2	26.1	38.6	59.2
RGTAGNALMDGASQLMGENRT	1xTMT6plex [N-Term]; 2xOxidation [M8(100); M15(100)]; 1xDeamidated [N18(100)]	Yes	Yes	19	NRT	70906435	NP_005132.2	FGB	2244	fibrinogen beta chain isoform 1 preproprotein	394	ASQLMGE	RTMTIHN	Yes	High	[R].GTAGNALMDGASQLMGENR.[T]	1xTMT6plex [N-Term]; 2xOxidation [M8(100); M15(100)]; 1xDeamidated [N18(100)]	1.93545e-05	0	1	2	4	70906435	70906435 [377-395]	0	2155	M8(Oxidation): 100; M15(Oxidation): 100; N18(Deamidated): 100	NP_005132.2#FGB#394#[R].GTAGNALMDGASQLMGENR.[T]#1xTMT6plex [N-Term]; 2xOxidation [M8(100); M15(100)]; 1xDeamidated [N18(100)]	0.0275363	2.09813	NP_005132.2#FGB#394#	84.4	66.2	48.7	64.2	66.1	52.1	35.8	53.1	29.3	64.6
KEDKSYNVTSVLFRK	2xTMT6plex [N-Term; K3]; 1xDeamidated [N6(100)]	Yes	Yes	7	NVT	38455402	NP_005555.2	LCN2	3934	neutrophil gelatinase-associated lipocalin precursor	85	LKEDKSY	VTSVLFR	Yes	High	[K].EDKSYNVTSVLFR.[K]	2xTMT6plex [N-Term; K3]; 1xDeamidated [N6(100)]	9.03006e-05	0	1	1	4	38455402	38455402 [80-92]	1	2017.1	N6(Deamidated): 100	NP_005555.2#LCN2#85#[K].EDKSYNVTSVLFR.[K]#2xTMT6plex [N-Term; K3]; 1xDeamidated [N6(100)]	0.0276854	8.8367	NP_005555.2#LCN2#85#	138	33.2	103.1	146.7	212.1	149.3	1794.7	240.2	358.1	137.2
KSNDTAASEYKY	2xTMT6plex [N-Term; K10]; 1xDeamidated [N2(100)]	Yes	Yes	3	NDT	1034574780	XP_016873573.1	PTPRJ	5795	PREDICTED: receptor-type tyrosine-protein phosphatase eta isoform X2	149	VILTWKS	DTAASEY	No	High	[K].SNDTAASEYK.[Y]	2xTMT6plex [N-Term; K10]; 1xDeamidated [N2(100)]	0.00154315	0	1	4	3	1034574780	1034574780 [148-157]	0	1544.78	N2(Deamidated): 100	XP_016873573.1#PTPRJ#149#[K].SNDTAASEYK.[Y]#2xTMT6plex [N-Term; K10]; 1xDeamidated [N2(100)]	0.0287153	0.743203	XP_016873573.1#PTPRJ#149#	159.2	126.3	80.7	104.6	102	34	16.5	15.6	24.4	73.4
RSLDNDNYVFTAPYFNKS	2xTMT6plex [N-Term; K16]; 1xDeamidated [N15(100)]	Yes	Yes	16	NKS	578814598	XP_006716181.1	CACNA2D1	781	PREDICTED: voltage-dependent calcium channel subunit alpha-2/delta-1 isoform X1	788	VFTAPYF	KSGPGAY	No	High	[R].SLDNDNYVFTAPYFNK.[S]	2xTMT6plex [N-Term; K16]; 1xDeamidated [N15(100)]	0.000318474	0	1	13	1	578814598	578814598 [774-789]	0	2367.19	N15(Deamidated): 100	XP_006716181.1#CACNA2D1#788#[R].SLDNDNYVFTAPYFNK.[S]#2xTMT6plex [N-Term; K16]; 1xDeamidated [N15(100)]	0.028924	1.49783	XP_006716181.1#CACNA2D1#788#	41.2	15.7	12.7	26.7	20.9	16.4	5.3	6.2	11.8	21.7
RAAGTLEDVYNRT	1xTMT6plex [N-Term]; 1xDeamidated [N10(100)]	Yes	Yes	11	NRT	530410289	XP_005256683.1	GLTPD2	388323	PREDICTED: glycolipid transfer protein domain-containing protein 2 isoform X1	312	GTLEDVY	RTQSLLA	No	High	[R].AAGTLEDVYNR.[T]	1xTMT6plex [N-Term]; 1xDeamidated [N10(100)]	0.000230847	0	1	2	3	530410289	530410289 [303-313]	0	1438.74	N10(Deamidated): 100	XP_005256683.1#GLTPD2#312#[R].AAGTLEDVYNR.[T]#1xTMT6plex [N-Term]; 1xDeamidated [N10(100)]	0.0289565	0.729292	XP_005256683.1#GLTPD2#312#	192	143.3	169	171.5	170.2	62.1	20.3	26.3	35.2	95.8
KNIETNYTRI	1xTMT6plex [N-Term]; 1xDeamidated [N5(100)]	Yes	Yes	6	NYT	5729772	NP_006484.1	CLN5	1203	ceroid-lipofuscinosis neuronal protein 5	304	EFKNIET	YTRIFLY	No	High	[K].NIETNYTR.[I]	1xTMT6plex [N-Term]; 1xDeamidated [N5(100)]	0.0739897	0	1	1	2	5729772	5729772 [300-307]	0	1240.64	N5(Deamidated): 100	NP_006484.1#CLN5#304#[K].NIETNYTR.[I]#1xTMT6plex [N-Term]; 1xDeamidated [N5(100)]	0.0291293	0.690623	NP_006484.1#CLN5#304#	137	154.1	74.7	99.8	81.6	34.6	9.3	15.4	19.9	81.7
KLENLSSSEMGYTATLTRT	1xTMT6plex [N-Term]; 1xOxidation [M9(100)]; 1xDeamidated [N3(100)]	Yes	Yes	4	NLS	119393891	NP_000143.2	GAA	2548	lysosomal alpha-glucosidase preproprotein	140	YPSYKLE	LSSSEMG	Yes	High	[K].LENLSSSEMGYTATLTR.[T]	1xTMT6plex [N-Term]; 1xOxidation [M9(100)]; 1xDeamidated [N3(100)]	7.51318e-05	0	1	1	7	119393891	119393891 [138-154]	0	2119.04	N3(Deamidated): 100; M9(Oxidation): 100	NP_000143.2#GAA#140#[K].LENLSSSEMGYTATLTR.[T]#1xTMT6plex [N-Term]; 1xOxidation [M9(100)]; 1xDeamidated [N3(100)]	0.0296875	0.666875	NP_000143.2#GAA#140#	374.9	203.6	135.7	194.3	149.1	57.4	21.5	17.5	53.1	137.8
KSSNNSMLLVFKT	2xTMT6plex [N-Term; K11]; 1xOxidation [M6(100)]; 1xDeamidated [N]	Yes	Yes	4	NNS	126091152	NP_001072.2	CUBN	8029	cubilin precursor	3125	PPNVKSS	NSMLLVF	No	High	[K].SSNNSMLLVFK.[T]	2xTMT6plex [N-Term; K11]; 1xOxidation [M6(100)]; 1xDeamidated [N]	0.0225842	0	1	4	5	126091152	126091152 [3123-3133]	0	1714.94	N3(Deamidated): 99.61; M6(Oxidation): 100	NP_001072.2#CUBN#3125#[K].SSNNSMLLVFK.[T]#2xTMT6plex [N-Term; K11]; 1xOxidation [M6(100)]; 1xDeamidated [N]	0.0301988	0.704731	NP_001072.2#CUBN#3125#	275.7	228.4	162.7	166.6	171	48.7	29.4	28	43.3	116.7
RVLVSNASEDTRR	1xTMT6plex [N-Term]; 1xDeamidated [N5(100)]	Yes	Yes	6	NAS	47271477	NP_776194.2	SCARA5	286133	scavenger receptor class A member 5	254	DLRVLVS	ASEDTRR	Yes	High	[R].VLVSNASEDTR.[R]	1xTMT6plex [N-Term]; 1xDeamidated [N5(100)]	0.00412849	0	1	1	3	47271477	47271477 [250-260]	0	1420.75	N5(Deamidated): 100	NP_776194.2#SCARA5#254#[R].VLVSNASEDTR.[R]#1xTMT6plex [N-Term]; 1xDeamidated [N5(100)]	0.0304201	0.801579	NP_776194.2#SCARA5#254#	102.6	88.9	69.7	78.2	73.6	25.5	9.7	16	19.8	61.7
RGNVNGTFIIHPDSGNLTVARS	1xTMT6plex [N-Term]; 2xDeamidated [N15(100); N]	Yes	Yes	5	NGT	110618248	NP_068743.2	CDHR5	53841	cadherin-related family member 5 isoform 1 precursor	297	SIFRGNV	GTFIIHP	No	High	[R].GNVNGTFIIHPDSGNLTVAR.[S]	1xTMT6plex [N-Term]; 2xDeamidated [N15(100); N]	2.97268e-05	0	1	8	3	110618248	110618248 [294-313]	0	2313.2	N4(Deamidated): 99.62; N15(Deamidated): 100	NP_068743.2#CDHR5#297#[R].GNVNGTFIIHPDSGNLTVAR.[S]#1xTMT6plex [N-Term]; 2xDeamidated [N15(100); N]	0.031865	1.36172	NP_068743.2#CDHR5#297#	94.1	56.5	55.7	87	96.9	43.7	15.8	22.9	37.5	96.8
KHIEVNGSKI	2xTMT6plex [N-Term; K8]; 1xDeamidated [N5(100)]	Yes	Yes	6	NGS	767950666	XP_011542745.1	FGFR1	2260	PREDICTED: fibroblast growth factor receptor 1 isoform X1	329	WLKHIEV	GSKIGPD	No	High	[K].HIEVNGSK.[I]	2xTMT6plex [N-Term; K8]; 1xDeamidated [N5(100)]	0.162874	0.00125867	1	31	4	767950666	767950666 [325-332]	0	1342.77	N5(Deamidated): 100	XP_011542745.1#FGFR1#329#[K].HIEVNGSK.[I]#2xTMT6plex [N-Term; K8]; 1xDeamidated [N5(100)]	0.032598	0.749802	XP_011542745.1#FGFR1#329#	101	86.8	66	90.2	94	25	7.5	13.8	21.8	82.3
RRDPGAAVPGAANASAQQPRT	1xTMT6plex [N-Term]; 1xDeamidated [N12(100)]	Yes	Yes	13	NAS	20149540	NP_002308.2	LOX	4015	protein-lysine 6-oxidase isoform 1 preproprotein	81	AAVPGAA	ASAQQPR	Yes	High	[R].RDPGAAVPGAANASAQQPR.[T]	1xTMT6plex [N-Term]; 1xDeamidated [N12(100)]	2.89401e-05	0	1	1	3	20149540	20149540 [70-88]	1	2064.08	N12(Deamidated): 100	NP_002308.2#LOX#81#[R].RDPGAAVPGAANASAQQPR.[T]#1xTMT6plex [N-Term]; 1xDeamidated [N12(100)]	0.0328583	0.791862	NP_002308.2#LOX#81#	39.4	36.8	26.4	34.8	36.5	13.6	4.1	5	8	27.1
RENISDPTSPLRT	1xTMT6plex [N-Term]; 1xDeamidated [N2(100)]	Yes	Yes	3	NIS	767931858	XP_011530228.1	JCHAIN	3512	PREDICTED: immunoglobulin J chain isoform X1	71	VPLNNRE	ISDPTSP	No	High	[R].ENISDPTSPLR.[T]	1xTMT6plex [N-Term]; 1xDeamidated [N2(100)]	0.000563569	0	1	1	6	767931858	767931858 [70-80]	0	1458.76	N2(Deamidated): 100	XP_011530228.1#JCHAIN#71#[R].ENISDPTSPLR.[T]#1xTMT6plex [N-Term]; 1xDeamidated [N2(100)]	0.0328896	1.60874	XP_011530228.1#JCHAIN#71#	330.8	261.7	134.3	395.9	424.3	135.2	104.8	135.1	84	466.1
RALGFENATQALGRA	1xTMT6plex [N-Term]; 1xDeamidated [N6(100)]	Yes	Yes	7	NAT	5031863	NP_005558.1	LGALS3BP	3959	galectin-3-binding protein precursor	69	CRALGFE	ATQALGR	Yes	High	[R].ALGFENATQALGR.[A]	1xTMT6plex [N-Term]; 1xDeamidated [N6(100)]	1.53207e-05	0	1	1	7	5031863	5031863 [64-76]	0	1577.85	N6(Deamidated): 100	NP_005558.1#LGALS3BP#69#[R].ALGFENATQALGR.[A]#1xTMT6plex [N-Term]; 1xDeamidated [N6(100)]	0.0331061	1.62431	NP_005558.1#LGALS3BP#69#	108.8	100.7	73.6	158.8	146.9	107.7	19.4	32.8	102.5	120.9
KEESSNSSDSKS	2xTMT6plex [N-Term; K10]; 1xDeamidated [N5(100)]	Yes	Yes	6	NSS	32130516	NP_004704.2	NEMF	9147	nuclear export mediator factor NEMF isoform 1	804	ASKEESS	SSDSKSQ	No	High	[K].EESSNSSDSK.[S]	2xTMT6plex [N-Term; K10]; 1xDeamidated [N5(100)]	0.00140764	0	1	3	1	32130516	32130516 [800-809]	0	1528.74	N5(Deamidated): 100	NP_004704.2#NEMF#804#[K].EESSNSSDSK.[S]#2xTMT6plex [N-Term; K10]; 1xDeamidated [N5(100)]	0.033667	0.540541	NP_004704.2#NEMF#804#	129.3	80.8	47.8	84.2	98.4	14.3	6.7	5.1	19.7	79.2
RAEFNLTTYRS	1xTMT6plex [N-Term]; 1xDeamidated [N4(100)]	Yes	Yes	5	NLT	767925724	XP_011510725.1	COL6A6	131873	PREDICTED: collagen alpha-6(VI) chain isoform X1	2050	SPVRAEF	LTTYRSK	No	High	[R].AEFNLTTYR.[S]	1xTMT6plex [N-Term]; 1xDeamidated [N4(100)]	0.0325374	0	1	2	3	767925724	767925724 [2047-2055]	0	1344.7	N4(Deamidated): 100	XP_011510725.1#COL6A6#2050#[R].AEFNLTTYR.[S]#1xTMT6plex [N-Term]; 1xDeamidated [N4(100)]	0.0340461	1.92559	XP_011510725.1#COL6A6#2050#	99.1	142.1	119.4	97.8	73.9	103.8	14.3	31.2	125	221.9
KAAPAPQEATATFNSTADREDGHRN	1xTMT6plex [N-Term]; 1xDeamidated [N13(100)]	Yes	Yes	14	NST	153082722	NP_001093259.1	ICAM2	3384	intercellular adhesion molecule 2 precursor	176	QEATATF	STADRED	Yes	High	[K].AAPAPQEATATFNSTADREDGHR.[N]	1xTMT6plex [N-Term]; 1xDeamidated [N13(100)]	2.10566e-05	0	1	1	9	153082722	153082722 [164-186]	1	2643.26	N13(Deamidated): 100	NP_001093259.1#ICAM2#176#[K].AAPAPQEATATFNSTADREDGHR.[N]#1xTMT6plex [N-Term]; 1xDeamidated [N13(100)]	0.0344498	1.26581	NP_001093259.1#ICAM2#176#	88.1	75.2	52.7	82.7	87.6	40.8	14.3	21.5	24.7	71.5
RFIQEVNTTTRS	1xTMT6plex [N-Term]; 1xDeamidated [N6(100)]	Yes	Yes	7	NTT	511094000	NP_715637.2	FNDC5	252995	fibronectin type III domain-containing protein 5 isoform 2 preproprotein	84	LRFIQEV	TTTRSCA	No	High	[R].FIQEVNTTTR.[S]	1xTMT6plex [N-Term]; 1xDeamidated [N6(100)]	0.00988193	0	1	3	3	511094000	511094000 [79-88]	0	1438.77	N6(Deamidated): 100	NP_715637.2#FNDC5#84#[R].FIQEVNTTTR.[S]#1xTMT6plex [N-Term]; 1xDeamidated [N6(100)]	0.0348705	0.466641	NP_715637.2#FNDC5#84#	838.4	240	423.1	665.8	929.5	94.4	54	28.7	99.8	318.8
KSELVNETRW	1xTMT6plex [N-Term]; 1xDeamidated [N5(100)]	Yes	Yes	6	NET	10092665	NP_062547.1	SUSD2	56241	sushi domain-containing protein 2 precursor	162	MEKSELV	ETRWQYY	Yes	High	[K].SELVNETR.[W]	1xTMT6plex [N-Term]; 1xDeamidated [N5(100)]	0.0623841	0	1	1	3	10092665	10092665 [158-165]	0	1177.63	N5(Deamidated): 100	NP_062547.1#SUSD2#162#[K].SELVNETR.[W]#1xTMT6plex [N-Term]; 1xDeamidated [N5(100)]	0.0349857	0.536414	NP_062547.1#SUSD2#162#	519	468.9	227.2	316.8	476.4	96.7	27.6	36.5	41.2	368.7
KIHVAGETDSSNLNVSEPRA	1xTMT6plex [N-Term]; 1xDeamidated [N13(100)]	Yes	Yes	14	NVS	1034574780	XP_016873573.1	PTPRJ	5795	PREDICTED: receptor-type tyrosine-protein phosphatase eta isoform X2	420	ETDSSNL	VSEPRAV	No	High	[K].IHVAGETDSSNLNVSEPR.[A]	1xTMT6plex [N-Term]; 1xDeamidated [N13(100)]	5.90196e-05	0	1	5	1	1034574780	1034574780 [408-425]	0	2155.08	N13(Deamidated): 100	XP_016873573.1#PTPRJ#420#[K].IHVAGETDSSNLNVSEPR.[A]#1xTMT6plex [N-Term]; 1xDeamidated [N13(100)]	0.0353513	0.761979	XP_016873573.1#PTPRJ#420#	117.6	86.9	62	83.8	81.4	25.7	11.2	16.8	17.8	51.5
RVLNSIGSDIDNVTQRL	1xTMT6plex [N-Term]; 1xDeamidated [N11(100)]	Yes	Yes	12	NVT	767929909	XP_011512195.1	PROM1	8842	PREDICTED: prominin-1 isoform X1	395	SIGSDID	VTQRLPI	No	High	[R].VLNSIGSDIDNVTQR.[L]	1xTMT6plex [N-Term]; 1xDeamidated [N11(100)]	3.1602e-06	0	1	11	4	767929909	767929909 [385-399]	0	1860.99	N11(Deamidated): 100	XP_011512195.1#PROM1#395#[R].VLNSIGSDIDNVTQR.[L]#1xTMT6plex [N-Term]; 1xDeamidated [N11(100)]	0.0354828	1.33601	XP_011512195.1#PROM1#395#	26.3	17.6	14.9	19	18.6	8.8	2.7	6.6	12.7	20.8
KDIVEYYNDSNGSHVLQGRF	1xTMT6plex [N-Term]; 1xDeamidated [N7(100)]	Yes	Yes	8	NDS	4502337	NP_001176.1	AZGP1	563	zinc-alpha-2-glycoprotein precursor	109	KDIVEYY	DSNGSHV	Yes	High	[K].DIVEYYNDSNGSHVLQGR.[F]	1xTMT6plex [N-Term]; 1xDeamidated [N7(100)]	7.83263e-09	0	1	1	38	4502337	4502337 [103-120]	0	2296.1	N7(Deamidated): 100	NP_001176.1#AZGP1#109#[K].DIVEYYNDSNGSHVLQGR.[F]#1xTMT6plex [N-Term]; 1xDeamidated [N7(100)]	0.0358872	2.13122	NP_001176.1#AZGP1#109#	596.4	637.5	1038.1	601.7	428.6	416.3	121.9	348.3	763.8	635.2
KLIDNNKTEKE	3xTMT6plex [N-Term; K6; K9]; 2xDeamidated [N4(100); N5(100)]	Yes	Yes	6	NKT	110224476	NP_001035930.1	PSAP	5660	prosaposin isoform b preproprotein	335	VTKLIDN	KTEKEIL	No	High	[K].LIDNNKTEK.[E]	3xTMT6plex [N-Term; K6; K9]; 2xDeamidated [N4(100); N5(100)]	0.0605894	0	1	3	2	110224476	110224476 [331-339]	1	1764.04	N4(Deamidated): 100; N5(Deamidated): 100	NP_001035930.1#PSAP#335#[K].LIDNNKTEK.[E]#3xTMT6plex [N-Term; K6; K9]; 2xDeamidated [N4(100); N5(100)]	0.0359806	2.37639	NP_001035930.1#PSAP#335#	282.2	551.6	757.2	283.5	260.2	316.8	148.7	317.9	412.8	425.6
KANLTWSVKH	2xTMT6plex [N-Term; K8]; 1xDeamidated [N2(100)]	Yes	Yes	3	NLT	530414862	XP_005259970.1	MAN2B1	4125	PREDICTED: lysosomal alpha-mannosidase isoform X1	368	LWELNKA	LTWSVKH	No	High	[K].ANLTWSVK.[H]	2xTMT6plex [N-Term; K8]; 1xDeamidated [N2(100)]	0.0336519	0	1	3	3	530414862	530414862 [367-374]	0	1377.81	N2(Deamidated): 100	XP_005259970.1#MAN2B1#368#[K].ANLTWSVK.[H]#2xTMT6plex [N-Term; K8]; 1xDeamidated [N2(100)]	0.0360818	1.77087	XP_005259970.1#MAN2B1#368#	193.5	326.9	107.2	148.7	149.3	124.6	52.2	69.6	63.6	363.6
RVLSNNSDANLELINTWVAKN	2xTMT6plex [N-Term; K19]; 2xDeamidated [N4(99.8); N14(100)]	Yes	Yes	5	NNS	73858568	NP_000053.2	SERPING1	710	plasma protease C1 inhibitor precursor	253	SSPRVLS	NSDANLE	No	High	[R].VLSNNSDANLELINTWVAK.[N]	2xTMT6plex [N-Term; K19]; 2xDeamidated [N4(99.8); N14(100)]	0.00153725	0	1	1	2	73858568	73858568 [250-268]	0	2561.39	N4(Deamidated): 99.81; N14(Deamidated): 100	NP_000053.2#SERPING1#253#[R].VLSNNSDANLELINTWVAK.[N]#2xTMT6plex [N-Term; K19]; 2xDeamidated [N4(99.8); N14(100)]	0.0362338	1.66929	NP_000053.2#SERPING1#253#	47.1	18.8	24.2	34.3	19.7	14.6	8.3	9.9	24.4	25.6
RVYKPSAGNNSLYRD	2xTMT6plex [N-Term; K3]; 2xDeamidated [N8(100); N9(100)]	Yes	Yes	9	NNS	153266841	NP_000033.2	APOH	350	beta-2-glycoprotein 1 precursor	162	VYKPSAG	NSLYRDT	Yes	High	[R].VYKPSAGNNSLYR.[D]	2xTMT6plex [N-Term; K3]; 2xDeamidated [N8(100); N9(100)]	0.00117576	0	1	1	7	153266841	153266841 [155-167]	0	1929.05	N8(Deamidated): 100; N9(Deamidated): 100	NP_000033.2#APOH#162#[R].VYKPSAGNNSLYR.[D]#2xTMT6plex [N-Term; K3]; 2xDeamidated [N8(100); N9(100)]	0.0370313	1.92101	NP_000033.2#APOH#162#	568	929	552.6	524.6	444.2	350.8	154.4	519.5	403.2	625.6
RYAVYWNRS	1xTMT6plex [N-Term]; 1xDeamidated [N6(100)]	Yes	Yes	7	NRS	27894381	NP_001396.2	EFNA2	1943	ephrin-A2 precursor	42	DRYAVYW	RSNPRFH	No	High	[R].YAVYWNR.[S]	1xTMT6plex [N-Term]; 1xDeamidated [N6(100)]	0.265397	0.00807648	1	1	2	27894381	27894381 [37-43]	0	1201.62	N6(Deamidated): 100	NP_001396.2#EFNA2#42#[R].YAVYWNR.[S]#1xTMT6plex [N-Term]; 1xDeamidated [N6(100)]	0.0389878	0.678221	NP_001396.2#EFNA2#42#	253.7	150.3	123.1	163.1	258.1	44.3	20.5	23	36.6	148.1
KVINETWAWKN	2xTMT6plex [N-Term; K9]; 1xDeamidated [N3(100)]	Yes	Yes	4	NET	1034571662	XP_016872584.1	HYOU1	10525	PREDICTED: hypoxia up-regulated protein 1 isoform X1	862	TTLEKVI	ETWAWKN	Yes	High	[K].VINETWAWK.[N]	2xTMT6plex [N-Term; K9]; 1xDeamidated [N3(100)]	0.054687	0	1	2	3	1034571662	1034571662 [860-868]	0	1605.9	N3(Deamidated): 100	XP_016872584.1#HYOU1#862#[K].VINETWAWK.[N]#2xTMT6plex [N-Term; K9]; 1xDeamidated [N3(100)]	0.0396762	2.2972	XP_016872584.1#HYOU1#862#	55.3	50.9	30.4	58.4	47.6	27.7	50.3	26.7	32.6	50.1
RDAGVGFPEYQEEDNSTYNFRW	1xTMT6plex [N-Term]; 1xDeamidated [N14(100)]	Yes	Yes	15	NST	119964726	NP_000867.2	IGF2R	3482	cation-independent mannose-6-phosphate receptor precursor	747	PEYQEED	STYNFRW	Yes	High	[R].DAGVGFPEYQEEDNSTYNFR.[W]	1xTMT6plex [N-Term]; 1xDeamidated [N14(100)]	1.95782e-05	0	1	1	3	119964726	119964726 [734-753]	0	2568.14	N14(Deamidated): 100	NP_000867.2#IGF2R#747#[R].DAGVGFPEYQEEDNSTYNFR.[W]#1xTMT6plex [N-Term]; 1xDeamidated [N14(100)]	0.0396823	1.27555	NP_000867.2#IGF2R#747#	42.2	42	26.8	50.5	48.6	21.3	8.5	11.2	18.5	41.9
RSANASFNIKW	2xTMT6plex [N-Term; K9]; 1xDeamidated [N3(100)]	Yes	Yes	4	NAS	393715082	NP_001257327.1	PTK7	5754	inactive tyrosine-protein kinase 7 isoform e	124	GEEARSA	ASFNIKW	No	High	[R].SANASFNIK.[W]	2xTMT6plex [N-Term; K9]; 1xDeamidated [N3(100)]	0.0131124	0	1	7	3	393715082	393715082 [122-130]	0	1410.8	N3(Deamidated): 100	NP_001257327.1#PTK7#124#[R].SANASFNIK.[W]#2xTMT6plex [N-Term; K9]; 1xDeamidated [N3(100)]	0.0406617	0.789323	NP_001257327.1#PTK7#124#	341.5	255.4	165.9	226.1	229.6	68.7	30	33.2	63.8	210.5
RIPASSNSTSSKL	2xTMT6plex [N-Term; K11]; 1xDeamidated [N6(100)]	Yes	Yes	7	NST	767968329	XP_011543393.1	KMT5B	51111	PREDICTED: histone-lysine N-methyltransferase KMT5B isoform X1	423	SRIPASS	STSSKLT	No	High	[R].IPASSNSTSSK.[L]	2xTMT6plex [N-Term; K11]; 1xDeamidated [N6(100)]	0.0271713	0	1	6	5	767968329	767968329 [418-428]	0	1537.85	N6(Deamidated): 100	XP_011543393.1#KMT5B#423#[R].IPASSNSTSSK.[L]#2xTMT6plex [N-Term; K11]; 1xDeamidated [N6(100)]	0.0406966	0.647478	XP_011543393.1#KMT5B#423#	152.9	100.6	62.8	134.5	134.8	31.2	9.1	10.4	25	107.8
RLFNVTPQDEQKF	2xTMT6plex [N-Term; K11]; 1xDeamidated [N3(100)]	Yes	Yes	4	NVT	578836290	XP_006723962.1	LOC102723996	102723996	PREDICTED: ICOS ligand isoform X1	102	DFSLRLF	VTPQDEQ	No	High	[R].LFNVTPQDEQK.[F]	2xTMT6plex [N-Term; K11]; 1xDeamidated [N3(100)]	0.0594927	0	1	8	5	578836290	578836290 [100-110]	0	1777.97	N3(Deamidated): 100	XP_006723962.1#LOC102723996#102#[R].LFNVTPQDEQK.[F]#2xTMT6plex [N-Term; K11]; 1xDeamidated [N3(100)]	0.0413975	0.555028	XP_006723962.1#LOC102723996#102#	344.3	246.4	173	190.8	312.6	63.7	28.6	15.6	33.1	195.7
RVDQNDNTSLQWSNPAQQTLYFDDKK	2xTMT6plex [N-Term; K24]; 1xDeamidated [N6(99.8)]	Yes	Yes	7	NTS	1034632265	XP_016861551.1	CADM2	253559	PREDICTED: cell adhesion molecule 2 isoform X1	65	CRVDQND	TSLQWSN	No	High	[R].VDQNDNTSLQWSNPAQQTLYFDDK.[K]	2xTMT6plex [N-Term; K24]; 1xDeamidated [N6(99.8)]	3.76878e-07	0	1	6	4	1034632265	1034632265 [60-83]	0	3286.59	N6(Deamidated): 99.78	XP_016861551.1#CADM2#65#[R].VDQNDNTSLQWSNPAQQTLYFDDK.[K]#2xTMT6plex [N-Term; K24]; 1xDeamidated [N6(99.8)]	0.0415233	0.769171	XP_016861551.1#CADM2#65#	49.9	44.5	22.3	53.5	35.4	11.1	4.2	5.9	11.9	30.8
RRGVFITNETGQPLIGKV	2xTMT6plex [N-Term; K16]; 1xDeamidated [N7(100)]	Yes	Yes	8	NET	119393891	NP_000143.2	GAA	2548	lysosomal alpha-glucosidase preproprotein	470	RRGVFIT	ETGQPLI	Yes	High	[R].RGVFITNETGQPLIGK.[V]	2xTMT6plex [N-Term; K16]; 1xDeamidated [N7(100)]	6.57032e-05	0	1	1	3	119393891	119393891 [464-479]	1	2189.27	N7(Deamidated): 100	NP_000143.2#GAA#470#[R].RGVFITNETGQPLIGK.[V]#2xTMT6plex [N-Term; K16]; 1xDeamidated [N7(100)]	0.0420329	0.58376	NP_000143.2#GAA#470#	232.7	95	122.9	106.8	119.5	35.2	12.3	16.4	26.9	86.8
RVWDTAVGLNHTAEPSLQTLERQ	1xTMT6plex [N-Term]; 1xDeamidated [N9(100)]	Yes	Yes	10	NHT	767945839	XP_011513837.1	TTYH3	80727	PREDICTED: protein tweety homolog 3 isoform X1	144	WDTAVGL	HTAEPSL	No	High	[R].VWDTAVGLNHTAEPSLQTLER.[Q]	1xTMT6plex [N-Term]; 1xDeamidated [N9(100)]	0.0278966	0	1	4	1	767945839	767945839 [136-156]	0	2567.33	N9(Deamidated): 100	XP_011513837.1#TTYH3#144#[R].VWDTAVGLNHTAEPSLQTLER.[Q]#1xTMT6plex [N-Term]; 1xDeamidated [N9(100)]	0.0423481	1.53352	XP_011513837.1#TTYH3#144#	21.5	20.8	9.8	20.3	21.4	8.7	5.2	8.5	8.3	20.2
RELFNITNGARK	1xTMT6plex [N-Term]; 2xDeamidated [N4(100); N7(100)]	Yes	Yes	5	NIT	224831239	NP_001139280.1	ITGAM	3684	integrin alpha-M isoform 1 precursor	240	KVVRELF	ITNGARK	Yes	High	[R].ELFNITNGAR.[K]	1xTMT6plex [N-Term]; 2xDeamidated [N4(100); N7(100)]	0.00333176	0	1	6	3	224831239	224831239 [237-246]	0	1365.72	N4(Deamidated): 100; N7(Deamidated): 100	NP_001139280.1#ITGAM#240#[R].ELFNITNGAR.[K]#1xTMT6plex [N-Term]; 2xDeamidated [N4(100); N7(100)]	0.0427452	5.08061	NP_001139280.1#ITGAM#240#	41.7	32.4	30	34.4	34.8	35.2	294.7	40.3	43.7	35.9
KGGNANATVTKV	2xTMT6plex [N-Term; K10]; 1xDeamidated [N5(100)]	Yes	Yes	6	NAT	39930469	NP_115570.1	RPF2	84154	ribosome production factor 2 homolog isoform 1	42	LIKGGNA	ATVTKVL	No	High	[K].GGNANATVTK.[V]	2xTMT6plex [N-Term; K10]; 1xDeamidated [N5(100)]	0.000948796	0	1	1	5	39930469	39930469 [38-47]	0	1391.79	N5(Deamidated): 100	NP_115570.1#RPF2#42#[K].GGNANATVTK.[V]#2xTMT6plex [N-Term; K10]; 1xDeamidated [N5(100)]	0.0429627	0.621184	NP_115570.1#RPF2#42#	300.5	139.8	107.1	144.6	119.8	42	10.3	11.6	48.9	117.3
KGSNTTYKD	2xTMT6plex [N-Term; K7]; 1xDeamidated [N3(100)]	Yes	Yes	4	NTT	1034573268	XP_016873109.1	AAMDC	28971	PREDICTED: mth938 domain-containing protein isoform X3	39	QMKVKGS	TTYKDCK	No	High	[K].GSNTTYK.[D]	2xTMT6plex [N-Term; K7]; 1xDeamidated [N3(100)]	0.242921	0.00704176	1	5	3	1034573268	1034573268 [37-43]	0	1229.68	N3(Deamidated): 100	XP_016873109.1#AAMDC#39#[K].GSNTTYK.[D]#2xTMT6plex [N-Term; K7]; 1xDeamidated [N3(100)]	0.0437302	0.674256	XP_016873109.1#AAMDC#39#	156.6	173.5	70.8	156.9	177.4	52	11.4	15.8	29.7	107.1
KDTLANCTKV	2xTMT6plex [N-Term; K8]; 1xCarbamidomethyl [C6]; 1xDeamidated [N5(100)]	Yes	Yes	6	NCT	767910855	XP_011508441.1	ARHGEF2	9181	PREDICTED: rho guanine nucleotide exchange factor 2 isoform X1	228	RCKDTLA	CTKVKQK	No	High	[K].DTLANCTK.[V]	2xTMT6plex [N-Term; K8]; 1xCarbamidomethyl [C6]; 1xDeamidated [N5(100)]	0.0866787	0	1	17	3	767910855	767910855 [224-231]	0	1381.74	N5(Deamidated): 100	XP_011508441.1#ARHGEF2#228#[K].DTLANCTK.[V]#2xTMT6plex [N-Term; K8]; 1xCarbamidomethyl [C6]; 1xDeamidated [N5(100)]	0.0444919	0.63826	XP_011508441.1#ARHGEF2#228#	207.4	168.1	116.4	100.4	113.4	59.9	9.5	16.5	22	94.6
RHNEQNLSLADVTQQAGLVKS	2xTMT6plex [N-Term; K19]; 1xDeamidated [N5(100)]	Yes	Yes	6	NLS	1034615583	XP_016860098.1	PTPRN	5798	PREDICTED: receptor-type tyrosine-protein phosphatase-like N isoform X1	525	RIRHNEQ	LSLADVT	No	High	[R].HNEQNLSLADVTQQAGLVK.[S]	2xTMT6plex [N-Term; K19]; 1xDeamidated [N5(100)]	1.23116e-07	0	1	8	3	1034615583	1034615583 [521-539]	0	2524.38	N5(Deamidated): 100	XP_016860098.1#PTPRN#525#[R].HNEQNLSLADVTQQAGLVK.[S]#2xTMT6plex [N-Term; K19]; 1xDeamidated [N5(100)]	0.045125	0.812062	XP_016860098.1#PTPRN#525#	141.2	119.1	62.5	100.1	91.6	33.4	11.3	13.8	38.2	68.3
RKNGTNVIVEKL	3xTMT6plex [N-Term; K1; K10]; 1xDeamidated [N2(100)]	Yes	Yes	3	NGT	767970179	XP_011541136.1	MMP8	4317	PREDICTED: neutrophil collagenase isoform X1	63	QYQSTRK	GTNVIVE	No	High	[R].KNGTNVIVEK.[L]	3xTMT6plex [N-Term; K1; K10]; 1xDeamidated [N2(100)]	0.000720127	0	1	4	4	767970179	767970179 [62-71]	1	1790.1	N2(Deamidated): 100	XP_011541136.1#MMP8#63#[R].KNGTNVIVEK.[L]#3xTMT6plex [N-Term; K1; K10]; 1xDeamidated [N2(100)]	0.0460743	5.43525	XP_011541136.1#MMP8#63#	73.4	82.3	40.3	53.3	85	113.1	656.8	51.9	100.9	53.7
RLNPTVTYGNDSFSAKA	2xTMT6plex [N-Term; K15]; 1xDeamidated [N9(100)]	Yes	Yes	3	NPT	167466198	NP_000192.2	ICAM1	3383	intercellular adhesion molecule 1 precursor	260	ALGDQRL	PTVTYGN	Yes	High	[R].LNPTVTYGNDSFSAK.[A]	2xTMT6plex [N-Term; K15]; 1xDeamidated [N9(100)]	2.52047e-07	0	1	1	6	167466198	167466198 [259-273]	0	2073.09	N9(Deamidated): 100	NP_000192.2#ICAM1#260#[R].LNPTVTYGNDSFSAK.[A]#2xTMT6plex [N-Term; K15]; 1xDeamidated [N9(100)]	0.0469284	0.755436	NP_000192.2#ICAM1#260#	318.1	344.9	246.1	247	250.2	111.6	31.5	30.6	79.2	192.4
RGLNVTLSSTGRN	1xTMT6plex [N-Term]; 1xDeamidated [N3(100)]	Yes	Yes	4	NVT	1034677734	XP_016885778.1	C4A	720	PREDICTED: complement C4-A isoform X1	1328	TTEERGL	VTLSSTG	No	High	[R].GLNVTLSSTGR.[N]	1xTMT6plex [N-Term]; 1xDeamidated [N3(100)]	0.00135995	0	1	5	5	1034677734	1034677734 [1326-1336]	0	1334.75	N3(Deamidated): 100	XP_016885778.1#C4A#1328#[R].GLNVTLSSTGR.[N]#1xTMT6plex [N-Term]; 1xDeamidated [N3(100)]	0.0471568	1.46291	XP_016885778.1#C4A#1328#	201.5	181.2	129.4	240.8	247.7	120.2	59.1	39.3	115.8	233.2
RFSATEVTNKT	2xTMT6plex [N-Term; K9]; 1xDeamidated [N8(100)]	Yes	Yes	9	NKT	24432106	NP_066997.3	CCAR2	57805	cell cycle and apoptosis regulator protein 2	854	FSATEVT	KTLAAEM	No	High	[R].FSATEVTNK.[T]	2xTMT6plex [N-Term; K9]; 1xDeamidated [N8(100)]	0.00556522	0	1	3	3	24432106	24432106 [847-855]	0	1455.81	N8(Deamidated): 100	NP_066997.3#CCAR2#854#[R].FSATEVTNK.[T]#2xTMT6plex [N-Term; K9]; 1xDeamidated [N8(100)]	0.0482233	0.699857	NP_066997.3#CCAR2#854#	305.3	171.5	125.6	114.1	103.1	47.5	12.1	23.1	43.5	89.8
RNFPDAFEYNNVSRQ	1xTMT6plex [N-Term]; 1xDeamidated [N10(99.8)]	Yes	Yes	11	NVS	53832021	NP_001005502.1	CPM	1368	carboxypeptidase M precursor	164	PDAFEYN	VSRQPET	No	High	[R].NFPDAFEYNNVSR.[Q]	1xTMT6plex [N-Term]; 1xDeamidated [N10(99.8)]	0.00157298	0	1	1	10	53832021	53832021 [155-167]	0	1802.85	N10(Deamidated): 99.78	NP_001005502.1#CPM#164#[R].NFPDAFEYNNVSR.[Q]#1xTMT6plex [N-Term]; 1xDeamidated [N10(99.8)]	0.0485554	0.761478	NP_001005502.1#CPM#164#	354.7	224.6	140.4	218.8	153.9	73.1	17.3	29.7	59.6	172
RLLLSTDNRT	1xTMT6plex [N-Term]; 1xDeamidated [N7(100)]	Yes	Yes	8	NRT	612407835	NP_008821.2	CEACAM7	1087	carcinoembryonic antigen-related cell adhesion molecule 7 preproprotein	198	RLLLSTD	RTLVLLS	No	High	[R].LLLSTDNR.[T]	1xTMT6plex [N-Term]; 1xDeamidated [N7(100)]	0.229653	0.00482491	1	1	3	612407835	612407835 [192-199]	0	1161.67	N7(Deamidated): 100	NP_008821.2#CEACAM7#198#[R].LLLSTDNR.[T]#1xTMT6plex [N-Term]; 1xDeamidated [N7(100)]	0.0511741	1.95991	NP_008821.2#CEACAM7#198#	114.1	81.5	69	100	132.1	41.6	65.5	33	95.9	113.5
RRNWTEAEVKG	2xTMT6plex [N-Term; K9]; 1xDeamidated [N2(100)]	Yes	Yes	3	NWT	530424672	XP_005256342.1	DPEP1	1800	PREDICTED: dipeptidase 1 isoform X1	332	IAELLRR	WTEAEVK	Yes	High	[R].RNWTEAEVK.[G]	2xTMT6plex [N-Term; K9]; 1xDeamidated [N2(100)]	0.0742575	0	1	2	1	530424672	530424672 [331-339]	1	1591.88	N2(Deamidated): 100	XP_005256342.1#DPEP1#332#[R].RNWTEAEVK.[G]#2xTMT6plex [N-Term; K9]; 1xDeamidated [N2(100)]	0.0517722	0.745632	XP_005256342.1#DPEP1#332#	232	123.8	109.8	191.5	194.9	59	17.2	23.3	34.6	132.4
RFTNQTQGRD	1xTMT6plex [N-Term]; 1xDeamidated [N3(100)]	Yes	Yes	4	NQT	4505717	NP_003838.1	PEX11A	8800	peroxisomal membrane protein 11A isoform 1	9	DAFTRFT	QTQGRDR	No	High	[R].FTNQTQGR.[D]	1xTMT6plex [N-Term]; 1xDeamidated [N3(100)]	0.0792377	0	1	2	3	4505717	4505717 [7-14]	0	1181.61	N3(Deamidated): 100	NP_003838.1#PEX11A#9#[R].FTNQTQGR.[D]#1xTMT6plex [N-Term]; 1xDeamidated [N3(100)]	0.0520587	0.733553	NP_003838.1#PEX11A#9#	165.9	129.4	52.3	98.4	100	30.5	9.1	14.8	26.4	86.4
RLQLTWLENGNVSRT	1xTMT6plex [N-Term]; 2xDeamidated [N8(100); N10(100)]	Yes	Yes	11	NVS	530425626	XP_005260726.1	SIRPA	140885	PREDICTED: tyrosine-protein phosphatase non-receptor type substrate 1 isoform X1	292	LTWLENG	VSRTETA	Yes	High	[R].LQLTWLENGNVSR.[T]	1xTMT6plex [N-Term]; 2xDeamidated [N8(100); N10(100)]	8.04959e-05	0	1	5	4	530425626	530425626 [283-295]	0	1760.94	N8(Deamidated): 100; N10(Deamidated): 100	XP_005260726.1#SIRPA#292#[R].LQLTWLENGNVSR.[T]#1xTMT6plex [N-Term]; 2xDeamidated [N8(100); N10(100)]	0.0532864	1.56215	XP_005260726.1#SIRPA#292#	83.1	61.6	56.7	53.2	58.7	63.5	15.6	17.9	45.1	42.1
KGPSTPLPEDPNWNVTEFHTTPKM	2xTMT6plex [N-Term; K22]; 1xDeamidated [N13(100)]	Yes	Yes	14	NVT	530407092	XP_005254949.1	ANPEP	290	PREDICTED: aminopeptidase N isoform X1	265	LPEDPNW	VTEFHTT	Yes	High	[K].GPSTPLPEDPNWNVTEFHTTPK.[M]	2xTMT6plex [N-Term; K22]; 1xDeamidated [N13(100)]	0.000151464	0	1	1	9	530407092	530407092 [253-274]	0	2923.49	N13(Deamidated): 99.79	XP_005254949.1#ANPEP#265#[K].GPSTPLPEDPNWNVTEFHTTPK.[M]#2xTMT6plex [N-Term; K22]; 1xDeamidated [N13(100)]	0.0554548	1.54607	XP_005254949.1#ANPEP#265#	210.2	152.9	119.6	279.1	228.9	106.6	39.6	77.4	70.6	375.5
RIIVPLNNRENISDPTSPLRT	1xTMT6plex [N-Term]; 1xDeamidated [N]	Yes	Yes	11	NIS	767931858	XP_011530228.1	JCHAIN	3512	PREDICTED: immunoglobulin J chain isoform X1	71	VPLNNRE	ISDPTSP	No	High	[R].IIVPLNNRENISDPTSPLR.[T]	1xTMT6plex [N-Term]; 1xDeamidated [N]	0.00240616	0	1	1	7	767931858	767931858 [62-80]	1	2378.32	N10(Deamidated): 100	XP_011530228.1#JCHAIN#71#[R].IIVPLNNRENISDPTSPLR.[T]#1xTMT6plex [N-Term]; 1xDeamidated [N]	0.0567928	1.55603	XP_011530228.1#JCHAIN#71#	177.8	122.6	100.7	224.8	197.8	85.7	53.5	65.5	62.8	188.5
KDFVNASSKY	2xTMT6plex [N-Term; K8]; 1xDeamidated [N4(100)]	Yes	Yes	5	NAS	73858566	NP_000176.2	SERPIND1	3053	heparin cofactor 2 precursor	188	LHFKDFV	ASSKYEI	Yes	High	[K].DFVNASSK.[Y]	2xTMT6plex [N-Term; K8]; 1xDeamidated [N4(100)]	0.0646986	0	1	1	3	73858566	73858566 [185-192]	0	1326.73	N4(Deamidated): 100	NP_000176.2#SERPIND1#188#[K].DFVNASSK.[Y]#2xTMT6plex [N-Term; K8]; 1xDeamidated [N4(100)]	0.0578762	1.96118	NP_000176.2#SERPIND1#188#	446.9	376.2	214.2	248.8	233	147.9	145.4	251.9	176.6	252.8
RRPSLQMNTSIWYNRS	1xTMT6plex [N-Term]; 1xOxidation [M6(100)]; 2xDeamidated [N7(100); N13(100)]	Yes	Yes	8	NTS	66346698	NP_000254.2	NAGLU	4669	alpha-N-acetylglucosaminidase precursor	526	RRPSLQM	TSIWYNR	Yes	High	[R].RPSLQMNTSIWYNR.[S]	1xTMT6plex [N-Term]; 1xOxidation [M6(100)]; 2xDeamidated [N7(100); N13(100)]	0.258555	0.00807648	1	4	3	66346698	66346698 [520-533]	0	2013.01	M6(Oxidation): 100; N7(Deamidated): 100; N13(Deamidated): 100	NP_000254.2#NAGLU#526#[R].RPSLQMNTSIWYNR.[S]#1xTMT6plex [N-Term]; 1xOxidation [M6(100)]; 2xDeamidated [N7(100); N13(100)]	0.058118	1.24821	NP_000254.2#NAGLU#526#	82.5	63.4	51.2	60.3	64.1	28.1	9.6	23.3	29.3	68
KEDALNETRESETKL	2xTMT6plex [N-Term; K13]; 1xDeamidated [N5(100)]	Yes	Yes	6	NET	578815184	XP_006716347.1	CLU	1191	PREDICTED: clusterin isoform X1	138	KKKEDAL	ETRESET	No	High	[K].EDALNETRESETK.[L]	2xTMT6plex [N-Term; K13]; 1xDeamidated [N5(100)]	0.0091189	0	1	2	1	578815184	578815184 [134-146]	1	1981.01	N5(Deamidated): 100	XP_006716347.1#CLU#138#[K].EDALNETRESETK.[L]#2xTMT6plex [N-Term; K13]; 1xDeamidated [N5(100)]	0.0589853	1.42328	XP_006716347.1#CLU#138#	239	93.3	186.9	86.4	109.2	39.5	11.5	12.2	62.5	60.5
RANYTILKG	2xTMT6plex [N-Term; K7]; 1xDeamidated [N2(100)]	Yes	Yes	3	NYT	13435364	NP_077740.1	DSC2	1824	desmocollin-2 isoform Dsc2a preproprotein	392	NTANWRA	YTILKGN	No	High	[R].ANYTILK.[G]	2xTMT6plex [N-Term; K7]; 1xDeamidated [N2(100)]	0.247765	0.00704176	1	3	4	13435364	13435364 [391-397]	0	1281.78	N2(Deamidated): 100	NP_077740.1#DSC2#392#[R].ANYTILK.[G]#2xTMT6plex [N-Term; K7]; 1xDeamidated [N2(100)]	0.0591262	0.72103	NP_077740.1#DSC2#392#	1037.7	1107.9	979.3	950.8	779.9	273.9	88.5	105.3	389.1	654.1
RQEHQVLLQELPGSEHIEMLANATTLAYLKR	2xTMT6plex [N-Term; K29]; 1xOxidation [M18(100)]; 1xDeamidated [N21(100)]	Yes	Yes	22	NAT	767989678	XP_011521281.1	PLA2G15	23659	PREDICTED: group XV phospholipase A2 isoform X1	430	EHIEMLA	ATTLAYL	No	High	[R].QEHQVLLQELPGSEHIEMLANATTLAYLK.[R]	2xTMT6plex [N-Term; K29]; 1xOxidation [M18(100)]; 1xDeamidated [N21(100)]	6.1083e-06	0	1	3	1	767989678	767989678 [410-438]	0	3752	M18(Oxidation): 100; N21(Deamidated): 100	XP_011521281.1#PLA2G15#430#[R].QEHQVLLQELPGSEHIEMLANATTLAYLK.[R]#2xTMT6plex [N-Term; K29]; 1xOxidation [M18(100)]; 1xDeamidated [N21(100)]	0.0606099	1.64929	XP_011521281.1#PLA2G15#430#	35.8	30.6	56	23.4	29.3	30.2	5.3	11	22.3	52.2
KLENWTDASRV	1xTMT6plex [N-Term]; 1xDeamidated [N3(100)]	Yes	Yes	4	NWT	1034560423	XP_016857363.1	PTGFRN	5738	PREDICTED: prostaglandin F2 receptor negative regulator isoform X1	624	DSVVKLE	WTDASRV	No	High	[K].LENWTDASR.[V]	1xTMT6plex [N-Term]; 1xDeamidated [N3(100)]	0.0119183	0	1	2	2	1034560423	1034560423 [622-630]	0	1321.66	N3(Deamidated): 100	XP_016857363.1#PTGFRN#624#[K].LENWTDASR.[V]#1xTMT6plex [N-Term]; 1xDeamidated [N3(100)]	0.0609635	0.807288	XP_016857363.1#PTGFRN#624#	198.8	174.7	93.8	173	163	52	17.4	23.7	40.9	143.4
KLNGTDPEDVIRN	1xTMT6plex [N-Term]; 1xDeamidated [N2(100)]	Yes	Yes	3	NGT	740087210	NP_001289978.1	MYL12A	10627	myosin regulatory light chain 12A isoform 2	100	TMFGEKL	GTDPEDV	No	High	[K].LNGTDPEDVIR.[N]	1xTMT6plex [N-Term]; 1xDeamidated [N2(100)]	0.0243572	0	1	4	3	740087210	740087210 [99-109]	0	1458.76	N2(Deamidated): 100	NP_001289978.1#MYL12A#100#[K].LNGTDPEDVIR.[N]#1xTMT6plex [N-Term]; 1xDeamidated [N2(100)]	0.0615975	0.69784	NP_001289978.1#MYL12A#100#	325.4	264.8	169.2	120.4	138.3	63.3	17.6	27.1	53.4	99.5
KADTHDEILEGLNFNLTEIPEAQIHEGFQELLRT	1xTMT6plex [N-Term]; 1xDeamidated [N12(100)]	Yes	Yes	15	NLT	189163542	NP_001121179.1	SERPINA1	5265	alpha-1-antitrypsin precursor	107	ILEGLNF	LTEIPEA	Yes	High	[K].ADTHDEILEGLNFNLTEIPEAQIHEGFQELLR.[T]	1xTMT6plex [N-Term]; 1xDeamidated [N12(100)]	7.00801e-10	0	1	1	12	189163542	189163542 [94-125]	0	3921.97	N12(Deamidated): 100	NP_001121179.1#SERPINA1#107#[K].ADTHDEILEGLNFNLTEIPEAQIHEGFQELLR.[T]#1xTMT6plex [N-Term]; 1xDeamidated [N12(100)]	0.0624365	2.34292	NP_001121179.1#SERPINA1#107#	50.5	38.4	133.5	40.5	40.5	30	27	35.5	74.6	55.8
KDIVEYYNDSNGSHVLQGRF	1xTMT6plex [N-Term]; 2xDeamidated [N7(100); N10(100)]	Yes	Yes	8	NDS	4502337	NP_001176.1	AZGP1	563	zinc-alpha-2-glycoprotein precursor	109	KDIVEYY	DSNGSHV	Yes	High	[K].DIVEYYNDSNGSHVLQGR.[F]	1xTMT6plex [N-Term]; 2xDeamidated [N7(100); N10(100)]	1.60352e-08	0	1	1	62	4502337	4502337 [103-120]	0	2297.09	N7(Deamidated): 100; N10(Deamidated): 100	NP_001176.1#AZGP1#109#[K].DIVEYYNDSNGSHVLQGR.[F]#1xTMT6plex [N-Term]; 2xDeamidated [N7(100); N10(100)]	0.0624486	1.84016	NP_001176.1#AZGP1#109#	1176.3	1239.2	2322.7	1306.1	953.6	885.5	331.1	823.5	2007.4	1527.5
RYFYNNQTKQ	2xTMT6plex [N-Term; K8]; 1xDeamidated [N5(100)]	Yes	Yes	6	NQT	767919447	XP_011510011.1	TFPI	7035	PREDICTED: tissue factor pathway inhibitor isoform X1	145	ITRYFYN	QTKQCER	No	High	[R].YFYNNQTK.[Q]	2xTMT6plex [N-Term; K8]; 1xDeamidated [N5(100)]	0.062157	0	1	2	8	767919447	767919447 [141-148]	0	1536.81	N5(Deamidated): 100	XP_011510011.1#TFPI#145#[R].YFYNNQTK.[Q]#2xTMT6plex [N-Term; K8]; 1xDeamidated [N5(100)]	0.062924	0.795833	XP_011510011.1#TFPI#145#	416.3	386.3	208.1	345.6	294	93.2	29.5	44.3	93.8	222.3
KLFIPNITTKN	2xTMT6plex [N-Term; K9]; 1xDeamidated [N5(100)]	Yes	Yes	6	NIT	768005942	XP_011524642.1	CEACAM8	1088	PREDICTED: carcinoembryonic antigen-related cell adhesion molecule 8 isoform X1	288	TQKLFIP	ITTKNSG	Yes	High	[K].LFIPNITTK.[N]	2xTMT6plex [N-Term; K9]; 1xDeamidated [N5(100)]	0.222155	0.00482491	1	5	1	768005942	768005942 [284-292]	0	1505.93	N5(Deamidated): 100	XP_011524642.1#CEACAM8#288#[K].LFIPNITTK.[N]#2xTMT6plex [N-Term; K9]; 1xDeamidated [N5(100)]	0.0631908	3.6689	XP_011524642.1#CEACAM8#288#	13.6	7.6	5.5	8.4	10.1	6.7	34.6	11.7	5.9	8
RGTANLSEAIREVGA	1xTMT6plex [N-Term]; 1xDeamidated [N4(100)]	Yes	Yes	5	NLS	144953876	NP_006056.2	SIRPB1	10326	signal-regulatory protein beta-1 isoform 1 precursor	197	TTTTKGE	FTETDVK	No	High	[R].GTANLSEAIR.[EVGA]	1xTMT6plex [N-Term]; 1xDeamidated [N4(100)]	0.0028696	0	1	12	6	144953876	144953876 [241-250]	0	1261.69	N4(Deamidated): 100	NP_006056.2#SIRPB1#197#[R].GTANLSEAIR.[EVGA]#1xTMT6plex [N-Term]; 1xDeamidated [N4(100)]	0.0633009	1.09658	NP_006056.2#SIRPB1#197#	258.7	220	152.3	212.9	181.3	98	28.7	41.5	85.4	212.5
RSYNDSVDPRI	1xTMT6plex [N-Term]; 1xDeamidated [N3(100)]	Yes	Yes	4	NDS	4557759	NP_000241.1	MPO	4353	myeloperoxidase precursor	483	LPTYRSY	DSVDPRI	Yes	High	[R].SYNDSVDPR.[I]	1xTMT6plex [N-Term]; 1xDeamidated [N3(100)]	0.143412	0.00125867	1	1	3	4557759	4557759 [481-489]	0	1282.61	N3(Deamidated): 100	NP_000241.1#MPO#483#[R].SYNDSVDPR.[I]#1xTMT6plex [N-Term]; 1xDeamidated [N3(100)]	0.0636556	2.63143	NP_000241.1#MPO#483#	76.5	101.6	44	63.3	93.2	52.9	141.2	36.1	47	80.2
RFNPNISWQPIPVHTVPITEDRQL	1xTMT6plex [N-Term]; 1xDeamidated [N4(99.7)]	Yes	Yes	5	NIS	4557010	NP_001601.1	ACP2	53	lysosomal acid phosphatase isoform 1 precursor	161	SNWHKGW	WTSGFNK	No	High	[R].FNPNISWQPIPVHTVPITEDR.[QL]	1xTMT6plex [N-Term]; 1xDeamidated [N4(99.7)]	0.000927242	0	1	4	9	4557010	4557010 [130-150]	0	2690.41	N4(Deamidated): 99.73	NP_001601.1#ACP2#161#[R].FNPNISWQPIPVHTVPITEDR.[QL]#1xTMT6plex [N-Term]; 1xDeamidated [N4(99.7)]	0.0636738	1.47584	NP_001601.1#ACP2#161#	33.1	29.7	18.5	54.5	43.6	20.6	5	10.6	23.9	46.3
RESRPPPGPGPGNTTRF	1xTMT6plex [N-Term]; 1xDeamidated [N12(100)]	Yes	Yes	13	NTT	150170694	NP_997329.2	FAM174B	400451	membrane protein FAM174B precursor	53	PPGPGPG	TTRFGSG	No	High	[R].ESRPPPGPGPGNTTR.[F]	1xTMT6plex [N-Term]; 1xDeamidated [N12(100)]	0.0125731	0	1	1	1	150170694	150170694 [42-56]	0	1749.91	N12(Deamidated): 100	NP_997329.2#FAM174B#53#[R].ESRPPPGPGPGNTTR.[F]#1xTMT6plex [N-Term]; 1xDeamidated [N12(100)]	0.0638188	0.740735	NP_997329.2#FAM174B#53#	70.5	72.7	52.8	60.5	67	16.8	9.7	9.6	13.2	47.3
KYEPFWEDEEKNESGLTEYRL	2xTMT6plex [N-Term; K10]; 1xDeamidated [N11(100)]	Yes	Yes	12	NES	166362740	NP_001983.2	F2R	2149	proteinase-activated receptor 1 isoform 1 precursor	62	FWEDEEK	ESGLTEY	No	High	[K].YEPFWEDEEKNESGLTEYR.[L]	2xTMT6plex [N-Term; K10]; 1xDeamidated [N11(100)]	7.06565e-06	0	1	1	2	166362740	166362740 [52-70]	1	2880.36	N11(Deamidated): 100	NP_001983.2#F2R#62#[K].YEPFWEDEEKNESGLTEYR.[L]#2xTMT6plex [N-Term; K10]; 1xDeamidated [N11(100)]	0.0643737	0.500934	NP_001983.2#F2R#62#	248.2	166.8	138.5	297.3	218.7	78.5	17	16.8	75	188
KEHEGAIYPDNTTDFQRA	1xTMT6plex [N-Term]; 1xDeamidated [N10(100)]	Yes	Yes	11	NTT	767925751	XP_011510737.1	CP	1356	PREDICTED: ceruloplasmin isoform X1	138	EGAIYPD	TTDFQRA	Yes	High	[K].EHEGAIYPDNTTDFQR.[A]	1xTMT6plex [N-Term]; 1xDeamidated [N10(100)]	3.05308e-06	0	1	7	7	767925751	767925751 [129-144]	0	2122.99	N10(Deamidated): 100	XP_011510737.1#CP#138#[K].EHEGAIYPDNTTDFQR.[A]#1xTMT6plex [N-Term]; 1xDeamidated [N10(100)]	0.0653676	1.36209	XP_011510737.1#CP#138#	177.7	130.6	101.6	125.3	128.5	109.5	28.5	43.8	46.8	111.1
RDGVQLAESNRT	1xTMT6plex [N-Term]; 1xDeamidated [N9(100)]	Yes	Yes	10	NRT	767950666	XP_011542745.1	FGFR1	2260	PREDICTED: fibroblast growth factor receptor 1 isoform X1	110	GVQLAES	RTRITGE	No	High	[R].DGVQLAESNR.[T]	1xTMT6plex [N-Term]; 1xDeamidated [N9(100)]	0.0718797	0	1	20	1	767950666	767950666 [102-111]	0	1318.68	N9(Deamidated): 100	XP_011542745.1#FGFR1#110#[R].DGVQLAESNR.[T]#1xTMT6plex [N-Term]; 1xDeamidated [N9(100)]	0.0653952	0.741345	XP_011542745.1#FGFR1#110#	91.7	72.1	38.4	69.3	67.5	15.3	7.7	12.3	13.8	53.1
KELSEYNATAIKS	2xTMT6plex [N-Term; K11]; 1xDeamidated [N6(100)]	Yes	Yes	7	NAT	822606583	NP_001296122.1	EPHB2	2048	ephrin type-B receptor 2 isoform 4 precursor	482	EKELSEY	ATAIKSP	No	High	[K].ELSEYNATAIK.[S]	2xTMT6plex [N-Term; K11]; 1xDeamidated [N6(100)]	0.000186275	0	1	5	4	822606583	822606583 [477-487]	0	1697.94	N6(Deamidated): 100	NP_001296122.1#EPHB2#482#[K].ELSEYNATAIK.[S]#2xTMT6plex [N-Term; K11]; 1xDeamidated [N6(100)]	0.0658626	0.745795	NP_001296122.1#EPHB2#482#	287.6	188	127.2	171	219.8	73.6	15.3	24.6	48	179.1
KAAIPSALDTNSSKS	2xTMT6plex [N-Term; K13]; 1xDeamidated [N10(100)]	Yes	Yes	11	NSS	5031863	NP_005558.1	LGALS3BP	3959	galectin-3-binding protein precursor	551	IPSALDT	SSKSTSS	Yes	High	[K].AAIPSALDTNSSK.[S]	2xTMT6plex [N-Term; K13]; 1xDeamidated [N10(100)]	0.000868792	0	1	1	8	5031863	5031863 [542-554]	0	1733.97	N10(Deamidated): 100	NP_005558.1#LGALS3BP#551#[K].AAIPSALDTNSSK.[S]#2xTMT6plex [N-Term; K13]; 1xDeamidated [N10(100)]	0.0678944	1.63838	NP_005558.1#LGALS3BP#551#	184.8	131.8	82.3	268	256.4	161.5	34.9	39.1	152.1	193.7
KGGNANATVTKV	2xTMT6plex [N-Term; K10]; 2xDeamidated [N3(100); N5(100)]	Yes	Yes	6	NAT	39930469	NP_115570.1	RPF2	84154	ribosome production factor 2 homolog isoform 1	42	LIKGGNA	ATVTKVL	No	High	[K].GGNANATVTK.[V]	2xTMT6plex [N-Term; K10]; 2xDeamidated [N3(100); N5(100)]	0.00219489	0	1	1	2	39930469	39930469 [38-47]	0	1392.77	N3(Deamidated): 100; N5(Deamidated): 100	NP_115570.1#RPF2#42#[K].GGNANATVTK.[V]#2xTMT6plex [N-Term; K10]; 2xDeamidated [N3(100); N5(100)]	0.0689071	0.76739	NP_115570.1#RPF2#42#	144	95.5	69.7	97	89.8	26.9	8.8	12.2	31.9	96.3
KSLPNFPNTSATANATGGRA	1xTMT6plex [N-Term]; 2xDeamidated [N7(100); N13(100)]	Yes	Yes	8	NTS	312434019	NP_001186088.1	PI16	221476	peptidase inhibitor 16 precursor	403	KSLPNFP	TSATANA	No	High	[K].SLPNFPNTSATANATGGR.[A]	1xTMT6plex [N-Term]; 2xDeamidated [N7(100); N13(100)]	3.65404e-09	0	1	1	12	312434019	312434019 [397-414]	0	2007	N7(Deamidated): 100; N13(Deamidated): 100	NP_001186088.1#PI16#403#[K].SLPNFPNTSATANATGGR.[A]#1xTMT6plex [N-Term]; 2xDeamidated [N7(100); N13(100)]	0.0689386	0.577323	NP_001186088.1#PI16#403#	639.2	584.1	574.6	736.8	1232.2	148.5	94.4	52.5	119.8	565.7
KVVANGTGTQGQLKV	2xTMT6plex [N-Term; K13]; 1xDeamidated [N4(100)]	Yes	Yes	5	NGT	268834192	NP_000172.2	GUSB	2990	beta-glucuronidase isoform 1 precursor	272	AENKVVA	GTGTQGQ	Yes	High	[K].VVANGTGTQGQLK.[V]	2xTMT6plex [N-Term; K13]; 1xDeamidated [N4(100)]	0.000682529	0	1	9	3	268834192	268834192 [269-281]	0	1732	N4(Deamidated): 100	NP_000172.2#GUSB#272#[K].VVANGTGTQGQLK.[V]#2xTMT6plex [N-Term; K13]; 1xDeamidated [N4(100)]	0.0691793	1.83648	NP_000172.2#GUSB#272#	67	41.5	46.6	83.3	110.6	27.1	29.3	24.6	33.1	154
RHSNYTLPLEESMLYSISRD	1xTMT6plex [N-Term]; 1xOxidation [M12(100)]; 1xDeamidated [N3(100)]	Yes	Yes	4	NYT	20302038	NP_620140.1	GINM1	116254	glycoprotein integral membrane protein 1 precursor	166	RGVLRHS	YTLPLEE	No	High	[R].HSNYTLPLEESMLYSISR.[D]	1xTMT6plex [N-Term]; 1xOxidation [M12(100)]; 1xDeamidated [N3(100)]	0.000177905	0	1	1	3	20302038	20302038 [164-181]	0	2386.18	N3(Deamidated): 100; M12(Oxidation): 100	NP_620140.1#GINM1#166#[R].HSNYTLPLEESMLYSISR.[D]#1xTMT6plex [N-Term]; 1xOxidation [M12(100)]; 1xDeamidated [N3(100)]	0.069309	1.42294	NP_620140.1#GINM1#166#	63.9	43.8	37.5	44.2	38.9	25.1	9.3	8.7	43.3	47.8
KGIDNHTKE	2xTMT6plex [N-Term; K7]; 1xDeamidated [N4(100)]	Yes	Yes	5	NHT	433282971	NP_001258907.1	STK25	10494	serine/threonine-protein kinase 25 isoform 1	40	EVYKGID	HTKEVVA	No	High	[K].GIDNHTK.[E]	2xTMT6plex [N-Term; K7]; 1xDeamidated [N4(100)]	0.212738	0.00482491	1	4	3	433282971	433282971 [37-43]	0	1243.7	N4(Deamidated): 100	NP_001258907.1#STK25#40#[K].GIDNHTK.[E]#2xTMT6plex [N-Term; K7]; 1xDeamidated [N4(100)]	0.0697437	0.713326	NP_001258907.1#STK25#40#	203.4	158.5	119	209.4	240.8	62.6	19.7	18.5	39.4	158.7
KAASTYSIDSVSFSYNTGDNTTFPDAEDKG	2xTMT6plex [N-Term; K28]; 1xDeamidated [N]	Yes	Yes	20	NTT	169790833	NP_001116078.1	LAMP2	3920	lysosome-associated membrane glycoprotein 2 isoform C precursor	123	FSYNTGD	TTFPDAE	Yes	High	[K].AASTYSIDSVSFSYNTGDNTTFPDAEDK.[G]	2xTMT6plex [N-Term; K28]; 1xDeamidated [N]	2.14582e-07	0	1	3	15	169790833	169790833 [105-132]	0	3462.61	N19(Deamidated): 100	NP_001116078.1#LAMP2#123#[K].AASTYSIDSVSFSYNTGDNTTFPDAEDK.[G]#2xTMT6plex [N-Term; K28]; 1xDeamidated [N]	0.0706286	2.00835	NP_001116078.1#LAMP2#123#	39.6	38.6	18.1	129.5	83.5	35.7	15.9	15	48.1	95.3
RHNLFDDENTAQFVHVSESFPHPGFNMSLLENHTRQ	1xTMT6plex [N-Term]; 1xOxidation [M26(100)]; 2xDeamidated [N25(100); N31(100)]	Yes	Yes	26	NMS	4504875	NP_002248.1	KLK1	3816	kallikrein-1 preproprotein	102	SFPHPGF	MSLLENH	No	High	[R].HNLFDDENTAQFVHVSESFPHPGFNMSLLENHTR.[Q]	1xTMT6plex [N-Term]; 1xOxidation [M26(100)]; 2xDeamidated [N25(100); N31(100)]	1.9721e-08	0	1	1	4	4504875	4504875 [78-111]	0	4213.95	N25(Deamidated): 100; M26(Oxidation): 100; N31(Deamidated): 100	NP_002248.1#KLK1#102#[R].HNLFDDENTAQFVHVSESFPHPGFNMSLLENHTR.[Q]#1xTMT6plex [N-Term]; 1xOxidation [M26(100)]; 2xDeamidated [N25(100); N31(100)]	0.0709508	1.39033	NP_002248.1#KLK1#102#	51.4	45.3	28.7	40.9	62.6	33.7	11.5	11.9	21.2	36.3
KSPQNETLYSVLKA	2xTMT6plex [N-Term; K12]; 1xDeamidated [N4(100)]	Yes	Yes	5	NET	30179909	NP_038467.2	PILRA	29992	paired immunoglobulin-like type 2 receptor alpha isoform 1 precursor	294	RPLKSPQ	ETLYSVL	No	High	[K].SPQNETLYSVLK.[A]	2xTMT6plex [N-Term; K12]; 1xDeamidated [N4(100)]	0.00165327	0	1	2	5	30179909	30179909 [291-302]	0	1838.03	N4(Deamidated): 100	NP_038467.2#PILRA#294#[K].SPQNETLYSVLK.[A]#2xTMT6plex [N-Term; K12]; 1xDeamidated [N4(100)]	0.071679	1.77203	NP_038467.2#PILRA#294#	78.7	64.4	34.2	65.8	30.8	55.4	6.1	11.9	50.2	121.4
RGASNLTWRS	1xTMT6plex [N-Term]; 1xDeamidated [N4(100)]	Yes	Yes	5	NLT	4504061	NP_002067.1	GNS	2799	N-acetylglucosamine-6-sulfatase precursor	405	PILRGAS	LTWRSDV	Yes	High	[R].GASNLTWR.[S]	1xTMT6plex [N-Term]; 1xDeamidated [N4(100)]	0.075338	0	1	1	6	4504061	4504061 [402-409]	0	1134.61	N4(Deamidated): 100	NP_002067.1#GNS#405#[R].GASNLTWR.[S]#1xTMT6plex [N-Term]; 1xDeamidated [N4(100)]	0.0719473	1.28148	NP_002067.1#GNS#405#	435	498.9	327.7	386.1	310.7	192.5	71.1	135	194.9	326.9
RKLPPGLLANFTLLRT	2xTMT6plex [N-Term; K1]; 1xDeamidated [N9(100)]	Yes	Yes	10	NFT	16418467	NP_443204.1	LRG1	116844	leucine-rich alpha-2-glycoprotein precursor	186	LPPGLLA	FTLLRTL	Yes	High	[R].KLPPGLLANFTLLR.[T]	2xTMT6plex [N-Term; K1]; 1xDeamidated [N9(100)]	1.25531e-05	0	1	1	1	16418467	16418467 [178-191]	1	2012.27	N9(Deamidated): 100	NP_443204.1#LRG1#186#[R].KLPPGLLANFTLLR.[T]#2xTMT6plex [N-Term; K1]; 1xDeamidated [N9(100)]	0.0727383	2.34356	NP_443204.1#LRG1#186#	50.6	27.4	76.9	24.8	16	52.5	17.8	24	17.4	30.6
RNPNGTVTVISRY	1xTMT6plex [N-Term]; 1xDeamidated [N3(100)]	Yes	Yes	4	NGT	42560237	NP_002846.3	NECTIN1	5818	nectin-1 isoform 1 precursor	202	YQEIRNP	GTVTVIS	Yes	High	[R].NPNGTVTVISR.[Y]	1xTMT6plex [N-Term]; 1xDeamidated [N3(100)]	0.00653598	0	1	3	3	42560237	42560237 [200-210]	0	1387.77	N3(Deamidated): 100	NP_002846.3#NECTIN1#202#[R].NPNGTVTVISR.[Y]#1xTMT6plex [N-Term]; 1xDeamidated [N3(100)]	0.0742628	0.752879	NP_002846.3#NECTIN1#202#	109.7	83.7	51.4	58.2	62.6	23.7	9.2	12.6	13	46.5
RNGTGHGNSTHHGPEYMRC	1xTMT6plex [N-Term]; 1xOxidation [M16(100)]; 2xDeamidated [N1(100); N7(100)]	Yes	Yes	2	NGT	11321561	NP_000604.1	HPX	3263	hemopexin precursor	240	GRGHGHR	GTGHGNS	Yes	High	[R].NGTGHGNSTHHGPEYMR.[C]	1xTMT6plex [N-Term]; 1xOxidation [M16(100)]; 2xDeamidated [N1(100); N7(100)]	0.0044913	0	1	1	13	11321561	11321561 [240-256]	0	2098.92	N1(Deamidated): 100; N7(Deamidated): 100; M16(Oxidation): 100	NP_000604.1#HPX#240#[R].NGTGHGNSTHHGPEYMR.[C]#1xTMT6plex [N-Term]; 1xOxidation [M16(100)]; 2xDeamidated [N1(100); N7(100)]	0.074456	1.78238	NP_000604.1#HPX#240#	56.1	55.8	31.4	46.7	52.7	31.4	9.6	49.3	29.6	39.5
RNSTIENTRR	1xTMT6plex [N-Term]; 1xDeamidated [N1(100)]	Yes	Yes	2	NST	578824895	XP_006719890.1	SMAD9	4093	PREDICTED: mothers against decapentaplegic homolog 9 isoform X1	322	LLSNVNR	STIENTR	No	High	[R].NSTIENTR.[R]	1xTMT6plex [N-Term]; 1xDeamidated [N1(100)]	0.0612566	0	1	8	1	578824895	578824895 [322-329]	0	1164.61	N1(Deamidated): 100	XP_006719890.1#SMAD9#322#[R].NSTIENTR.[R]#1xTMT6plex [N-Term]; 1xDeamidated [N1(100)]	0.0745524	0.799277	XP_006719890.1#SMAD9#322#	124.4	102.2	46.1	82.8	89.7	26.3	9.9	15.9	21.5	63.7
KNGSLFAFRG	1xTMT6plex [N-Term]; 1xDeamidated [N1(100)]	Yes	Yes	2	NGS	88853069	NP_000629.3	VTN	7448	vitronectin precursor	169	DAFTDLK	GSLFAFR	No	High	[K].NGSLFAFR.[G]	1xTMT6plex [N-Term]; 1xDeamidated [N1(100)]	0.108058	0	1	1	3	88853069	88853069 [169-176]	0	1141.62	N1(Deamidated): 100	NP_000629.3#VTN#169#[K].NGSLFAFR.[G]#1xTMT6plex [N-Term]; 1xDeamidated [N1(100)]	0.0748957	1.70138	NP_000629.3#VTN#169#	122	63.4	47.4	52.5	37.3	28.6	18.1	38.7	40.8	50
KVALNLTKY	2xTMT6plex [N-Term; K7]; 1xDeamidated [N4(100)]	Yes	Yes	5	NLT	132814467	NP_001968.3	ENPEP	2028	glutamyl aminopeptidase	678	LDYKVAL	LTKYLKR	Yes	High	[K].VALNLTK.[Y]	2xTMT6plex [N-Term; K7]; 1xDeamidated [N4(100)]	0.191074	0.00372691	1	2	4	132814467	132814467 [675-681]	0	1217.79	N4(Deamidated): 100	NP_001968.3#ENPEP#678#[K].VALNLTK.[Y]#2xTMT6plex [N-Term; K7]; 1xDeamidated [N4(100)]	0.0766706	1.38799	NP_001968.3#ENPEP#678#	279.5	266.6	157.2	240.9	113.8	123.3	52.3	49.6	88.9	232.3
RVYSLPGRENYSSVDANGIQSQMLSRW	1xTMT6plex [N-Term]; 1xOxidation [M22(100)]; 2xDeamidated [N9(100); N16(100)]	Yes	Yes	10	NYS	1034586418	XP_016876560.1	COCH	1690	PREDICTED: cochlin isoform X1	165	YSLPGRE	YSSVDAN	No	High	[R].VYSLPGRENYSSVDANGIQSQMLSR.[W]	1xTMT6plex [N-Term]; 1xOxidation [M22(100)]; 2xDeamidated [N9(100); N16(100)]	0.00139156	0	1	2	5	1034586418	1034586418 [157-181]	1	3018.47	N9(Deamidated): 100; N16(Deamidated): 100; M22(Oxidation): 100	XP_016876560.1#COCH#165#[R].VYSLPGRENYSSVDANGIQSQMLSR.[W]#1xTMT6plex [N-Term]; 1xOxidation [M22(100)]; 2xDeamidated [N9(100); N16(100)]	0.0777288	0.641627	XP_016876560.1#COCH#165#	103.2	77	108.3	66.5	52.7	36.3	5.4	7.7	21.8	39.8
KLNYTLSQGHRV	1xTMT6plex [N-Term]; 1xDeamidated [N2(100)]	Yes	Yes	3	NYT	530407092	XP_005254949.1	ANPEP	290	PREDICTED: aminopeptidase N isoform X1	128	IIHSKKL	YTLSQGH	Yes	High	[K].LNYTLSQGHR.[V]	1xTMT6plex [N-Term]; 1xDeamidated [N2(100)]	0.0361273	0	1	1	3	530407092	530407092 [127-136]	0	1418.76	N2(Deamidated): 100	XP_005254949.1#ANPEP#128#[K].LNYTLSQGHR.[V]#1xTMT6plex [N-Term]; 1xDeamidated [N2(100)]	0.0786332	1.28837	XP_005254949.1#ANPEP#128#	55.9	45.5	28.5	47.2	48.1	20.8	9.6	15.8	15.5	47.7
KYPVGNNQTAVQDNVKV	2xTMT6plex [N-Term; K15]; 1xDeamidated [N6(99.7)]	Yes	Yes	7	NQT	37694062	NP_932766.1	AQP1	358	aquaporin-1 isoform 1	42	FKYPVGN	QTAVQDN	No	High	[K].YPVGNNQTAVQDNVK.[V]	2xTMT6plex [N-Term; K15]; 1xDeamidated [N6(99.7)]	0.000273229	0	1	1	3	37694062	37694062 [37-51]	0	2106.12	N6(Deamidated): 99.72	NP_932766.1#AQP1#42#[K].YPVGNNQTAVQDNVK.[V]#2xTMT6plex [N-Term; K15]; 1xDeamidated [N6(99.7)]	0.0787806	0.815415	NP_932766.1#AQP1#42#	111.8	117.7	62.1	108.6	106.8	36.1	10.4	18.6	24	81.4
RVYKPSAGNNSLYRD	2xTMT6plex [N-Term; K3]; 1xDeamidated [N8(100)]	Yes	Yes	9	NNS	153266841	NP_000033.2	APOH	350	beta-2-glycoprotein 1 precursor	162	VYKPSAG	NSLYRDT	Yes	High	[R].VYKPSAGNNSLYR.[D]	2xTMT6plex [N-Term; K3]; 1xDeamidated [N8(100)]	0.00121699	0	1	1	9	153266841	153266841 [155-167]	0	1928.06	N8(Deamidated): 100	NP_000033.2#APOH#162#[R].VYKPSAGNNSLYR.[D]#2xTMT6plex [N-Term; K3]; 1xDeamidated [N8(100)]	0.0790314	1.77875	NP_000033.2#APOH#162#	595.2	1093.1	590.9	492.9	432.9	366.7	148.3	517.7	359.6	576.1
KGNNSHILLSALKY	2xTMT6plex [N-Term; K12]; 1xDeamidated [N]	Yes	No	3	NNS	1034638763	XP_016863334.1	EGF	1950	PREDICTED: pro-epidermal growth factor isoform X1	156	TVTDMKG	NSHILLS	No	High	[K].GNNSHILLSALK.[Y]	2xTMT6plex [N-Term; K12]; 1xDeamidated [N]	0.000970852	0	1	17	12	1034638763	1034638763 [155-166]	0	1726.03	N2(Deamidated): 50; N3(Deamidated): 50	XP_016863334.1#EGF#156#[K].GNNSHILLSALK.[Y]#2xTMT6plex [N-Term; K12]; 1xDeamidated [N]	0.079623	0.695607	XP_016863334.1#EGF#156#	672.2	389.2	206.8	494.2	330.1	163.9	41.6	37.7	77.8	287
KSLPNFPNTSATANATGGRA	1xTMT6plex [N-Term]; 3xDeamidated [N4(100); N7(100); N13(100)]	Yes	Yes	8	NTS	312434019	NP_001186088.1	PI16	221476	peptidase inhibitor 16 precursor	403	KSLPNFP	TSATANA	No	High	[K].SLPNFPNTSATANATGGR.[A]	1xTMT6plex [N-Term]; 3xDeamidated [N4(100); N7(100); N13(100)]	0.0268661	0	1	1	4	312434019	312434019 [397-414]	0	2007.98	N4(Deamidated): 100; N7(Deamidated): 100; N13(Deamidated): 100	NP_001186088.1#PI16#403#[K].SLPNFPNTSATANATGGR.[A]#1xTMT6plex [N-Term]; 3xDeamidated [N4(100); N7(100); N13(100)]	0.0798272	1.51503	NP_001186088.1#PI16#403#	87.5	74.9	95.2	89.9	118.8	37.6	23.7	36	73.8	89.7
RDLDMFINASKN	2xTMT6plex [N-Term; K10]; 1xOxidation [M4(100)]; 1xDeamidated [N7(100)]	Yes	Yes	8	NAS	21450861	NP_647537.1	ATRN	8455	attractin isoform 1 preproprotein	1198	RDLDMFI	ASKNFNL	Yes	High	[R].DLDMFINASK.[N]	2xTMT6plex [N-Term; K10]; 1xOxidation [M4(100)]; 1xDeamidated [N7(100)]	0.0603685	0	1	4	5	21450861	21450861 [1192-1201]	0	1628.86	M4(Oxidation): 100; N7(Deamidated): 100	NP_647537.1#ATRN#1198#[R].DLDMFINASK.[N]#2xTMT6plex [N-Term; K10]; 1xOxidation [M4(100)]; 1xDeamidated [N7(100)]	0.082027	0.875819	NP_647537.1#ATRN#1198#	121	92.1	53.3	86.8	73.5	31.1	8.7	14.6	27.8	71
KDGEAFEINGTEDGRI	1xTMT6plex [N-Term]; 1xDeamidated [N8(100)]	Yes	Yes	9	NGT	1034630788	XP_016861056.1	CHL1	10752	PREDICTED: neural cell adhesion molecule L1-like protein isoform X1	578	DGEAFEI	GTEDGRI	No	High	[K].DGEAFEINGTEDGR.[I]	1xTMT6plex [N-Term]; 1xDeamidated [N8(100)]	0.00207237	0	1	3	1	1034630788	1034630788 [571-584]	0	1739.79	N8(Deamidated): 100	XP_016861056.1#CHL1#578#[K].DGEAFEINGTEDGR.[I]#1xTMT6plex [N-Term]; 1xDeamidated [N8(100)]	0.0838632	0.80953	XP_016861056.1#CHL1#578#	184.6	106.2	70.9	110.6	122.3	46.2	15.2	15.2	35.8	68.3
RRPYVSYVNNSIARN	1xTMT6plex [N-Term]; 1xDeamidated [N8(100)]	Yes	Yes	9	NNS	50659093	NP_056089.1	MAN2B2	23324	epididymis-specific alpha-mannosidase isoform 1 precursor	748	RPYVSYV	NSIARNY	Yes	High	[R].RPYVSYVNNSIAR.[N]	1xTMT6plex [N-Term]; 1xDeamidated [N8(100)]	0.000510148	0	1	2	3	50659093	50659093 [741-753]	0	1768.95	N8(Deamidated): 100	NP_056089.1#MAN2B2#748#[R].RPYVSYVNNSIAR.[N]#1xTMT6plex [N-Term]; 1xDeamidated [N8(100)]	0.0838896	1.15714	NP_056089.1#MAN2B2#748#	158.7	112.9	94.4	101.9	101.3	45.2	17.8	30.4	52.7	112.2
RKGTNESLERQ	1xTMT6plex [N-Term]; 1xDeamidated [N3(100)]	Yes	Yes	5	NES	1034599131	XP_016879940.1	GFAP	2670	PREDICTED: glial fibrillary acidic protein isoform X1	333	VMQVKVG	HTAEGTG	No	High	[RK].GTNESLER.[Q]	1xTMT6plex [N-Term]; 1xDeamidated [N3(100)]	0.0573558	0	1	5	3	1034599131	1034599131 [301-308]	0	1135.58	N3(Deamidated): 100	XP_016879940.1#GFAP#333#[RK].GTNESLER.[Q]#1xTMT6plex [N-Term]; 1xDeamidated [N3(100)]	0.0841777	0.823552	XP_016879940.1#GFAP#333#	113.8	115.9	55	81	89.8	36.7	9.9	13.3	23.8	69.4
KLIDNNKTEKE	3xTMT6plex [N-Term; K6; K9]; 1xDeamidated [N5(99.8)]	Yes	Yes	6	NKT	110224476	NP_001035930.1	PSAP	5660	prosaposin isoform b preproprotein	335	VTKLIDN	KTEKEIL	No	High	[K].LIDNNKTEK.[E]	3xTMT6plex [N-Term; K6; K9]; 1xDeamidated [N5(99.8)]	0.0376399	0	1	3	9	110224476	110224476 [331-339]	1	1763.05	N5(Deamidated): 99.8	NP_001035930.1#PSAP#335#[K].LIDNNKTEK.[E]#3xTMT6plex [N-Term; K6; K9]; 1xDeamidated [N5(99.8)]	0.0858139	1.95366	NP_001035930.1#PSAP#335#	381.3	714.8	884.2	301.6	298.7	358.8	143.5	305.2	389.3	403.3
RQAIHVGNQTFNDGTIVEKY	2xTMT6plex [N-Term; K18]; 2xDeamidated [N7(100); N11(100)]	Yes	Yes	8	NQT	767945597	XP_011513739.1	CPVL	54504	PREDICTED: probable serine carboxypeptidase CPVL isoform X1	346	RQAIHVG	QTFNDGT	Yes	High	[R].QAIHVGNQTFNDGTIVEK.[Y]	2xTMT6plex [N-Term; K18]; 2xDeamidated [N7(100); N11(100)]	4.42793e-05	0	1	1	3	767945597	767945597 [340-357]	0	2431.29	N7(Deamidated): 100; N11(Deamidated): 100	XP_011513739.1#CPVL#346#[R].QAIHVGNQTFNDGTIVEK.[Y]#2xTMT6plex [N-Term; K18]; 2xDeamidated [N7(100); N11(100)]	0.0875818	0.766135	XP_011513739.1#CPVL#346#	123.2	97.9	81.9	129.2	145.8	35.2	15.6	13.6	28.7	91.5
RTPASDPHGDNLTYSVFYTKE	2xTMT6plex [N-Term; K19]; 1xDeamidated [N10(100)]	Yes	Yes	11	NLT	767984296	XP_011519930.1	NEO1	4756	PREDICTED: neogenin isoform X3	490	ASDPHGD	LTYSVFY	No	High	[R].TPASDPHGDNLTYSVFYTK.[E]	2xTMT6plex [N-Term; K19]; 1xDeamidated [N10(100)]	0.00194921	0	1	16	2	767984296	767984296 [481-499]	0	2572.3	N10(Deamidated): 100	XP_011519930.1#NEO1#490#[R].TPASDPHGDNLTYSVFYTK.[E]#2xTMT6plex [N-Term; K19]; 1xDeamidated [N10(100)]	0.0886624	0.789455	XP_011519930.1#NEO1#490#	137.6	157.6	93.2	150.8	156.2	52.5	17.3	15.6	44	93.5
RVNSTELFHVDRH	1xTMT6plex [N-Term]; 1xDeamidated [N2(100)]	Yes	Yes	3	NST	429836859	NP_001258867.1	MEGF8	1954	multiple epidermal growth factor-like domains protein 8 isoform 1 precursor	421	ARFSVRV	STELFHV	No	High	[R].VNSTELFHVDR.[H]	1xTMT6plex [N-Term]; 1xDeamidated [N2(100)]	0.00279371	0	1	2	2	429836859	429836859 [420-430]	0	1546.81	N2(Deamidated): 100	NP_001258867.1#MEGF8#421#[R].VNSTELFHVDR.[H]#1xTMT6plex [N-Term]; 1xDeamidated [N2(100)]	0.0899443	0.790784	NP_001258867.1#MEGF8#421#	88.6	57.9	40.3	51.8	65.5	20.6	7.9	8.5	12.7	49.3
RGYNVTYWRE	1xTMT6plex [N-Term]; 1xDeamidated [N3(100)]	Yes	Yes	4	NVT	4557707	NP_000416.1	L1CAM	3897	neural cell adhesion molecule L1 isoform 1 precursor	849	KGHLRGY	VTYWREG	Yes	High	[R].GYNVTYWR.[E]	1xTMT6plex [N-Term]; 1xDeamidated [N3(100)]	0.119245	0	1	3	3	4557707	4557707 [847-854]	0	1288.65	N3(Deamidated): 100	NP_000416.1#L1CAM#849#[R].GYNVTYWR.[E]#1xTMT6plex [N-Term]; 1xDeamidated [N3(100)]	0.0903724	0.822963	NP_000416.1#L1CAM#849#	158.3	148.9	103.1	123.3	144.1	38.1	18.9	21.6	36.8	113.7
RNETHATYSNTLYLADEIIIRD	1xTMT6plex [N-Term]; 2xDeamidated [N1(100); N9(100)]	Yes	Yes	2	NET	767988785	XP_011544242.1	UMOD	7369	PREDICTED: uromodulin isoform X1	445	CGTVLTR	ETHATYS	No	High	[R].NETHATYSNTLYLADEIIIR.[D]	1xTMT6plex [N-Term]; 2xDeamidated [N1(100); N9(100)]	3.54561e-05	0	1	6	7	767988785	767988785 [445-464]	0	2568.3	N1(Deamidated): 100; N9(Deamidated): 100	XP_011544242.1#UMOD#445#[R].NETHATYSNTLYLADEIIIR.[D]#1xTMT6plex [N-Term]; 2xDeamidated [N1(100); N9(100)]	0.0933529	1.95263	XP_011544242.1#UMOD#445#	35.3	29.6	23.6	126	70.6	25.6	12.7	14.4	65.4	81.2
KDQDPASFGADSLLLNSSRH	1xTMT6plex [N-Term]; 1xDeamidated [N15(100)]	Yes	Yes	16	NSS	767948989	XP_011514975.1	MGAM	8972	PREDICTED: maltase-glucoamylase, intestinal isoform X1	707	GADSLLL	SSRHYLN	No	High	[K].DQDPASFGADSLLLNSSR.[H]	1xTMT6plex [N-Term]; 1xDeamidated [N15(100)]	3.27064e-07	0	1	3	6	767948989	767948989 [693-710]	0	2123.05	N15(Deamidated): 100	XP_011514975.1#MGAM#707#[K].DQDPASFGADSLLLNSSR.[H]#1xTMT6plex [N-Term]; 1xDeamidated [N15(100)]	0.094145	1.50576	XP_011514975.1#MGAM#707#	87.7	56.3	69.4	133.8	99.4	49.9	32.4	20.6	44.1	95.9
RIQGNQLFLNVTPDYEEKS	2xTMT6plex [N-Term; K17]; 1xDeamidated [N9(100)]	Yes	Yes	10	NVT	110618248	NP_068743.2	CDHR5	53841	cadherin-related family member 5 isoform 1 precursor	81	QGNQLFL	VTPDYEE	No	High	[R].IQGNQLFLNVTPDYEEK.[S]	2xTMT6plex [N-Term; K17]; 1xDeamidated [N9(100)]	5.26112e-05	0	1	8	4	110618248	110618248 [73-89]	0	2467.31	N9(Deamidated): 100	NP_068743.2#CDHR5#81#[R].IQGNQLFLNVTPDYEEK.[S]#2xTMT6plex [N-Term; K17]; 1xDeamidated [N9(100)]	0.0943472	0.712689	NP_068743.2#CDHR5#81#	67.9	67.8	37.8	63.5	46.5	23.1	3.1	6.7	16.8	46.8
RILEQQNSSRT	1xTMT6plex [N-Term]; 1xDeamidated [N6(100)]	Yes	Yes	7	NSS	578813710	XP_006715869.1	SEPT7	989	PREDICTED: septin-7 isoform X2	433	QRILEQQ	SSRTLEK	No	High	[R].ILEQQNSSR.[T]	1xTMT6plex [N-Term]; 1xDeamidated [N6(100)]	0.0542871	0	1	9	3	578813710	578813710 [428-436]	0	1304.7	N6(Deamidated): 100	XP_006715869.1#SEPT7#433#[R].ILEQQNSSR.[T]#1xTMT6plex [N-Term]; 1xDeamidated [N6(100)]	0.0952592	0.767179	XP_006715869.1#SEPT7#433#	122.3	85.8	49	81.6	60.7	22.4	5.9	16.2	19.6	64.4
RAVNGSQLGKD	2xTMT6plex [N-Term; K9]; 1xDeamidated [N3(100)]	Yes	Yes	4	NGS	261878501	NP_068600.4	HPSE2	60495	inactive heparanase-2 isoform 1	275	TMHGRAV	GSQLGKD	No	High	[R].AVNGSQLGK.[D]	2xTMT6plex [N-Term; K9]; 1xDeamidated [N3(100)]	0.140952	0.00125867	1	10	1	261878501	261878501 [273-281]	0	1332.79	N3(Deamidated): 100	NP_068600.4#HPSE2#275#[R].AVNGSQLGK.[D]#2xTMT6plex [N-Term; K9]; 1xDeamidated [N3(100)]	0.0965275	0.770016	NP_068600.4#HPSE2#275#	153.7	185.5	74.6	127.9	112.7	40.6	11.6	18.7	31.7	118.7
KDFNETQLARI	1xTMT6plex [N-Term]; 1xDeamidated [N3(100)]	Yes	Yes	4	NET	14149904	NP_115584.1	ANTXR1	84168	anthrax toxin receptor 1 isoform 1 precursor	184	CVGVKDF	ETQLARI	Yes	High	[K].DFNETQLAR.[I]	1xTMT6plex [N-Term]; 1xDeamidated [N3(100)]	0.00881014	0	1	6	3	14149904	14149904 [182-190]	0	1323.67	N3(Deamidated): 100	NP_115584.1#ANTXR1#184#[K].DFNETQLAR.[I]#1xTMT6plex [N-Term]; 1xDeamidated [N3(100)]	0.0967046	0.625836	NP_115584.1#ANTXR1#184#	238.1	242.8	448.1	257.1	142.2	70.2	24.1	23.7	64.4	140.6
REGNATGHLVGRY	1xTMT6plex [N-Term]; 1xDeamidated [N3(100)]	Yes	Yes	4	NAT	126091152	NP_001072.2	CUBN	8029	cubilin precursor	1802	FVEIREG	ATGHLVG	No	High	[R].EGNATGHLVGR.[Y]	1xTMT6plex [N-Term]; 1xDeamidated [N3(100)]	0.000714632	0	1	5	3	126091152	126091152 [1800-1810]	0	1340.71	N3(Deamidated): 100	NP_001072.2#CUBN#1802#[R].EGNATGHLVGR.[Y]#1xTMT6plex [N-Term]; 1xDeamidated [N3(100)]	0.0972582	0.747847	NP_001072.2#CUBN#1802#	144	90.1	54.9	116.5	152.2	28.4	11.2	16.8	25.2	87.6
KGENFTETDVKM	2xTMT6plex [N-Term; K10]; 1xDeamidated [N3(100)]	Yes	Yes	4	NFT	34335270	NP_898902.1	PRNP	5621	major prion protein preproprotein	197	TTTTKGE	FTETDVK	Yes	High	[K].GENFTETDVK.[M]	2xTMT6plex [N-Term; K10]; 1xDeamidated [N3(100)]	0.00203307	0	1	1	3	34335270	34335270 [195-204]	0	1598.83	N3(Deamidated): 100	NP_898902.1#PRNP#197#[K].GENFTETDVK.[M]#2xTMT6plex [N-Term; K10]; 1xDeamidated [N3(100)]	0.09921	0.531602	NP_898902.1#PRNP#197#	344.4	289.6	225.9	407.8	276.5	136.1	27.8	39.6	111	341.3
RGLDGNGTGNSTRH	1xTMT6plex [N-Term]; 2xDeamidated [N5(100); N9(100)]	Yes	Yes	6	NGT	63025206	NP_001010924.1	FAM171A1	221061	protein FAM171A1 precursor	190	YLRGLDG	GTGNSTR	No	High	[R].GLDGNGTGNSTR.[H]	1xTMT6plex [N-Term]; 2xDeamidated [N5(100); N9(100)]	0.000762712	0	1	3	3	63025206	63025206 [186-197]	0	1379.66	N5(Deamidated): 100; N9(Deamidated): 100	NP_001010924.1#FAM171A1#190#[R].GLDGNGTGNSTR.[H]#1xTMT6plex [N-Term]; 2xDeamidated [N5(100); N9(100)]	0.100763	0.719529	NP_001010924.1#FAM171A1#190#	84.7	74.2	40.7	50.1	55.4	17.8	5.8	8.5	10	62.3
RITSNATSDLNIKV	2xTMT6plex [N-Term; K12]; 1xDeamidated [N4(100)]	Yes	Yes	5	NAT	4506913	NP_000223.1	SGCB	6443	beta-sarcoglycan	211	STERITS	ATSDLNI	No	High	[R].ITSNATSDLNIK.[V]	2xTMT6plex [N-Term; K12]; 1xDeamidated [N4(100)]	0.0035018	0	1	1	3	4506913	4506913 [208-219]	0	1735.98	N4(Deamidated): 100	NP_000223.1#SGCB#211#[R].ITSNATSDLNIK.[V]#2xTMT6plex [N-Term; K12]; 1xDeamidated [N4(100)]	0.100921	0.816753	NP_000223.1#SGCB#211#	141.2	116	91.3	100.9	74.9	44.4	9.8	14.1	33.5	79.8
KLLNLTVRI	1xTMT6plex [N-Term]; 1xDeamidated [N3(100)]	Yes	Yes	4	NLT	32313593	NP_006409.3	OLFM4	10562	olfactomedin-4 precursor	136	VYEKKLL	LTVRIDI	No	High	[K].LLNLTVR.[I]	1xTMT6plex [N-Term]; 1xDeamidated [N3(100)]	0.245332	0.00704176	1	1	2	32313593	32313593 [134-140]	0	1058.68	N3(Deamidated): 100	NP_006409.3#OLFM4#136#[K].LLNLTVR.[I]#1xTMT6plex [N-Term]; 1xDeamidated [N3(100)]	0.101775	1.87957	NP_006409.3#OLFM4#136#	72.3	35.9	41.6	132.5	34.9	27.8	26.2	38.6	23.9	69.6
RDLESVPPGFPANVTTLSLSANRL	1xTMT6plex [N-Term]; 1xDeamidated [N12(100)]	Yes	Yes	13	NVT	41582239	NP_958934.1	ISLR	3671	immunoglobulin superfamily containing leucine-rich repeat protein precursor	51	VPPGFPA	VTTLSLS	No	High	[R].DLESVPPGFPANVTTLSLSANR.[L]	1xTMT6plex [N-Term]; 1xDeamidated [N12(100)]	5.32194e-05	0	1	1	6	41582239	41582239 [40-61]	0	2515.32	N12(Deamidated): 100	NP_958934.1#ISLR#51#[R].DLESVPPGFPANVTTLSLSANR.[L]#1xTMT6plex [N-Term]; 1xDeamidated [N12(100)]	0.103674	1.2929	NP_958934.1#ISLR#51#	20.7	21.6	10.4	27.8	18.6	8.4	3.5	4.5	11.6	22.6
RAQLLQGLGFNLTERS	1xTMT6plex [N-Term]; 1xDeamidated [N10(100)]	Yes	Yes	11	NLT	73858564	NP_001747.2	SERPINA6	866	corticosteroid-binding globulin precursor	96	LLQGLGF	LTERSET	Yes	High	[R].AQLLQGLGFNLTER.[S]	1xTMT6plex [N-Term]; 1xDeamidated [N10(100)]	1.87677e-06	0	1	1	2	73858564	73858564 [87-100]	0	1790	N10(Deamidated): 100	NP_001747.2#SERPINA6#96#[R].AQLLQGLGFNLTER.[S]#1xTMT6plex [N-Term]; 1xDeamidated [N10(100)]	0.106855	2.08634	NP_001747.2#SERPINA6#96#	245.8	71.3	382.8	143.5	105.1	184.3	43.7	124.8	126.1	126
KAALAAFNAQNNGSNFQLEEISRA	1xTMT6plex [N-Term]; 3xDeamidated [N7(100); N11(100); N14(100)]	Yes	Yes	12	NGS	156523970	NP_001613.2	AHSG	197	alpha-2-HS-glycoprotein preproprotein	176	AAFNAQN	GSNFQLE	Yes	High	[K].AALAAFNAQNNGSNFQLEEISR.[A]	1xTMT6plex [N-Term]; 3xDeamidated [N7(100); N11(100); N14(100)]	4.67134e-06	0	1	2	6	156523970	156523970 [166-187]	0	2597.27	N7(Deamidated): 100; N10(Deamidated): 100; N11(Deamidated): 100	NP_001613.2#AHSG#176#[K].AALAAFNAQNNGSNFQLEEISR.[A]#1xTMT6plex [N-Term]; 3xDeamidated [N7(100); N11(100); N14(100)]	0.108667	1.2779	NP_001613.2#AHSG#176#	43.2	27.5	29	35.9	20.2	16.4	7.5	12.5	16.2	33.1
KADEGSLKNISIYTKS	3xTMT6plex [N-Term; K7; K14]; 1xDeamidated [N8(100)]	Yes	Yes	9	NIS	21071008	NP_001053.2	TCN1	6947	transcobalamin-1 precursor	216	ADEGSLK	ISIYTKS	No	High	[K].ADEGSLKNISIYTK.[S]	3xTMT6plex [N-Term; K7; K14]; 1xDeamidated [N8(100)]	0.00144588	0	1	1	3	21071008	21071008 [209-222]	1	2227.28	N8(Deamidated): 100	NP_001053.2#TCN1#216#[K].ADEGSLKNISIYTK.[S]#3xTMT6plex [N-Term; K7; K14]; 1xDeamidated [N8(100)]	0.108957	3.0796	NP_001053.2#TCN1#216#	110.4	60.9	60.9	262.7	84	120	320.3	49.2	93.2	56.7
KNVFNETKN	2xTMT6plex [N-Term; K7]; 1xDeamidated [N4(99.6)]	Yes	Yes	5	NET	27262661	NP_000748.3	CSF1	1435	macrophage colony-stimulating factor 1 isoform a precursor	154	EKVKNVF	ETKNLLD	No	High	[K].NVFNETK.[N]	2xTMT6plex [N-Term; K7]; 1xDeamidated [N4(99.6)]	0.236594	0.00704176	1	4	6	27262661	27262661 [151-157]	0	1310.74	N4(Deamidated): 100	NP_000748.3#CSF1#154#[K].NVFNETK.[N]#2xTMT6plex [N-Term; K7]; 1xDeamidated [N4(99.6)]	0.109233	0.563391	NP_000748.3#CSF1#154#	513	533.7	329.5	340.4	273.5	103.4	29	40.7	105.9	193.5
RLLPGNATISKA	2xTMT6plex [N-Term; K10]; 1xDeamidated [N5(100)]	Yes	Yes	6	NAT	154813199	NP_060024.2	PARP14	54625	poly [ADP-ribose] polymerase 14	863	EGRLLPG	ATISKAG	No	High	[R].LLPGNATISK.[A]	2xTMT6plex [N-Term; K10]; 1xDeamidated [N5(100)]	0.0112973	0	1	3	1	154813199	154813199 [859-868]	0	1472.91	N5(Deamidated): 100	NP_060024.2#PARP14#863#[R].LLPGNATISK.[A]#2xTMT6plex [N-Term; K10]; 1xDeamidated [N5(100)]	0.109875	0.852376	NP_060024.2#PARP14#863#	272.4	195.5	132.8	188.3	181.4	91.4	17.2	31.1	61.6	144.1
KAREDIFMETLKDIVEYYNDSNGSHVLQGRF	2xTMT6plex [N-Term; K11]; 1xOxidation [M7(100)]; 2xDeamidated [N18(100); N21(100)]	Yes	Yes	19	NDS	4502337	NP_001176.1	AZGP1	563	zinc-alpha-2-glycoprotein precursor	109	KDIVEYY	DSNGSHV	Yes	High	[K].AREDIFMETLKDIVEYYNDSNGSHVLQGR.[F]	2xTMT6plex [N-Term; K11]; 1xOxidation [M7(100)]; 2xDeamidated [N18(100); N21(100)]	4.8161e-07	0	1	1	3	4502337	4502337 [92-120]	2	3875.92	M7(Oxidation): 100; N18(Deamidated): 100; N21(Deamidated): 100	NP_001176.1#AZGP1#109#[K].AREDIFMETLKDIVEYYNDSNGSHVLQGR.[F]#2xTMT6plex [N-Term; K11]; 1xOxidation [M7(100)]; 2xDeamidated [N18(100); N21(100)]	0.110612	2.8452	NP_001176.1#AZGP1#109#	37.8	16.7	246	30.4	38.7	43.4	24.8	30	95.3	44.2
KSKWNITMESYVVHTNYDEYAIFLTKK	3xTMT6plex [N-Term; K2; K25]; 1xOxidation [M7(100)]; 2xDeamidated [N4(100); N15(100)]	Yes	Yes	5	NIT	4502067	NP_001624.1	Inter-alpha-trypsininhibitorlightchain	Trypstatin.{ECO:0000250}	protein AMBP preproprotein	115	LYHKSKW	ITMESYV	No	High	[K].SKWNITMESYVVHTNYDEYAIFLTK.[K]	3xTMT6plex [N-Term; K2; K25]; 1xOxidation [M7(100)]; 2xDeamidated [N4(100); N15(100)]	0.0207007	0	1	1	1	4502067	4502067 [112-136]	1	3757.93	N4(Deamidated): 100; M7(Oxidation): 100; N15(Deamidated): 100	NP_001624.1#Inter-alpha-trypsininhibitorlightchain#115#[K].SKWNITMESYVVHTNYDEYAIFLTK.[K]#3xTMT6plex [N-Term; K2; K25]; 1xOxidation [M7(100)]; 2xDeamidated [N4(100); N15(100)]	0.111716	2.14612	NP_001624.1#Inter-alpha-trypsininhibitorlightchain#115#	29	20.5	51.9	15.2	24.6	11.5	6.2	12.2	42.8	17.7
KDGYNYTLSKT	2xTMT6plex [N-Term; K9]; 1xDeamidated [N4(100)]	Yes	Yes	5	NYT	5032057	NP_005611.1	S100A11	6282	protein S100-A11	31	YAGKDGY	YTLSKTE	No	High	[K].DGYNYTLSK.[T]	2xTMT6plex [N-Term; K9]; 1xDeamidated [N4(100)]	0.0232777	0	1	1	2	5032057	5032057 [28-36]	0	1519.8	N4(Deamidated): 100	NP_005611.1#S100A11#31#[K].DGYNYTLSK.[T]#2xTMT6plex [N-Term; K9]; 1xDeamidated [N4(100)]	0.112198	0.617864	NP_005611.1#S100A11#31#	426.3	139.9	130.2	113.4	103.5	42.2	7.8	15.5	54.8	117.2
RAEPPLNASASDQGEKV	2xTMT6plex [N-Term; K15]; 1xDeamidated [N6(100)]	Yes	Yes	7	NAS	1034571662	XP_016872584.1	HYOU1	10525	PREDICTED: hypoxia up-regulated protein 1 isoform X1	931	TRAEPPL	ASASDQG	Yes	High	[R].AEPPLNASASDQGEK.[V]	2xTMT6plex [N-Term; K15]; 1xDeamidated [N6(100)]	0.00359692	0	1	2	2	1034571662	1034571662 [926-940]	0	1973.02	N6(Deamidated): 100	XP_016872584.1#HYOU1#931#[R].AEPPLNASASDQGEK.[V]#2xTMT6plex [N-Term; K15]; 1xDeamidated [N6(100)]	0.112417	1.51392	XP_016872584.1#HYOU1#931#	119.2	87.1	69	90.6	89.8	42.9	43.1	33.1	40	75.6
KSWNETLTSRL	1xTMT6plex [N-Term]; 1xDeamidated [N3(100)]	Yes	Yes	4	NET	5453559	NP_006347.1	ATP5H	10476	ATP synthase subunit d, mitochondrial isoform a	35	ASSLKSW	ETLTSRL	No	High	[K].SWNETLTSR.[L]	1xTMT6plex [N-Term]; 1xDeamidated [N3(100)]	0.0178526	0	1	2	3	5453559	5453559 [33-41]	0	1323.67	N3(Deamidated): 100	NP_006347.1#ATP5H#35#[K].SWNETLTSR.[L]#1xTMT6plex [N-Term]; 1xDeamidated [N3(100)]	0.112494	0.77817	NP_006347.1#ATP5H#35#	410.9	271.7	210.5	235.7	210.1	87.9	23.1	31	79.4	265.3
RQAIHVGNQTFNDGTIVEKY	2xTMT6plex [N-Term; K18]; 1xDeamidated [N7(100)]	Yes	Yes	8	NQT	767945597	XP_011513739.1	CPVL	54504	PREDICTED: probable serine carboxypeptidase CPVL isoform X1	346	RQAIHVG	QTFNDGT	Yes	High	[R].QAIHVGNQTFNDGTIVEK.[Y]	2xTMT6plex [N-Term; K18]; 1xDeamidated [N7(100)]	1.119e-05	0	1	1	4	767945597	767945597 [340-357]	0	2430.3	N7(Deamidated): 100	XP_011513739.1#CPVL#346#[R].QAIHVGNQTFNDGTIVEK.[Y]#2xTMT6plex [N-Term; K18]; 1xDeamidated [N7(100)]	0.11266	0.750977	XP_011513739.1#CPVL#346#	134	97.4	89.1	142.1	158.6	40.2	15.9	12.3	31.2	101.9
RYHGFLNTSYHRQ	1xTMT6plex [N-Term]; 1xDeamidated [N6(100)]	Yes	Yes	7	NTS	4557010	NP_001601.1	ACP2	53	lysosomal acid phosphatase isoform 1 precursor	92	QRYHGFL	TSYHRQE	Yes	High	[R].YHGFLNTSYHR.[Q]	1xTMT6plex [N-Term]; 1xDeamidated [N6(100)]	0.00167237	0	1	4	2	4557010	4557010 [87-97]	0	1624.81	N6(Deamidated): 100	NP_001601.1#ACP2#92#[R].YHGFLNTSYHR.[Q]#1xTMT6plex [N-Term]; 1xDeamidated [N6(100)]	0.114288	1.3213	NP_001601.1#ACP2#92#	26.3	21.7	18.9	15.4	19.3	13.6	3.9	7.6	8.7	14.7
RYSTNLSNHVDDFTTFRG	1xTMT6plex [N-Term]; 1xDeamidated [N4(100)]	Yes	Yes	5	NLS	4503465	NP_001948.1	EDNRA	1909	endothelin-1 receptor isoform a precursor	29	NPERYST	LSNHVDD	No	High	[R].YSTNLSNHVDDFTTFR.[G]	1xTMT6plex [N-Term]; 1xDeamidated [N4(100)]	6.49523e-05	0	1	2	6	4503465	4503465 [26-41]	0	2147.02	N4(Deamidated): 100	NP_001948.1#EDNRA#29#[R].YSTNLSNHVDDFTTFR.[G]#1xTMT6plex [N-Term]; 1xDeamidated [N4(100)]	0.114352	0.878486	NP_001948.1#EDNRA#29#	124	81.5	70.3	95.9	107.2	35.5	12.3	17.5	26	76.8
RSNVTAVHKA	2xTMT6plex [N-Term; K8]; 1xDeamidated [N2(100)]	Yes	Yes	3	NVT	5031777	NP_005521.1	IDH3A	3419	isocitrate dehydrogenase [NAD] subunit alpha, mitochondrial precursor	194	ARNNHRS	VTAVHKA	No	High	[R].SNVTAVHK.[A]	2xTMT6plex [N-Term; K8]; 1xDeamidated [N2(100)]	0.120084	0	1	3	3	5031777	5031777 [193-200]	0	1314.78	N2(Deamidated): 100	NP_005521.1#IDH3A#194#[R].SNVTAVHK.[A]#2xTMT6plex [N-Term; K8]; 1xDeamidated [N2(100)]	0.115797	0.792733	NP_005521.1#IDH3A#194#	93.5	101.3	53.1	68.1	84.3	25.1	8.9	18.1	17.4	51.3
KYNSQNQSNNQFVLYRI	1xTMT6plex [N-Term]; 2xDeamidated [N2(100); N5(100)]	Yes	Yes	6	NQS	156231037	NP_001095886.1	KNG1	3827	kininogen-1 isoform 1 precursor	48	LKKYNSQ	QSNNQFV	Yes	High	[K].YNSQNQSNNQFVLYR.[I]	1xTMT6plex [N-Term]; 2xDeamidated [N2(100); N5(100)]	6.27508e-05	0	1	3	12	156231037	156231037 [44-58]	0	2106.01	N5(Deamidated): 100; N8(Deamidated): 100	NP_001095886.1#KNG1#48#[K].YNSQNQSNNQFVLYR.[I]#1xTMT6plex [N-Term]; 2xDeamidated [N2(100); N5(100)]	0.11598	0.703413	NP_001095886.1#KNG1#48#	310.8	283	206.5	242.4	229.4	88.2	33.6	60.3	99.6	210.8
KISGVNLTQKT	2xTMT6plex [N-Term; K9]; 1xDeamidated [N5(100)]	Yes	Yes	6	NLT	1034630788	XP_016861056.1	CHL1	10752	PREDICTED: neural cell adhesion molecule L1-like protein isoform X1	1042	IGKISGV	LTQKTHP	No	High	[K].ISGVNLTQK.[T]	2xTMT6plex [N-Term; K9]; 1xDeamidated [N5(100)]	0.00671349	0	1	2	3	1034630788	1034630788 [1038-1046]	0	1418.86	N5(Deamidated): 100	XP_016861056.1#CHL1#1042#[K].ISGVNLTQK.[T]#2xTMT6plex [N-Term; K9]; 1xDeamidated [N5(100)]	0.116194	0.792966	XP_016861056.1#CHL1#1042#	258.2	283.1	132.5	170.6	175.5	64.5	23	44.2	51.5	107.5
KGGQNSTAASTKY	2xTMT6plex [N-Term; K11]; 1xDeamidated [N4(100)]	Yes	Yes	5	NST	1034597897	XP_016879565.1	SYNRG	11276	PREDICTED: synergin gamma isoform X1	838	STVKGGQ	STAASTK	No	High	[K].GGQNSTAASTK.[Y]	2xTMT6plex [N-Term; K11]; 1xDeamidated [N4(100)]	0.000693066	0	1	38	2	1034597897	1034597897 [835-845]	0	1480.8	N4(Deamidated): 100	XP_016879565.1#SYNRG#838#[K].GGQNSTAASTK.[Y]#2xTMT6plex [N-Term; K11]; 1xDeamidated [N4(100)]	0.116668	0.647861	XP_016879565.1#SYNRG#838#	129.4	76.5	45.4	102	84	23.3	5.3	5.8	28	87.5
KSLPNFPNTSATANATGGRA	1xTMT6plex [N-Term]; 1xDeamidated [N13(100)]	Yes	Yes	8	NTS	312434019	NP_001186088.1	PI16	221476	peptidase inhibitor 16 precursor	403	KSLPNFP	TSATANA	No	High	[K].SLPNFPNTSATANATGGR.[A]	1xTMT6plex [N-Term]; 1xDeamidated [N13(100)]	7.6292e-05	0	1	1	6	312434019	312434019 [397-414]	0	2006.01	N13(Deamidated): 100	NP_001186088.1#PI16#403#[K].SLPNFPNTSATANATGGR.[A]#1xTMT6plex [N-Term]; 1xDeamidated [N13(100)]	0.118145	0.818021	NP_001186088.1#PI16#403#	90	82.7	76.9	98.3	86.6	39.8	8.6	12.4	23	73
RSPAWNETGRQ	1xTMT6plex [N-Term]; 1xDeamidated [N5(100)]	Yes	Yes	6	NET	241982729	NP_001155973.1	TNRC6B	23112	trinucleotide repeat-containing gene 6B protein isoform 1	807	CKRSPAW	ETGRQPN	No	High	[R].SPAWNETGR.[Q]	1xTMT6plex [N-Term]; 1xDeamidated [N5(100)]	0.109594	0	1	2	2	241982729	241982729 [803-811]	0	1247.62	N5(Deamidated): 100	NP_001155973.1#TNRC6B#807#[R].SPAWNETGR.[Q]#1xTMT6plex [N-Term]; 1xDeamidated [N5(100)]	0.11978	0.799924	NP_001155973.1#TNRC6B#807#	126.2	106.9	69.5	118.1	141.1	39.1	13.7	16.8	23.9	95
RVDIIVANLTVTDKDQPHTPAWNAVYRI	2xTMT6plex [N-Term; K13]; 2xDeamidated [N7(100); N22(100)]	Yes	Yes	8	NLT	14589889	NP_001783.2	CDH2	1000	cadherin-2 isoform 1 preproprotein	402	RVDIIVA	LTVTDKD	Yes	High	[R].VDIIVANLTVTDKDQPHTPAWNAVYR.[I]	2xTMT6plex [N-Term; K13]; 2xDeamidated [N7(100); N22(100)]	2.18733e-07	0	1	4	1	14589889	14589889 [396-421]	1	3396.82	N7(Deamidated): 100; N22(Deamidated): 100	NP_001783.2#CDH2#402#[R].VDIIVANLTVTDKDQPHTPAWNAVYR.[I]#2xTMT6plex [N-Term; K13]; 2xDeamidated [N7(100); N22(100)]	0.120929	1.56297	NP_001783.2#CDH2#402#	78.9	35.2	98.2	52.2	106.5	46.3	16.2	21.9	31.8	108.1
RSPHRPILQAGLPANKT	2xTMT6plex [N-Term; K15]; 1xDeamidated [N14(100)]	Yes	Yes	15	NKT	767950666	XP_011542745.1	FGFR1	2260	PREDICTED: fibroblast growth factor receptor 1 isoform X1	297	LQAGLPA	KTVALGS	No	High	[R].SPHRPILQAGLPANK.[T]	2xTMT6plex [N-Term; K15]; 1xDeamidated [N14(100)]	0.00521455	0	1	31	3	767950666	767950666 [284-298]	0	2058.22	N14(Deamidated): 100	XP_011542745.1#FGFR1#297#[R].SPHRPILQAGLPANK.[T]#2xTMT6plex [N-Term; K15]; 1xDeamidated [N14(100)]	0.123392	1.19958	XP_011542745.1#FGFR1#297#	84.3	53.5	58.1	60.8	71.1	30.2	13.2	17.6	30.5	52.5
KNYHQPAILNSSALRQ	1xTMT6plex [N-Term]; 2xDeamidated [N1(100); N9(100)]	Yes	Yes	10	NSS	6912618	NP_036545.1	QPCT	25797	glutaminyl-peptide cyclotransferase precursor	49	YHQPAIL	SSALRQI	Yes	High	[K].NYHQPAILNSSALR.[Q]	1xTMT6plex [N-Term]; 2xDeamidated [N1(100); N9(100)]	0.00461329	0	1	1	6	6912618	6912618 [41-54]	0	1814.96	N1(Deamidated): 100; N9(Deamidated): 100	NP_036545.1#QPCT#49#[K].NYHQPAILNSSALR.[Q]#1xTMT6plex [N-Term]; 2xDeamidated [N1(100); N9(100)]	0.124126	0.872151	NP_036545.1#QPCT#49#	271.9	267.5	158	268.1	263.9	120.7	31.8	53.6	109.7	209.4
KNLNTTAVTKG	2xTMT6plex [N-Term; K9]; 1xDeamidated [N3(100)]	Yes	Yes	4	NTT	98991773	NP_000761.3	CYP2C8	1558	cytochrome P450 2C8 isoform a precursor	468	VDDLKNL	TTAVTKG	No	High	[K].NLNTTAVTK.[G]	2xTMT6plex [N-Term; K9]; 1xDeamidated [N3(100)]	0.0177849	0	1	3	1	98991773	98991773 [466-474]	0	1420.84	N3(Deamidated): 100	NP_000761.3#CYP2C8#468#[K].NLNTTAVTK.[G]#2xTMT6plex [N-Term; K9]; 1xDeamidated [N3(100)]	0.124347	0.746167	NP_000761.3#CYP2C8#468#	132.4	103.3	66.7	58.6	67.8	24.3	7.5	20.5	18.1	49.5
KVKPNPPHNLSVINSEELSSILKL	3xTMT6plex [N-Term; K2; K22]; 1xDeamidated [N8(100)]	Yes	Yes	9	NLS	28610147	NP_002175.2	IL6ST	3572	interleukin-6 receptor subunit beta isoform 1 precursor	227	VKPNPPH	LSVINSE	Yes	High	[K].VKPNPPHNLSVINSEELSSILK.[L]	3xTMT6plex [N-Term; K2; K22]; 1xDeamidated [N8(100)]	1.04429e-06	0	1	3	2	28610147	28610147 [220-241]	0	3103.8	N8(Deamidated): 100	NP_002175.2#IL6ST#227#[K].VKPNPPHNLSVINSEELSSILK.[L]#3xTMT6plex [N-Term; K2; K22]; 1xDeamidated [N8(100)]	0.126209	1.14801	NP_002175.2#IL6ST#227#	57.3	45.3	27.5	46.5	51.8	19.9	8.4	9.6	19.3	44.2
KGSLSYLNVTRK	1xTMT6plex [N-Term]; 1xDeamidated [N7(100)]	Yes	Yes	8	NVT	4503143	NP_001900.1	CTSD	1509	cathepsin D preproprotein	263	KGSLSYL	VTRKAYW	Yes	High	[K].GSLSYLNVTR.[K]	1xTMT6plex [N-Term]; 1xDeamidated [N7(100)]	0.00342227	0	1	1	5	4503143	4503143 [257-266]	0	1339.74	N7(Deamidated): 100	NP_001900.1#CTSD#263#[K].GSLSYLNVTR.[K]#1xTMT6plex [N-Term]; 1xDeamidated [N7(100)]	0.126382	1.38303	NP_001900.1#CTSD#263#	392.1	541.3	308.1	415.1	676.4	266.7	98.1	104.5	174.6	777.1
RGLEDEEDGVPGGNGTGPGIYSYRA	1xTMT6plex [N-Term]; 1xDeamidated [N13(100)]	Yes	Yes	14	NGT	61676082	NP_001012526.2	SPRN	503542	shadow of prion protein precursor	111	EDGVPGG	GTGPGIY	No	High	[R].GLEDEEDGVPGGNGTGPGIYSYR.[A]	1xTMT6plex [N-Term]; 1xDeamidated [N13(100)]	3.76928e-06	0	1	1	3	61676082	61676082 [99-121]	0	2569.19	N13(Deamidated): 100	NP_001012526.2#SPRN#111#[R].GLEDEEDGVPGGNGTGPGIYSYR.[A]#1xTMT6plex [N-Term]; 1xDeamidated [N13(100)]	0.130401	1.26297	NP_001012526.2#SPRN#111#	41.8	30.5	32.3	52.4	43.2	21.9	5.5	13.8	20.5	35.1
RAAQNISKT	2xTMT6plex [N-Term; K7]; 1xDeamidated [N4(100)]	Yes	Yes	5	NIS	221307584	NP_001138303.1	PHB2	11331	prohibitin-2 isoform 1	259	RKIRAAQ	ISKTIAT	No	High	[R].AAQNISK.[T]	2xTMT6plex [N-Term; K7]; 1xDeamidated [N4(100)]	0.235035	0.00704176	1	2	3	221307584	221307584 [256-262]	0	1190.71	N4(Deamidated): 100	NP_001138303.1#PHB2#259#[R].AAQNISK.[T]#2xTMT6plex [N-Term; K7]; 1xDeamidated [N4(100)]	0.130414	0.818706	NP_001138303.1#PHB2#259#	176.2	151.1	103.4	175	187.8	68.3	14.6	20	56.8	117.3
KKDYGSQEDFTQVWNTTMKG	3xTMT6plex [N-Term; K1; K18]; 1xOxidation [M17(100)]; 1xDeamidated [N14(100)]	Yes	Yes	15	NTT	767901807	XP_011538762.1	TSPAN1	10103	PREDICTED: tetraspanin-1 isoform X1	141	EDFTQVW	TTMKGLK	No	High	[K].KDYGSQEDFTQVWNTTMK.[G]	3xTMT6plex [N-Term; K1; K18]; 1xOxidation [M17(100)]; 1xDeamidated [N14(100)]	2.99554e-05	0	1	2	8	767901807	767901807 [128-145]	1	2882.45	N14(Deamidated): 100; M17(Oxidation): 100	XP_011538762.1#TSPAN1#141#[K].KDYGSQEDFTQVWNTTMK.[G]#3xTMT6plex [N-Term; K1; K18]; 1xOxidation [M17(100)]; 1xDeamidated [N14(100)]	0.13086	1.11988	XP_011538762.1#TSPAN1#141#	141.4	94.2	85.6	122.1	86.2	50.3	15.6	20.9	49.2	104.6
RVDDEMPQHAVLSGPNLFINNLNKT	2xTMT6plex [N-Term; K23]; 1xOxidation [M5(100)]; 1xDeamidated [N]	Yes	Yes	23	NKT	1034572786	XP_016872946.1	CADM1	23705	PREDICTED: cell adhesion molecule 1 isoform X1	310	NLFINNL	KTDNGTY	No	High	[R].VDDEMPQHAVLSGPNLFINNLNK.[T]	2xTMT6plex [N-Term; K23]; 1xOxidation [M5(100)]; 1xDeamidated [N]	0.000149161	0	1	11	7	1034572786	1034572786 [289-311]	0	3040.58	M5(Oxidation): 100; N22(Deamidated): 100	XP_016872946.1#CADM1#310#[R].VDDEMPQHAVLSGPNLFINNLNK.[T]#2xTMT6plex [N-Term; K23]; 1xOxidation [M5(100)]; 1xDeamidated [N]	0.131895	1.08812	XP_016872946.1#CADM1#310#	102	64.1	52.3	71.1	65.1	29.6	10.3	17.7	28	63.8
KDRNGTSDPFVRV	1xTMT6plex [N-Term]; 1xDeamidated [N3(100)]	Yes	Yes	4	NGT	1034653734	XP_016867115.1	RASA4B	100271927	PREDICTED: ras GTPase-activating protein 4B isoform X1	151	DLAPKDR	GTSDPFV	No	High	[K].DRNGTSDPFVR.[V]	1xTMT6plex [N-Term]; 1xDeamidated [N3(100)]	0.0673385	0	1	10	4	1034653734	1034653734 [149-159]	1	1493.75	N3(Deamidated): 100	XP_016867115.1#RASA4B#151#[K].DRNGTSDPFVR.[V]#1xTMT6plex [N-Term]; 1xDeamidated [N3(100)]	0.132678	0.784527	XP_016867115.1#RASA4B#151#	153.1	130.9	59.4	75.7	85.5	26.5	9.9	13.2	29.9	88.3
RVDLEDFENNTAYAKY	2xTMT6plex [N-Term; K14]; 1xDeamidated [N8(100)]	Yes	Yes	9	NNT	310923208	NP_001185624.1	MFAP4	4239	microfibril-associated glycoprotein 4 isoform 1 precursor	161	VDLEDFE	NTAYAKY	No	High	[R].VDLEDFENNTAYAK.[Y]	2xTMT6plex [N-Term; K14]; 1xDeamidated [N8(100)]	8.62228e-07	0	1	2	6	310923208	310923208 [154-167]	0	2088.05	N8(Deamidated): 100	NP_001185624.1#MFAP4#161#[R].VDLEDFENNTAYAK.[Y]#2xTMT6plex [N-Term; K14]; 1xDeamidated [N8(100)]	0.136725	0.772449	NP_001185624.1#MFAP4#161#	189.5	130.6	81.4	125.8	92.9	40.1	10.6	14.3	32.1	132.5
RTATESFPHPGFNNSLPNKD	2xTMT6plex [N-Term; K18]; 1xDeamidated [N12(99.7)]	Yes	Yes	13	NNS	768006074	XP_011524671.1	KLK11	11012	PREDICTED: kallikrein-11 isoform X1	156	SFPHPGF	NSLPNKD	No	High	[R].TATESFPHPGFNNSLPNK.[D]	2xTMT6plex [N-Term; K18]; 1xDeamidated [N12(99.7)]	0.000166688	0	1	4	5	768006074	768006074 [145-162]	0	2417.25	N12(Deamidated): 99.66	XP_011524671.1#KLK11#156#[R].TATESFPHPGFNNSLPNK.[D]#2xTMT6plex [N-Term; K18]; 1xDeamidated [N12(99.7)]	0.139999	1.31717	XP_011524671.1#KLK11#156#	77.1	61.5	44.5	82.3	63.5	27.4	14.4	14.6	24.9	121.7
RGGYIFPTQQPNTTTLASRK	1xTMT6plex [N-Term]; 1xDeamidated [N11(100)]	Yes	Yes	12	NTT	767948989	XP_011514975.1	MGAM	8972	PREDICTED: maltase-glucoamylase, intestinal isoform X1	827	IFPTQQP	TTTLASR	No	High	[R].GGYIFPTQQPNTTTLASR.[K]	1xTMT6plex [N-Term]; 1xDeamidated [N11(100)]	3.46503e-05	0	1	3	6	767948989	767948989 [817-834]	0	2182.13	N11(Deamidated): 100	XP_011514975.1#MGAM#827#[R].GGYIFPTQQPNTTTLASR.[K]#1xTMT6plex [N-Term]; 1xDeamidated [N11(100)]	0.147908	1.34888	XP_011514975.1#MGAM#827#	103.5	57.5	80.6	152.2	123.9	46.7	21.1	24.1	58.7	115.7
RDKDGNVTQETKK	3xTMT6plex [N-Term; K2; K11]; 1xDeamidated [N5(100)]	Yes	Yes	6	NVT	47578105	NP_597677.2	NIPBL	25836	nipped-B-like protein isoform A	968	IKRDKDG	VTQETKK	No	High	[R].DKDGNVTQETK.[K]	3xTMT6plex [N-Term; K2; K11]; 1xDeamidated [N5(100)]	0.00325609	0	1	9	2	47578105	47578105 [964-974]	1	1923.06	N5(Deamidated): 100	NP_597677.2#NIPBL#968#[R].DKDGNVTQETK.[K]#3xTMT6plex [N-Term; K2; K11]; 1xDeamidated [N5(100)]	0.149099	0.73572	NP_597677.2#NIPBL#968#	170.8	124	71.9	73.1	69	31.5	7.6	10.8	44.7	57.2
KVIYGNTDGPSGPFVGKNDSKA	3xTMT6plex [N-Term; K16; K20]; 1xDeamidated [N17(100)]	Yes	Yes	18	NDS	150378552	NP_056366.1	SUSD5	26032	sushi domain-containing protein 5 precursor	354	SGPFVGK	DSKAGDP	No	High	[K].VIYGNTDGPSGPFVGKNDSK.[A]	3xTMT6plex [N-Term; K16; K20]; 1xDeamidated [N17(100)]	1.86984e-05	0	1	3	7	150378552	150378552 [338-357]	1	2740.48	N17(Deamidated): 100	NP_056366.1#SUSD5#354#[K].VIYGNTDGPSGPFVGKNDSK.[A]#3xTMT6plex [N-Term; K16; K20]; 1xDeamidated [N17(100)]	0.149926	0.732492	NP_056366.1#SUSD5#354#	124.5	135.1	135.4	136.9	77.4	38.7	10	12.8	53.2	77.1
RIIVPLNNRENISDPTSPLRT	1xTMT6plex [N-Term]; 2xDeamidated [N10(99.6); N]	Yes	Yes	11	NIS	767931858	XP_011530228.1	JCHAIN	3512	PREDICTED: immunoglobulin J chain isoform X1	71	VPLNNRE	ISDPTSP	No	High	[R].IIVPLNNRENISDPTSPLR.[T]	1xTMT6plex [N-Term]; 2xDeamidated [N10(99.6); N]	0.00246208	0	1	1	12	767931858	767931858 [62-80]	1	2379.31	N6(Deamidated): 50; N7(Deamidated): 50; N10(Deamidated): 100	XP_011530228.1#JCHAIN#71#[R].IIVPLNNRENISDPTSPLR.[T]#1xTMT6plex [N-Term]; 2xDeamidated [N10(99.6); N]	0.151098	1.57236	XP_011530228.1#JCHAIN#71#	217.4	165.6	126.5	238.3	234.7	107.6	62.9	92.1	79.3	221.7
KNAFNSSLEDPSTDYYQELQRD	1xTMT6plex [N-Term]; 1xDeamidated [N4(100)]	Yes	Yes	5	NSS	67189007	NP_001018016.1	MUC1	4582	mucin-1 isoform 2 precursor	64	STEKNAF	SSLEDPS	No	High	[K].NAFNSSLEDPSTDYYQELQR.[D]	1xTMT6plex [N-Term]; 1xDeamidated [N4(100)]	2.61961e-05	0	1	6	1	67189007	67189007 [61-80]	0	2607.2	N4(Deamidated): 100	NP_001018016.1#MUC1#64#[K].NAFNSSLEDPSTDYYQELQR.[D]#1xTMT6plex [N-Term]; 1xDeamidated [N4(100)]	0.151327	1.2839	NP_001018016.1#MUC1#64#	45	42.4	48.4	60.2	43.6	28.8	5.9	11.2	31.4	56.5
KAEFNITLIHPKD	2xTMT6plex [N-Term; K11]; 1xDeamidated [N4(100)]	Yes	Yes	5	NIT	530407092	XP_005254949.1	ANPEP	290	PREDICTED: aminopeptidase N isoform X1	234	PAMKAEF	ITLIHPK	Yes	High	[K].AEFNITLIHPK.[D]	2xTMT6plex [N-Term; K11]; 1xDeamidated [N4(100)]	0.00668784	0	1	1	5	530407092	530407092 [231-241]	0	1742.03	N4(Deamidated): 100	XP_005254949.1#ANPEP#234#[K].AEFNITLIHPK.[D]#2xTMT6plex [N-Term; K11]; 1xDeamidated [N4(100)]	0.151456	1.33879	XP_005254949.1#ANPEP#234#	81.9	58.8	44.2	95.8	75.3	37.1	12.5	24.7	20.3	113.4
RELNILFLNKT	2xTMT6plex [N-Term; K9]; 1xDeamidated [N8(100)]	Yes	Yes	9	NKT	1034632265	XP_016861551.1	CADM2	253559	PREDICTED: cell adhesion molecule 2 isoform X1	301	ELNILFL	KTDNGTY	No	High	[R].ELNILFLNK.[T]	2xTMT6plex [N-Term; K9]; 1xDeamidated [N8(100)]	0.00378049	0	1	8	2	1034632265	1034632265 [294-302]	0	1562.96	N8(Deamidated): 100	XP_016861551.1#CADM2#301#[R].ELNILFLNK.[T]#2xTMT6plex [N-Term; K9]; 1xDeamidated [N8(100)]	0.158141	0.842741	XP_016861551.1#CADM2#301#	268.3	323.2	166.4	308.7	199.8	79.8	30.1	38.9	96	168.4
RNATLVNEADKLRA	2xTMT6plex [N-Term; K10]; 1xDeamidated [N1(100)]	Yes	Yes	2	NAT	530407092	XP_005254949.1	ANPEP	290	PREDICTED: aminopeptidase N isoform X1	818	FAWEQFR	ATLVNEA	Yes	High	[R].NATLVNEADKLR.[A]	2xTMT6plex [N-Term; K10]; 1xDeamidated [N1(100)]	9.16951e-05	0	1	1	3	530407092	530407092 [818-829]	1	1803.04	N1(Deamidated): 100	XP_005254949.1#ANPEP#818#[R].NATLVNEADKLR.[A]#2xTMT6plex [N-Term; K10]; 1xDeamidated [N1(100)]	0.158943	0.793641	XP_005254949.1#ANPEP#818#	462.9	368.5	278.9	252.8	223.2	88	32.8	67.5	70.1	247.1
KFLSSSPHLPPSSYFNASGRA	1xTMT6plex [N-Term]; 1xDeamidated [N15(100)]	Yes	Yes	16	NAS	5729770	NP_000382.3	TPP1	1200	tripeptidyl-peptidase 1 preproprotein	443	LPPSSYF	ASGRAYP	Yes	High	[K].FLSSSPHLPPSSYFNASGR.[A]	1xTMT6plex [N-Term]; 1xDeamidated [N15(100)]	0.000157984	0	1	1	3	5729770	5729770 [429-447]	0	2281.15	N15(Deamidated): 100	NP_000382.3#TPP1#443#[K].FLSSSPHLPPSSYFNASGR.[A]#1xTMT6plex [N-Term]; 1xDeamidated [N15(100)]	0.159424	1.20436	NP_000382.3#TPP1#443#	66.5	52.1	38.1	38.9	33.6	24.1	7.8	14.3	15.8	41.1
RLYLDHNNLTRM	1xTMT6plex [N-Term]; 1xDeamidated [N7(100)]	Yes	Yes	8	NLT	71040111	NP_002014.2	FMOD	2331	fibromodulin precursor	166	RLYLDHN	LTRMPGP	Yes	High	[R].LYLDHNNLTR.[M]	1xTMT6plex [N-Term]; 1xDeamidated [N7(100)]	0.0155672	0	1	1	3	71040111	71040111 [160-169]	0	1488.8	N7(Deamidated): 99.86	NP_002014.2#FMOD#166#[R].LYLDHNNLTR.[M]#1xTMT6plex [N-Term]; 1xDeamidated [N7(100)]	0.160952	1.30226	NP_002014.2#FMOD#166#	94.4	113.7	51.3	103.1	47.5	25.2	6.1	23.3	16.4	137.6
RISMCQNLGYNVTKM	2xTMT6plex [N-Term; K13]; 1xCarbamidomethyl [C4]; 1xOxidation [M3(100)]; 1xDeamidated [N10(100)]	Yes	Yes	11	NVT	22547161	NP_036325.2	FZD4	8322	frizzled-4 precursor	59	MCQNLGY	VTKMPNL	No	High	[R].ISMCQNLGYNVTK.[M]	2xTMT6plex [N-Term; K13]; 1xCarbamidomethyl [C4]; 1xOxidation [M3(100)]; 1xDeamidated [N10(100)]	0.00156098	0	1	1	2	22547161	22547161 [50-62]	0	2003.03	M3(Oxidation): 100; N10(Deamidated): 100	NP_036325.2#FZD4#59#[R].ISMCQNLGYNVTK.[M]#2xTMT6plex [N-Term; K13]; 1xCarbamidomethyl [C4]; 1xOxidation [M3(100)]; 1xDeamidated [N10(100)]	0.161739	0.684786	NP_036325.2#FZD4#59#	174.8	106.4	163.2	65.6	67	46.3	8.6	14.9	26	52
KKQVHFFVNASDVDNVKA	3xTMT6plex [N-Term; K1; K16]; 1xDeamidated [N8(100)]	Yes	Yes	9	NAS	513126885	NP_001863.3	CPB2	1361	carboxypeptidase B2 isoform 1 preproprotein	73	KQVHFFV	ASDVDNV	Yes	High	[K].KQVHFFVNASDVDNVK.[A]	3xTMT6plex [N-Term; K1; K16]; 1xDeamidated [N8(100)]	5.48759e-05	0	1	3	2	513126885	513126885 [66-81]	1	2535.42	N8(Deamidated): 100	NP_001863.3#CPB2#73#[K].KQVHFFVNASDVDNVK.[A]#3xTMT6plex [N-Term; K1; K16]; 1xDeamidated [N8(100)]	0.162007	1.60155	NP_001863.3#CPB2#73#	76.3	18.6	53.6	56	58.4	28.4	8.5	9.7	47.5	94.1
KGLNLTEDTYKPRI	2xTMT6plex [N-Term; K10]; 1xDeamidated [N3(100)]	Yes	Yes	4	NLT	5031863	NP_005558.1	LGALS3BP	3959	galectin-3-binding protein precursor	398	LARYKGL	LTEDTYK	Yes	High	[K].GLNLTEDTYKPR.[I]	2xTMT6plex [N-Term; K10]; 1xDeamidated [N3(100)]	3.32203e-05	0	1	1	11	5031863	5031863 [396-407]	0	1866.04	N3(Deamidated): 100	NP_005558.1#LGALS3BP#398#[K].GLNLTEDTYKPR.[I]#2xTMT6plex [N-Term; K10]; 1xDeamidated [N3(100)]	0.163085	1.61293	NP_005558.1#LGALS3BP#398#	571.3	344	259.8	986	994.4	585.4	92.8	107.7	524.9	710.5
KEVNETYKL	2xTMT6plex [N-Term; K7]; 1xDeamidated [N3(100)]	Yes	Yes	4	NET	154813199	NP_060024.2	PARP14	54625	poly [ADP-ribose] polymerase 14	655	TGCVKEV	ETYKLLF	No	High	[K].EVNETYK.[L]	2xTMT6plex [N-Term; K7]; 1xDeamidated [N3(100)]	0.241325	0.00704176	1	3	3	154813199	154813199 [653-659]	0	1341.73	N3(Deamidated): 100	NP_060024.2#PARP14#655#[K].EVNETYK.[L]#2xTMT6plex [N-Term; K7]; 1xDeamidated [N3(100)]	0.163688	0.753638	NP_060024.2#PARP14#655#	240.6	196.9	97.4	99.1	159.7	78.4	14.7	19	32.9	98.4
RGNDTDVRR	1xTMT6plex [N-Term]; 1xDeamidated [N2(100)]	Yes	Yes	3	NDT	530366978	XP_005246247.1	ROCK2	9475	PREDICTED: rho-associated protein kinase 2 isoform X1	1052	KEPVKRG	DTDVRRK	No	High	[R].GNDTDVR.[R]	1xTMT6plex [N-Term]; 1xDeamidated [N2(100)]	0.27328	0.00905528	1	5	1	530366978	530366978 [1051-1057]	0	1006.5	N2(Deamidated): 100	XP_005246247.1#ROCK2#1052#[R].GNDTDVR.[R]#1xTMT6plex [N-Term]; 1xDeamidated [N2(100)]	0.164867	0.699735	XP_005246247.1#ROCK2#1052#	234.5	216.7	104.7	276.1	367	78.8	25.7	17.2	63.6	163
KGNNSHILLSALKY	2xTMT6plex [N-Term; K12]; 2xDeamidated [N2(100); N3(100)]	Yes	Yes	3	NNS	1034638763	XP_016863334.1	EGF	1950	PREDICTED: pro-epidermal growth factor isoform X1	156	TVTDMKG	NSHILLS	No	High	[K].GNNSHILLSALK.[Y]	2xTMT6plex [N-Term; K12]; 2xDeamidated [N2(100); N3(100)]	0.00741607	0	1	17	4	1034638763	1034638763 [155-166]	0	1727.01	N2(Deamidated): 100; N3(Deamidated): 100	XP_016863334.1#EGF#156#[K].GNNSHILLSALK.[Y]#2xTMT6plex [N-Term; K12]; 2xDeamidated [N2(100); N3(100)]	0.165333	0.818596	XP_016863334.1#EGF#156#	182.9	117.5	69.4	149.7	106.6	56.7	13.5	15.8	29.9	96.6
RFNDTEVLQRL	1xTMT6plex [N-Term]; 1xDeamidated [N2(100)]	Yes	Yes	3	NDT	528524481	NP_001268652.1	BTD	686	biotinidase isoform 1	152	CLEPHRF	DTEVLQR	No	High	[R].FNDTEVLQR.[L]	1xTMT6plex [N-Term]; 1xDeamidated [N2(100)]	0.0130624	0	1	4	3	528524481	528524481 [151-159]	0	1351.71	N2(Deamidated): 100	NP_001268652.1#BTD#152#[R].FNDTEVLQR.[L]#1xTMT6plex [N-Term]; 1xDeamidated [N2(100)]	0.165557	0.770962	NP_001268652.1#BTD#152#	163.6	183.5	149.7	158.2	107.3	48.4	9.7	28.4	49.7	125.2
KAINDTAARL	1xTMT6plex [N-Term]; 1xDeamidated [N3(100)]	Yes	Yes	4	NDT	13435364	NP_077740.1	DSC2	1824	desmocollin-2 isoform Dsc2a preproprotein	629	MWRLKAI	DTAARLS	No	High	[K].AINDTAAR.[L]	1xTMT6plex [N-Term]; 1xDeamidated [N3(100)]	0.0431883	0	1	3	3	13435364	13435364 [627-634]	0	1061.58	N3(Deamidated): 100	NP_077740.1#DSC2#629#[K].AINDTAAR.[L]#1xTMT6plex [N-Term]; 1xDeamidated [N3(100)]	0.166086	0.891836	NP_077740.1#DSC2#629#	191.6	169.5	127.9	193.8	200	67	18.7	30.4	67.2	141.7
KQVHFFVNASDVDNVKA	2xTMT6plex [N-Term; K15]; 1xDeamidated [N7(100)]	Yes	Yes	8	NAS	513126885	NP_001863.3	CPB2	1361	carboxypeptidase B2 isoform 1 preproprotein	73	KQVHFFV	ASDVDNV	Yes	High	[K].QVHFFVNASDVDNVK.[A]	2xTMT6plex [N-Term; K15]; 1xDeamidated [N7(100)]	2.81742e-05	0	1	3	7	513126885	513126885 [67-81]	0	2178.16	N7(Deamidated): 100	NP_001863.3#CPB2#73#[K].QVHFFVNASDVDNVK.[A]#2xTMT6plex [N-Term; K15]; 1xDeamidated [N7(100)]	0.166209	1.28236	NP_001863.3#CPB2#73#	389.4	230.2	263.9	303.3	253	142.1	37.5	55	201.6	425.4
RGGKNSTWSGESKT	3xTMT6plex [N-Term; K3; K12]; 1xDeamidated [N4(100)]	Yes	Yes	5	NST	55956788	NP_005372.2	NCL	4691	nucleolin	478	QDYRGGK	STWSGES	No	High	[R].GGKNSTWSGESK.[T]	3xTMT6plex [N-Term; K3; K12]; 1xDeamidated [N4(100)]	0.00800614	0	1	1	1	55956788	55956788 [475-486]	1	1926.05	N4(Deamidated): 100	NP_005372.2#NCL#478#[R].GGKNSTWSGESK.[T]#3xTMT6plex [N-Term; K3; K12]; 1xDeamidated [N4(100)]	0.166363	0.533776	NP_005372.2#NCL#478#	909.8	257.1	424.9	157	175	88.5	17	20.9	169.2	88.8
RLHNQLLPNVTTVERN	1xTMT6plex [N-Term]; 1xDeamidated [N8(100)]	Yes	Yes	9	NVT	572153074	NP_038265.2	GGT1	2678	gamma-glutamyltranspeptidase 1 precursor	511	LHNQLLP	VTTVERN	Yes	High	[R].LHNQLLPNVTTVER.[N]	1xTMT6plex [N-Term]; 1xDeamidated [N8(100)]	0.00106025	0	1	8	3	572153074	572153074 [504-517]	0	1864.05	N8(Deamidated): 100	NP_038265.2#GGT1#511#[R].LHNQLLPNVTTVER.[N]#1xTMT6plex [N-Term]; 1xDeamidated [N8(100)]	0.167379	0.804172	NP_038265.2#GGT1#511#	117.8	97.4	73.1	81.7	157.2	39.2	13.4	15.1	25.4	71.8
RETFSNFTASTEAQVKG	2xTMT6plex [N-Term; K15]; 1xDeamidated [N5(100)]	Yes	Yes	6	NFT	767992151	XP_011522163.1	ASGR1	432	PREDICTED: asialoglycoprotein receptor 1 isoform X1	79	GLRETFS	FTASTEA	No	High	[R].ETFSNFTASTEAQVK.[G]	2xTMT6plex [N-Term; K15]; 1xDeamidated [N5(100)]	1.01263e-07	0	1	2	14	767992151	767992151 [75-89]	0	2119.1	N5(Deamidated): 100	XP_011522163.1#ASGR1#79#[R].ETFSNFTASTEAQVK.[G]#2xTMT6plex [N-Term; K15]; 1xDeamidated [N5(100)]	0.168146	0.723525	XP_011522163.1#ASGR1#79#	681.7	327	465.3	488.6	699.6	143.5	58.9	43.1	168.9	456.2
KAAPAPQEATATFNSTADRE	1xTMT6plex [N-Term]; 1xDeamidated [N13(100)]	Yes	Yes	14	NST	153082722	NP_001093259.1	ICAM2	3384	intercellular adhesion molecule 2 precursor	176	QEATATF	STADRED	Yes	High	[K].AAPAPQEATATFNSTADR.[E]	1xTMT6plex [N-Term]; 1xDeamidated [N13(100)]	3.46458e-06	0	1	1	6	153082722	153082722 [164-181]	0	2049.01	N13(Deamidated): 100	NP_001093259.1#ICAM2#176#[K].AAPAPQEATATFNSTADR.[E]#1xTMT6plex [N-Term]; 1xDeamidated [N13(100)]	0.168528	1.17011	NP_001093259.1#ICAM2#176#	132.7	98.5	61.1	133.5	111.5	57.4	16.8	25.8	46.2	134.2
KTAVNCSSDFDACLITKA	2xTMT6plex [N-Term; K16]; 2xCarbamidomethyl [C5; C12]; 1xDeamidated [N4(100)]	Yes	Yes	5	NCS	187829070	NP_001120697.1	CD59	966	CD59 glycoprotein preproprotein	43	ADCKTAV	CSSDFDA	Yes	High	[K].TAVNCSSDFDACLITK.[A]	2xTMT6plex [N-Term; K16]; 2xCarbamidomethyl [C5; C12]; 1xDeamidated [N4(100)]	1.4294e-08	0	1	1	9	187829070	187829070 [40-55]	0	2261.12	N4(Deamidated): 100	NP_001120697.1#CD59#43#[K].TAVNCSSDFDACLITK.[A]#2xTMT6plex [N-Term; K16]; 2xCarbamidomethyl [C5; C12]; 1xDeamidated [N4(100)]	0.171296	0.514282	NP_001120697.1#CD59#43#	757.9	350.2	985.2	149.4	166.9	163.5	23.5	38	55.3	116
RNPNDKYEPFWEDEEKNESGLTEYRL	3xTMT6plex [N-Term; K5; K15]; 2xDeamidated [N3(100); N16(100)]	Yes	Yes	17	NES	166362740	NP_001983.2	F2R	2149	proteinase-activated receptor 1 isoform 1 precursor	62	FWEDEEK	ESGLTEY	No	High	[R].NPNDKYEPFWEDEEKNESGLTEYR.[L]	3xTMT6plex [N-Term; K5; K15]; 2xDeamidated [N3(100); N16(100)]	0.00149086	0	1	1	1	166362740	166362740 [47-70]	2	3678.77	N3(Deamidated): 100; N16(Deamidated): 100	NP_001983.2#F2R#62#[R].NPNDKYEPFWEDEEKNESGLTEYR.[L]#3xTMT6plex [N-Term; K5; K15]; 2xDeamidated [N3(100); N16(100)]	0.172374	0.733524	NP_001983.2#F2R#62#	119.1	51.4	87.1	97	91.2	44.1	9.7	7.9	40.7	49.3
RHTVFWNSSNPKF	2xTMT6plex [N-Term; K11]; 1xDeamidated [N6(100)]	Yes	Yes	7	NSS	33359682	NP_004419.2	EFNA1	1942	ephrin-A1 isoform a precursor	26	DRHTVFW	SSNPKFR	No	High	[R].HTVFWNSSNPK.[F]	2xTMT6plex [N-Term; K11]; 1xDeamidated [N6(100)]	0.00164066	0	1	2	3	33359682	33359682 [21-31]	0	1775.95	N6(Deamidated): 100	NP_004419.2#EFNA1#26#[R].HTVFWNSSNPK.[F]#2xTMT6plex [N-Term; K11]; 1xDeamidated [N6(100)]	0.174586	0.835212	NP_004419.2#EFNA1#26#	430.5	232.8	150.6	218.4	213.8	85.3	24.2	35.9	67.1	230
RSVEIDNKNKT	3xTMT6plex [N-Term; K7; K9]; 1xDeamidated [N8(99.7)]	Yes	Yes	9	NKT	21327685	NP_647473.1	YME1L1	10730	ATP-dependent zinc metalloprotease YME1L1 isoform 1	592	SVEIDNK	KTITAYH	No	High	[R].SVEIDNKNK.[T]	3xTMT6plex [N-Term; K7; K9]; 1xDeamidated [N8(99.7)]	0.0141523	0	1	4	3	21327685	21327685 [585-593]	1	1735.02	N8(Deamidated): 100	NP_647473.1#YME1L1#592#[R].SVEIDNKNK.[T]#3xTMT6plex [N-Term; K7; K9]; 1xDeamidated [N8(99.7)]	0.17467	0.618426	NP_647473.1#YME1L1#592#	1293.2	224.9	571.7	599	550.5	124.4	46.2	37.7	205.2	445.4
KEDALNETRE	1xTMT6plex [N-Term]; 1xDeamidated [N5(100)]	Yes	Yes	6	NET	578815184	XP_006716347.1	CLU	1191	PREDICTED: clusterin isoform X1	138	KKKEDAL	ETRESET	No	High	[K].EDALNETR.[E]	1xTMT6plex [N-Term]; 1xDeamidated [N5(100)]	0.0556992	0	1	2	12	578815184	578815184 [134-141]	0	1177.59	N5(Deamidated): 100	XP_006716347.1#CLU#138#[K].EDALNETR.[E]#1xTMT6plex [N-Term]; 1xDeamidated [N5(100)]	0.174788	0.668461	XP_006716347.1#CLU#138#	681.5	813.2	349.4	707.7	678.9	211.2	73.5	121.7	239	593.2
KEQNDNTSNGTNDYIGSVEKW	2xTMT6plex [N-Term; K19]; 1xDeamidated [N]	Yes	Yes	6	NTS	116295256	NP_001070656.1	HS6ST2	90161	heparan-sulfate 6-O-sulfotransferase 2 isoform L	629	SGKEQND	TSNGTND	No	High	[K].EQNDNTSNGTNDYIGSVEK.[W]	2xTMT6plex [N-Term; K19]; 1xDeamidated [N]	1.33979e-05	0	1	5	1	116295256	116295256 [625-643]	0	2544.21	N8(Deamidated): 100	NP_001070656.1#HS6ST2#629#[K].EQNDNTSNGTNDYIGSVEK.[W]#2xTMT6plex [N-Term; K19]; 1xDeamidated [N]	0.177513	0.819286	NP_001070656.1#HS6ST2#629#	62.9	48.7	45.2	89.3	50.1	23.6	7.7	9.1	13.7	40.3
KNVEELNKS	2xTMT6plex [N-Term; K7]; 2xDeamidated [N1(100); N6(100)]	Yes	Yes	7	NKS	530401713	XP_005253650.1	CLIP1	6249	PREDICTED: CAP-Gly domain-containing linker protein 1 isoform X1	1138	LKNVEEL	KSKELLT	No	High	[K].NVEELNK.[S]	2xTMT6plex [N-Term; K7]; 2xDeamidated [N1(100); N6(100)]	0.229653	0.00482491	1	9	2	530401713	530401713 [1133-1139]	0	1305.73	N1(Deamidated): 100; N6(Deamidated): 100	XP_005253650.1#CLIP1#1138#[K].NVEELNK.[S]#2xTMT6plex [N-Term; K7]; 2xDeamidated [N1(100); N6(100)]	0.18268	0.819378	XP_005253650.1#CLIP1#1138#	274.7	132.2	139.9	189	184.6	48.4	21.4	34.4	43.8	167.5
RRNLTLTDLQSPKK	2xTMT6plex [N-Term; K12]; 1xDeamidated [N2(100)]	Yes	Yes	3	NLT	1034558994	XP_016856910.1	HAO2	51179	PREDICTED: hydroxyacid oxidase 2 isoform X1	189	IRNQLRR	LTLTDLQ	No	High	[R].RNLTLTDLQSPK.[K]	2xTMT6plex [N-Term; K12]; 1xDeamidated [N2(100)]	0.0480782	0	1	7	3	1034558994	1034558994 [188-199]	1	1845.08	N2(Deamidated): 100	XP_016856910.1#HAO2#189#[R].RNLTLTDLQSPK.[K]#2xTMT6plex [N-Term; K12]; 1xDeamidated [N2(100)]	0.186204	1.26812	XP_016856910.1#HAO2#189#	177.3	85.6	103	118.5	99.9	47.7	15.3	30.1	55.1	200.2
RNETHATYSNTLYLADEIIIRD	1xTMT6plex [N-Term]; 1xDeamidated [N1(100)]	Yes	Yes	2	NET	767988785	XP_011544242.1	UMOD	7369	PREDICTED: uromodulin isoform X1	445	CGTVLTR	ETHATYS	No	High	[R].NETHATYSNTLYLADEIIIR.[D]	1xTMT6plex [N-Term]; 1xDeamidated [N1(100)]	2.22082e-08	0	1	6	129	767988785	767988785 [445-464]	0	2567.32	N1(Deamidated): 100	XP_011544242.1#UMOD#445#[R].NETHATYSNTLYLADEIIIR.[D]#1xTMT6plex [N-Term]; 1xDeamidated [N1(100)]	0.186758	1.67629	XP_011544242.1#UMOD#445#	521.9	387.2	397.5	1725.8	1087.7	308.1	160.7	170.1	859.7	1100.6
KVLDANDNAPVFNQSLYRA	1xTMT6plex [N-Term]; 1xDeamidated [N12(100)]	Yes	Yes	13	NQS	14277675	NP_002579.2	PCDHGC3	5098	protocadherin gamma-C3 isoform 1 precursor	245	NDNAPVF	QSLYRAR	No	High	[K].VLDANDNAPVFNQSLYR.[A]	1xTMT6plex [N-Term]; 1xDeamidated [N12(100)]	6.44565e-05	0	1	2	6	14277675	14277675 [234-250]	0	2166.1	N12(Deamidated): 100	NP_002579.2#PCDHGC3#245#[K].VLDANDNAPVFNQSLYR.[A]#1xTMT6plex [N-Term]; 1xDeamidated [N12(100)]	0.18795	0.918817	NP_002579.2#PCDHGC3#245#	116.7	84.4	57.2	86.1	76.4	30.7	9.6	14.2	29.8	77.7
RVDIIVANLTVTDKDQPHTPAWNAVYRI	2xTMT6plex [N-Term; K13]; 1xDeamidated [N7(100)]	Yes	Yes	8	NLT	14589889	NP_001783.2	CDH2	1000	cadherin-2 isoform 1 preproprotein	402	RVDIIVA	LTVTDKD	Yes	High	[R].VDIIVANLTVTDKDQPHTPAWNAVYR.[I]	2xTMT6plex [N-Term; K13]; 1xDeamidated [N7(100)]	2.65936e-07	0	1	4	4	14589889	14589889 [396-421]	1	3395.84	N7(Deamidated): 100	NP_001783.2#CDH2#402#[R].VDIIVANLTVTDKDQPHTPAWNAVYR.[I]#2xTMT6plex [N-Term; K13]; 1xDeamidated [N7(100)]	0.189413	1.29334	NP_001783.2#CDH2#402#	127.5	78.3	121	70.4	148.7	59.8	19.3	25.7	49.4	124.7
KIFEPPAPGEGNSSQNSRN	1xTMT6plex [N-Term]; 1xDeamidated [N11(99.7)]	Yes	Yes	12	NSS	5730097	NP_006564.1	TNFSF13B	10673	tumor necrosis factor ligand superfamily member 13B isoform 1	124	PPAPGEG	SSQNSRN	No	High	[K].IFEPPAPGEGNSSQNSR.[N]	1xTMT6plex [N-Term]; 1xDeamidated [N11(99.7)]	0.00159726	0	1	2	1	5730097	5730097 [114-130]	0	2016.98	N11(Deamidated): 99.7	NP_006564.1#TNFSF13B#124#[K].IFEPPAPGEGNSSQNSR.[N]#1xTMT6plex [N-Term]; 1xDeamidated [N11(99.7)]	0.19074	0.807555	NP_006564.1#TNFSF13B#124#	67.9	65.2	35.4	64.5	79.5	20.3	8.7	7.9	14.6	54.1
RKVYNITKW	3xTMT6plex [N-Term; K1; K7]; 1xDeamidated [N4(100)]	Yes	Yes	5	NIT	4758334	NP_004256.1	FADS2	9415	fatty acid desaturase 2 isoform 1	45	VIDRKVY	ITKWSIQ	No	High	[R].KVYNITK.[W]	3xTMT6plex [N-Term; K1; K7]; 1xDeamidated [N4(100)]	0.0851398	0	1	1	5	4758334	4758334 [42-48]	1	1553.99	N4(Deamidated): 100	NP_004256.1#FADS2#45#[R].KVYNITK.[W]#3xTMT6plex [N-Term; K1; K7]; 1xDeamidated [N4(100)]	0.191447	0.640424	NP_004256.1#FADS2#45#	465.4	325.1	319.1	171.9	162.6	40.1	19.7	33.6	62.2	351.6
RAQPGTMSNGTETRG	1xTMT6plex [N-Term]; 1xOxidation [M6(100)]; 1xDeamidated [N8(100)]	Yes	Yes	9	NGT	10092665	NP_062547.1	SUSD2	56241	sushi domain-containing protein 2 precursor	494	AQPGTMS	GTETRGT	No	High	[R].AQPGTMSNGTETR.[G]	1xTMT6plex [N-Term]; 1xOxidation [M6(100)]; 1xDeamidated [N8(100)]	0.00205656	0	1	1	2	10092665	10092665 [487-499]	0	1595.75	M6(Oxidation): 100; N8(Deamidated): 100	NP_062547.1#SUSD2#494#[R].AQPGTMSNGTETR.[G]#1xTMT6plex [N-Term]; 1xOxidation [M6(100)]; 1xDeamidated [N8(100)]	0.191787	0.647455	NP_062547.1#SUSD2#494#	134.3	147.5	80.6	62.9	55.3	45.9	7.1	6.9	13.2	85
RLANLTQGEDQYYLRV	1xTMT6plex [N-Term]; 1xDeamidated [N3(100)]	Yes	Yes	4	NLT	578815184	XP_006716347.1	CLU	1191	PREDICTED: clusterin isoform X1	426	NWVSRLA	LTQGEDQ	No	High	[R].LANLTQGEDQYYLR.[V]	1xTMT6plex [N-Term]; 1xDeamidated [N3(100)]	1.53795e-05	0	1	2	11	578815184	578815184 [424-437]	0	1913.98	N3(Deamidated): 100	XP_006716347.1#CLU#426#[R].LANLTQGEDQYYLR.[V]#1xTMT6plex [N-Term]; 1xDeamidated [N3(100)]	0.192538	1.24578	XP_006716347.1#CLU#426#	157.2	132.5	73.7	89	65.9	47.9	15.2	36.9	37.7	106.5
RSTYNDTEDVSQASPSESEARF	1xTMT6plex [N-Term]; 1xDeamidated [N4(100)]	Yes	Yes	5	NDT	612407859	NP_002278.2	LAIR1	3903	leukocyte-associated immunoglobulin-like receptor 1 isoform a precursor	69	RDSRSTY	DTEDVSQ	Yes	High	[R].STYNDTEDVSQASPSESEAR.[F]	1xTMT6plex [N-Term]; 1xDeamidated [N4(100)]	1.57913e-08	0	1	7	9	612407859	612407859 [66-85]	0	2403.06	N4(Deamidated): 100	NP_002278.2#LAIR1#69#[R].STYNDTEDVSQASPSESEAR.[F]#1xTMT6plex [N-Term]; 1xDeamidated [N4(100)]	0.195743	0.816187	NP_002278.2#LAIR1#69#	175	130.9	80.2	125.5	148.5	37.5	13	18.6	36.7	148.8
KLANNTHQHVFDDLRG	1xTMT6plex [N-Term]; 1xDeamidated [N3(99.8)]	Yes	Yes	4	NNT	17149834	NP_002950.3	SORT1	6272	sortilin isoform 1 preproprotein	98	DFVAKLA	NTHQHVF	Yes	High	[K].LANNTHQHVFDDLR.[G]	1xTMT6plex [N-Term]; 1xDeamidated [N3(99.8)]	0.00136516	0	1	2	3	17149834	17149834 [96-109]	0	1909.97	N3(Deamidated): 99.8	NP_002950.3#SORT1#98#[K].LANNTHQHVFDDLR.[G]#1xTMT6plex [N-Term]; 1xDeamidated [N3(99.8)]	0.196755	1.1519	NP_002950.3#SORT1#98#	46.5	37	26.4	30.3	33.4	16.5	6.2	9.8	10.7	34.7
KDITISNVTKD	2xTMT6plex [N-Term; K9]; 1xDeamidated [N6(100)]	Yes	Yes	7	NVT	157384973	NP_003276.3	TNR	7143	tenascin-R precursor	874	PKDITIS	VTKDSVM	No	High	[K].DITISNVTK.[D]	2xTMT6plex [N-Term; K9]; 1xDeamidated [N6(100)]	0.00835045	0	1	2	3	157384973	157384973 [869-877]	0	1449.86	N6(Deamidated): 100	NP_003276.3#TNR#874#[K].DITISNVTK.[D]#2xTMT6plex [N-Term; K9]; 1xDeamidated [N6(100)]	0.201918	0.846146	NP_003276.3#TNR#874#	158.9	182.4	71.7	164.7	139.8	48.3	16.1	20.5	47	110.6
KTFYWDFYTNRT	1xTMT6plex [N-Term]; 1xDeamidated [N9(100)]	Yes	Yes	10	NRT	4505821	NP_002643.1	PIP	5304	prolactin-inducible protein precursor	105	FYWDFYT	RTVQIAA	No	High	[K].TFYWDFYTNR.[T]	1xTMT6plex [N-Term]; 1xDeamidated [N9(100)]	0.00507667	0	1	1	2	4505821	4505821 [97-106]	0	1642.77	N9(Deamidated): 100	NP_002643.1#PIP#105#[K].TFYWDFYTNR.[T]#1xTMT6plex [N-Term]; 1xDeamidated [N9(100)]	0.201923	0.759232	NP_002643.1#PIP#105#	62.1	64.5	27.2	47.1	20.2	15.5	3.5	5.3	13.4	27.1
RKNITDLVEGAKK	3xTMT6plex [N-Term; K1; K11]; 1xDeamidated [N2(100)]	Yes	Yes	3	NIT	530415036	XP_005260054.1	SLC44A2	57153	PREDICTED: choline transporter-like protein 2 isoform X1	200	DGHGSRK	ITDLVEG	Yes	High	[R].KNITDLVEGAK.[K]	3xTMT6plex [N-Term; K1; K11]; 1xDeamidated [N2(100)]	9.67385e-06	0	1	4	3	530415036	530415036 [199-209]	1	1876.14	N2(Deamidated): 100	XP_005260054.1#SLC44A2#200#[R].KNITDLVEGAK.[K]#3xTMT6plex [N-Term; K1; K11]; 1xDeamidated [N2(100)]	0.202432	0.760051	XP_005260054.1#SLC44A2#200#	368.2	199.2	148	247.8	340.4	86.3	39.5	21.9	68.4	181.6
RNMTLLVEKL	2xTMT6plex [N-Term; K8]; 1xOxidation [M2(100)]; 1xDeamidated [N1(100)]	Yes	Yes	2	NMT	32313593	NP_006409.3	OLFM4	10562	olfactomedin-4 precursor	193	QLEVEIR	MTLLVEK	No	High	[R].NMTLLVEK.[L]	2xTMT6plex [N-Term; K8]; 1xOxidation [M2(100)]; 1xDeamidated [N1(100)]	0.118411	0	1	1	3	32313593	32313593 [193-200]	0	1422.83	N1(Deamidated): 100; M2(Oxidation): 100	NP_006409.3#OLFM4#193#[R].NMTLLVEK.[L]#2xTMT6plex [N-Term; K8]; 1xOxidation [M2(100)]; 1xDeamidated [N1(100)]	0.207312	1.39253	NP_006409.3#OLFM4#193#	268.8	128.1	133.6	218.5	104.8	64.2	50.3	74.8	66.7	136.7
KKEDALNETRE	2xTMT6plex [N-Term; K1]; 1xDeamidated [N6(100)]	Yes	Yes	7	NET	578815184	XP_006716347.1	CLU	1191	PREDICTED: clusterin isoform X1	138	KKKEDAL	ETRESET	No	High	[K].KEDALNETR.[E]	2xTMT6plex [N-Term; K1]; 1xDeamidated [N6(100)]	0.00908407	0	1	2	10	578815184	578815184 [133-141]	1	1534.85	N6(Deamidated): 100	XP_006716347.1#CLU#138#[K].KEDALNETR.[E]#2xTMT6plex [N-Term; K1]; 1xDeamidated [N6(100)]	0.207788	1.27415	XP_006716347.1#CLU#138#	545.2	412.8	268.9	646	592.2	164.6	74.7	136.5	258.8	714.7
RSFTDLLLDDGQDNNTQIEEDTDHNYYISRI	1xTMT6plex [N-Term]; 1xDeamidated [N]	Yes	No	14	NNT	767960706	XP_011518052.1	PLXDC2	84898	PREDICTED: plexin domain-containing protein 2 isoform X1	103	LLDDGQD	NTQIEED	Yes	High	[R].SFTDLLLDDGQDNNTQIEEDTDHNYYISR.[I]	1xTMT6plex [N-Term]; 1xDeamidated [N]	2.94998e-05	0	1	2	4	767960706	767960706 [91-119]	0	3661.66	N13(Deamidated): 50; N14(Deamidated): 50	XP_011518052.1#PLXDC2#103#[R].SFTDLLLDDGQDNNTQIEEDTDHNYYISR.[I]#1xTMT6plex [N-Term]; 1xDeamidated [N]	0.20979	1.37927	XP_011518052.1#PLXDC2#103#	43.5	35.8	26	85.4	47.2	22.6	7.2	8.3	39.1	61.6
RFSNISAAKA	2xTMT6plex [N-Term; K8]; 1xDeamidated [N3(100)]	Yes	Yes	4	NIS	38455427	NP_006421.2	CCT4	10575	T-complex protein 1 subunit delta isoform a	37	PAQIRFS	ISAAKAV	No	High	[R].FSNISAAK.[A]	2xTMT6plex [N-Term; K8]; 1xDeamidated [N3(100)]	0.0498841	0	1	2	3	38455427	38455427 [35-42]	0	1296.76	N3(Deamidated): 100	NP_006421.2#CCT4#37#[R].FSNISAAK.[A]#2xTMT6plex [N-Term; K8]; 1xDeamidated [N3(100)]	0.214223	0.538565	NP_006421.2#CCT4#37#	104.6	887	64.1	122.2	87.3	36.5	10.3	19.3	24.3	65.1
KHTAEYAANITKS	2xTMT6plex [N-Term; K11]; 1xDeamidated [N8(100)]	Yes	Yes	9	NIT	132814467	NP_001968.3	ENPEP	2028	glutamyl aminopeptidase	324	HTAEYAA	ITKSVFD	Yes	High	[K].HTAEYAANITK.[S]	2xTMT6plex [N-Term; K11]; 1xDeamidated [N8(100)]	0.00067732	0	1	1	2	132814467	132814467 [317-327]	0	1677.92	N8(Deamidated): 100	NP_001968.3#ENPEP#324#[K].HTAEYAANITK.[S]#2xTMT6plex [N-Term; K11]; 1xDeamidated [N8(100)]	0.215608	1.15011	NP_001968.3#ENPEP#324#	269.2	228.4	164	227.3	165	120	31.5	44	69.6	262.5
RLQLTWLENGNVSRT	1xTMT6plex [N-Term]; 1xDeamidated [N]	Yes	No	11	NVS	530425626	XP_005260726.1	SIRPA	140885	PREDICTED: tyrosine-protein phosphatase non-receptor type substrate 1 isoform X1	292	LTWLENG	VSRTETA	Yes	High	[R].LQLTWLENGNVSR.[T]	1xTMT6plex [N-Term]; 1xDeamidated [N]	0.00180549	0	1	5	6	530425626	530425626 [283-295]	0	1759.95	N8(Deamidated): 50; N10(Deamidated): 50	XP_005260726.1#SIRPA#292#[R].LQLTWLENGNVSR.[T]#1xTMT6plex [N-Term]; 1xDeamidated [N]	0.216069	1.10862	XP_005260726.1#SIRPA#292#	38.7	39.8	27.3	38.9	30.3	20.3	5.2	7	14.9	30.1
RYPHKPEINSTTHPGADLQENFCRN	2xTMT6plex [N-Term; K4]; 1xCarbamidomethyl [C22]; 2xDeamidated [N8(100); N20(100)]	Yes	Yes	9	NST	4503635	NP_000497.1	F2	2147	prothrombin isoform 1 preproprotein	143	YPHKPEI	STTHPGA	Yes	High	[R].YPHKPEINSTTHPGADLQENFCR.[N]	2xTMT6plex [N-Term; K4]; 1xCarbamidomethyl [C22]; 2xDeamidated [N8(100); N20(100)]	0.0035018	0	1	2	1	4503635	4503635 [136-158]	0	3171.56	N8(Deamidated): 100; N20(Deamidated): 100	NP_000497.1#F2#143#[R].YPHKPEINSTTHPGADLQENFCR.[N]#2xTMT6plex [N-Term; K4]; 1xCarbamidomethyl [C22]; 2xDeamidated [N8(100); N20(100)]	0.216661	1.26616	NP_000497.1#F2#143#	45.6	27.9	42.5	24.3	26.1	16.6	6.7	10.3	14.3	27.2
KSGAVNSSAARV	1xTMT6plex [N-Term]; 1xDeamidated [N5(100)]	Yes	Yes	6	NSS	767927170	XP_011511291.1	MASP1	5648	PREDICTED: mannan-binding lectin serine protease 1 isoform X1	540	RDKSGAV	SSAARVV	No	High	[K].SGAVNSSAAR.[V]	1xTMT6plex [N-Term]; 1xDeamidated [N5(100)]	0.0433487	0	1	4	1	767927170	767927170 [536-545]	0	1149.61	N5(Deamidated): 100	XP_011511291.1#MASP1#540#[K].SGAVNSSAAR.[V]#1xTMT6plex [N-Term]; 1xDeamidated [N5(100)]	0.217457	0.867816	XP_011511291.1#MASP1#540#	107.4	82.9	42.6	76.4	76.7	31.5	7.1	15	20.7	62.9
KWNITMESYVVHTNYDEYAIFLTKK	2xTMT6plex [N-Term; K23]; 1xOxidation [M5(100)]; 1xDeamidated [N2(100)]	Yes	Yes	3	NIT	4502067	NP_001624.1	Inter-alpha-trypsininhibitorlightchain	Trypstatin.{ECO:0000250}	protein AMBP preproprotein	115	LYHKSKW	ITMESYV	No	High	[K].WNITMESYVVHTNYDEYAIFLTK.[K]	2xTMT6plex [N-Term; K23]; 1xOxidation [M5(100)]; 1xDeamidated [N2(100)]	1.85532e-06	0	1	1	14	4502067	4502067 [114-136]	0	3312.65	N2(Deamidated): 100; M5(Oxidation): 100	NP_001624.1#Inter-alpha-trypsininhibitorlightchain#115#[K].WNITMESYVVHTNYDEYAIFLTK.[K]#2xTMT6plex [N-Term; K23]; 1xOxidation [M5(100)]; 1xDeamidated [N2(100)]	0.217641	1.70254	NP_001624.1#Inter-alpha-trypsininhibitorlightchain#115#	616.8	546.7	608.1	431.2	372.6	349.1	143.7	492	958.3	786.7
KNVTLLSRY	1xTMT6plex [N-Term]; 1xDeamidated [N1(100)]	Yes	Yes	2	NVT	132814467	NP_001968.3	ENPEP	2028	glutamyl aminopeptidase	828	YGLASVK	VTLLSRY	Yes	High	[K].NVTLLSR.[Y]	1xTMT6plex [N-Term]; 1xDeamidated [N1(100)]	0.214879	0.00482491	1	2	3	132814467	132814467 [828-834]	0	1032.63	N1(Deamidated): 100	NP_001968.3#ENPEP#828#[K].NVTLLSR.[Y]#1xTMT6plex [N-Term]; 1xDeamidated [N1(100)]	0.222633	1.18673	NP_001968.3#ENPEP#828#	207	180.2	107.1	134	96	65.3	27.3	40.4	47.8	140.3
RITYSIVQTNCSKE	2xTMT6plex [N-Term; K12]; 1xCarbamidomethyl [C10]; 1xDeamidated [N9(100)]	Yes	Yes	10	NCS	156231037	NP_001095886.1	KNG1	3827	kininogen-1 isoform 1 precursor	205	TYSIVQT	CSKENFL	Yes	High	[R].ITYSIVQTNCSK.[E]	2xTMT6plex [N-Term; K12]; 1xCarbamidomethyl [C10]; 1xDeamidated [N9(100)]	0.000118529	0	1	2	6	156231037	156231037 [197-208]	0	1873.01	N9(Deamidated): 100	NP_001095886.1#KNG1#205#[R].ITYSIVQTNCSK.[E]#2xTMT6plex [N-Term; K12]; 1xCarbamidomethyl [C10]; 1xDeamidated [N9(100)]	0.22314	0.537623	NP_001095886.1#KNG1#205#	1457.7	400.2	1116.1	143.5	246.4	159	28.8	75.3	77.3	154.9
RTALFPDLLAQGNASLRL	1xTMT6plex [N-Term]; 1xDeamidated [N12(100)]	Yes	Yes	13	NAS	767985482	XP_011520398.1	CD276	80381	PREDICTED: CD276 antigen isoform X1	104	PDLLAQG	ASLRLQR	Yes	High	[R].TALFPDLLAQGNASLR.[L]	1xTMT6plex [N-Term]; 1xDeamidated [N12(100)]	1.21276e-05	0	1	2	6	767985482	767985482 [93-108]; [311-326]	0	1917.06	N12(Deamidated): 100	XP_011520398.1#CD276#104#[R].TALFPDLLAQGNASLR.[L]#1xTMT6plex [N-Term]; 1xDeamidated [N12(100)]	0.225256	0.847064	XP_011520398.1#CD276#104#	162.1	175.4	123.5	182	93.5	49.2	19.7	27.2	41.5	95.1
KYLGNATAIFFLPDEGKL	2xTMT6plex [N-Term; K16]; 1xDeamidated [N4(100)]	Yes	Yes	5	NAT	189163542	NP_001121179.1	SERPINA1	5265	alpha-1-antitrypsin precursor	271	LLMKYLG	ATAIFFL	Yes	High	[K].YLGNATAIFFLPDEGK.[L]	2xTMT6plex [N-Term; K16]; 1xDeamidated [N4(100)]	7.34065e-07	0	1	1	5	189163542	189163542 [268-283]	0	2215.21	N4(Deamidated): 100	NP_001121179.1#SERPINA1#271#[K].YLGNATAIFFLPDEGK.[L]#2xTMT6plex [N-Term; K16]; 1xDeamidated [N4(100)]	0.232495	1.82034	NP_001121179.1#SERPINA1#271#	553.6	300.2	1750	242.3	288.8	427.5	100.1	158.7	611.2	391.3
RLFLNWTEGQKS	2xTMT6plex [N-Term; K10]; 1xDeamidated [N4(100)]	Yes	Yes	5	NWT	30179909	NP_038467.2	PILRA	29992	paired immunoglobulin-like type 2 receptor alpha isoform 1 precursor	100	YVNRLFL	WTEGQKS	No	High	[R].LFLNWTEGQK.[S]	2xTMT6plex [N-Term; K10]; 1xDeamidated [N4(100)]	0.0392134	0	1	3	1	30179909	30179909 [97-106]	0	1694.95	N4(Deamidated): 100	NP_038467.2#PILRA#100#[R].LFLNWTEGQK.[S]#2xTMT6plex [N-Term; K10]; 1xDeamidated [N4(100)]	0.232606	1.7736	NP_038467.2#PILRA#100#	21.5	24.2	115.3	27.3	32.7	25	10.2	12.4	45.3	26.2
RSLHVPGLNKT	2xTMT6plex [N-Term; K9]; 1xDeamidated [N8(100)]	Yes	Yes	9	NKT	21536466	NP_068713.2	AXL	558	tyrosine-protein kinase receptor UFO isoform 1 precursor	198	SLHVPGL	KTSSFSC	No	High	[R].SLHVPGLNK.[T]	2xTMT6plex [N-Term; K9]; 1xDeamidated [N8(100)]	0.0289654	0	1	2	11	21536466	21536466 [191-199]	0	1423.87	N8(Deamidated): 100	NP_068713.2#AXL#198#[R].SLHVPGLNK.[T]#2xTMT6plex [N-Term; K9]; 1xDeamidated [N8(100)]	0.237307	0.739851	NP_068713.2#AXL#198#	767.3	447.2	339.3	777.3	875.2	231.4	71.2	73.5	93	622.5
KVEFHWGHSNGSAGSEHSINGRR	1xTMT6plex [N-Term]; 2xDeamidated [N9(100); N19(100)]	Yes	Yes	10	NGS	1034634856	XP_016862450.1	PTPRG	5793	PREDICTED: receptor-type tyrosine-protein phosphatase gamma isoform X1	156	EFHWGHS	GSAGSEH	Yes	High	[K].VEFHWGHSNGSAGSEHSINGR.[R]	1xTMT6plex [N-Term]; 2xDeamidated [N9(100); N19(100)]	2.76396e-05	0	1	6	2	1034634856	1034634856 [148-168]	0	2496.15	N9(Deamidated): 100; N19(Deamidated): 100	XP_016862450.1#PTPRG#156#[K].VEFHWGHSNGSAGSEHSINGR.[R]#1xTMT6plex [N-Term]; 2xDeamidated [N9(100); N19(100)]	0.237564	1.25322	XP_016862450.1#PTPRG#156#	34.4	30.8	35.8	26.4	30.6	17.6	7.4	10.7	11.8	23
KTMFPNLTDVRE	1xTMT6plex [N-Term]; 1xOxidation [M2(100)]; 1xDeamidated [N5(100)]	Yes	Yes	6	NLT	14550407	NP_000054.2	C2	717	complement C2 isoform 1 preproprotein	651	QEKTMFP	LTDVREV	Yes	High	[K].TMFPNLTDVR.[E]	1xTMT6plex [N-Term]; 1xOxidation [M2(100)]; 1xDeamidated [N5(100)]	0.223637	0.00482491	1	5	2	14550407	14550407 [647-656]	0	1439.74	M2(Oxidation): 100; N5(Deamidated): 100	NP_000054.2#C2#651#[K].TMFPNLTDVR.[E]#1xTMT6plex [N-Term]; 1xOxidation [M2(100)]; 1xDeamidated [N5(100)]	0.241242	1.28091	NP_000054.2#C2#651#	158.9	117.3	83.3	52.7	64.4	42.4	17.6	31.1	37.8	82.7
RGSEGGNGSNPVAGLETDDHGGKA	2xTMT6plex [N-Term; K22]; 1xDeamidated [N6(100)]	Yes	Yes	7	NGS	578810321	XP_006714663.1	FAM174A	345757	PREDICTED: membrane protein FAM174A isoform X1	83	PRGSEGG	GSNPVAG	Yes	High	[R].GSEGGNGSNPVAGLETDDHGGK.[A]	2xTMT6plex [N-Term; K22]; 1xDeamidated [N6(100)]	1.24047e-08	0	1	2	11	578810321	578810321 [78-99]	0	2514.21	N6(Deamidated): 100	XP_006714663.1#FAM174A#83#[R].GSEGGNGSNPVAGLETDDHGGK.[A]#2xTMT6plex [N-Term; K22]; 1xDeamidated [N6(100)]	0.245324	0.734501	XP_006714663.1#FAM174A#83#	445	344.9	215.5	637.9	630.4	149.6	59.7	37.9	87.3	384.2
RKFNETQIKQ	3xTMT6plex [N-Term; K1; K8]; 1xDeamidated [N3(100)]	Yes	Yes	4	NET	1034587041	XP_016876776.1	ARHGAP5	394	PREDICTED: rho GTPase-activating protein 5 isoform X1	742	GTYPRKF	ETQIKQA	No	High	[R].KFNETQIK.[Q]	3xTMT6plex [N-Term; K1; K8]; 1xDeamidated [N3(100)]	0.0305288	0	1	2	1	1034587041	1034587041 [740-747]	1	1696.02	N3(Deamidated): 100	XP_016876776.1#ARHGAP5#742#[R].KFNETQIK.[Q]#3xTMT6plex [N-Term; K1; K8]; 1xDeamidated [N3(100)]	0.254233	0.820593	XP_016876776.1#ARHGAP5#742#	282.4	256.6	171.1	233.3	273.7	92.8	32.9	22.8	74.6	226.5
RASSGNGSEEAWGALRA	1xTMT6plex [N-Term]; 1xDeamidated [N5(100)]	Yes	Yes	6	NGS	23503229	NP_036609.1	WBP1	23559	WW domain-binding protein 1	8	MARASSG	GSEEAWG	No	High	[R].ASSGNGSEEAWGALR.[A]	1xTMT6plex [N-Term]; 1xDeamidated [N5(100)]	1.49705e-06	0	1	1	6	23503229	23503229 [4-18]	0	1721.83	N5(Deamidated): 100	NP_036609.1#WBP1#8#[R].ASSGNGSEEAWGALR.[A]#1xTMT6plex [N-Term]; 1xDeamidated [N5(100)]	0.255124	0.87078	NP_036609.1#WBP1#8#	213.3	186.6	131.2	190.3	225.3	62.8	28.2	31.5	47.7	168.2
RALAYGEKNLTFEGPLPEKI	3xTMT6plex [N-Term; K7; K18]; 1xDeamidated [N8(100)]	Yes	Yes	9	NLT	24850115	NP_733746.1	SIAE	54414	sialate O-acetylesterase isoform 1 precursor	401	ALAYGEK	LTFEGPL	Yes	High	[R].ALAYGEKNLTFEGPLPEK.[I]	3xTMT6plex [N-Term; K7; K18]; 1xDeamidated [N8(100)]	2.73201e-06	0	1	3	6	24850115	24850115 [394-411]	1	2665.51	N8(Deamidated): 100	NP_733746.1#SIAE#401#[R].ALAYGEKNLTFEGPLPEK.[I]#3xTMT6plex [N-Term; K7; K18]; 1xDeamidated [N8(100)]	0.256811	1.19599	NP_733746.1#SIAE#401#	184.7	136.4	83.5	182.1	238.3	98.8	50.3	72.9	78.5	337.8
RAENQTAPGEVPALSNLRPPSRV	1xTMT6plex [N-Term]; 2xDeamidated [N3(100); N15(100)]	Yes	Yes	4	NQT	20149540	NP_002308.2	LOX	4015	protein-lysine 6-oxidase isoform 1 preproprotein	144	AGASRAE	QTAPGEV	Yes	High	[R].AENQTAPGEVPALSNLRPPSR.[V]	1xTMT6plex [N-Term]; 2xDeamidated [N3(100); N15(100)]	0.000444435	0	1	1	3	20149540	20149540 [142-162]	0	2435.27	N3(Deamidated): 100; N15(Deamidated): 100	NP_002308.2#LOX#144#[R].AENQTAPGEVPALSNLRPPSR.[V]#1xTMT6plex [N-Term]; 2xDeamidated [N3(100); N15(100)]	0.257124	1.19064	NP_002308.2#LOX#144#	62.1	43.5	38.9	92	60.5	30.2	7.9	12.8	25.7	71.2
KDDVLFYNISSMKS	2xTMT6plex [N-Term; K12]; 1xOxidation [M11(100)]; 1xDeamidated [N7(100)]	Yes	Yes	8	NIS	313760624	NP_000433.4	PECAM1	5175	platelet endothelial cell adhesion molecule precursor	84	KDDVLFY	ISSMKST	Yes	High	[K].DDVLFYNISSMK.[S]	2xTMT6plex [N-Term; K12]; 1xOxidation [M11(100)]; 1xDeamidated [N7(100)]	0.00624252	0	1	7	4	313760624	313760624 [78-89]	0	1906.99	N7(Deamidated): 100; M11(Oxidation): 100	NP_000433.4#PECAM1#84#[K].DDVLFYNISSMK.[S]#2xTMT6plex [N-Term; K12]; 1xOxidation [M11(100)]; 1xDeamidated [N7(100)]	0.261417	1.19684	NP_000433.4#PECAM1#84#	27.1	18.5	14.1	23	19.6	9.3	5.5	4.1	10	14.9
KIVVYNQPYINYSRT	1xTMT6plex [N-Term]; 1xDeamidated [N10(100)]	Yes	Yes	11	NYS	1034658855	XP_016868442.1	CPQ	10404	PREDICTED: carboxypeptidase Q isoform X1	179	VYNQPYI	YSRTVQY	Yes	High	[K].IVVYNQPYINYSR.[T]	1xTMT6plex [N-Term]; 1xDeamidated [N10(100)]	0.00055713	0	1	4	5	1034658855	1034658855 [170-182]	0	1858.99	N10(Deamidated): 100	XP_016868442.1#CPQ#179#[K].IVVYNQPYINYSR.[T]#1xTMT6plex [N-Term]; 1xDeamidated [N10(100)]	0.264092	1.23564	XP_016868442.1#CPQ#179#	125	238.6	78.8	132.1	156.2	64	22.1	35.7	59.9	184.4
KNSVLNSSTAEHSSPYSEDPIEDPLQPDVTGIRL	1xTMT6plex [N-Term]; 1xDeamidated [N]	Yes	No	6	NSS	105990535	NP_000121.2	F5	2153	coagulation factor V preproprotein	821	IGKNSVL	SSTAEHS	No	High	[K].NSVLNSSTAEHSSPYSEDPIEDPLQPDVTGIR.[L]	1xTMT6plex [N-Term]; 1xDeamidated [N]	0.0177174	0	1	2	4	105990535	105990535 [817-848]	0	3684.77	N1(Deamidated): 50; N5(Deamidated): 50	NP_000121.2#F5#821#[K].NSVLNSSTAEHSSPYSEDPIEDPLQPDVTGIR.[L]#1xTMT6plex [N-Term]; 1xDeamidated [N]	0.264227	1.204	NP_000121.2#F5#821#	30.2	24.3	19.4	29.8	25.9	19.8	3.9	4	15.1	23.8
KKLLNLTVRI	2xTMT6plex [N-Term; K1]; 1xDeamidated [N4(100)]	Yes	Yes	5	NLT	32313593	NP_006409.3	OLFM4	10562	olfactomedin-4 precursor	136	VYEKKLL	LTVRIDI	No	High	[K].KLLNLTVR.[I]	2xTMT6plex [N-Term; K1]; 1xDeamidated [N4(100)]	0.110759	0	1	1	2	32313593	32313593 [133-140]	1	1415.94	N4(Deamidated): 100	NP_006409.3#OLFM4#136#[K].KLLNLTVR.[I]#2xTMT6plex [N-Term; K1]; 1xDeamidated [N4(100)]	0.264248	1.47458	NP_006409.3#OLFM4#136#	84.2	26.4	38.3	130.3	41.9	21.6	19.1	21.9	20.4	70.2
KVIYGNTDGPSGPFVGKNDSKA	3xTMT6plex [N-Term; K16; K20]; 2xDeamidated [N5(100); N17(100)]	Yes	Yes	18	NDS	150378552	NP_056366.1	SUSD5	26032	sushi domain-containing protein 5 precursor	354	SGPFVGK	DSKAGDP	No	High	[K].VIYGNTDGPSGPFVGKNDSK.[A]	3xTMT6plex [N-Term; K16; K20]; 2xDeamidated [N5(100); N17(100)]	6.57032e-05	0	1	3	2	150378552	150378552 [338-357]	1	2741.46	N5(Deamidated): 100; N17(Deamidated): 100	NP_056366.1#SUSD5#354#[K].VIYGNTDGPSGPFVGKNDSK.[A]#3xTMT6plex [N-Term; K16; K20]; 2xDeamidated [N5(100); N17(100)]	0.264656	0.758022	NP_056366.1#SUSD5#354#	115.3	111.8	96.5	125.6	73.2	35	6.5	10.6	55.3	85.7
KTVAQNYSSVTHLHSIGKS	2xTMT6plex [N-Term; K17]; 1xDeamidated [N5(100)]	Yes	Yes	6	NYS	53832021	NP_001005502.1	CPM	1368	carboxypeptidase M precursor	38	FLKTVAQ	YSSVTHL	No	High	[K].TVAQNYSSVTHLHSIGK.[S]	2xTMT6plex [N-Term; K17]; 1xDeamidated [N5(100)]	2.44503e-05	0	1	1	3	53832021	53832021 [34-50]	0	2301.26	N5(Deamidated): 100	NP_001005502.1#CPM#38#[K].TVAQNYSSVTHLHSIGK.[S]#2xTMT6plex [N-Term; K17]; 1xDeamidated [N5(100)]	0.272229	1.12875	NP_001005502.1#CPM#38#	114.9	54.4	55.3	74.9	72.6	32.6	10.7	20	25.8	76.4
RLRNVSWATGRS	1xTMT6plex [N-Term]; 1xDeamidated [N3(100)]	Yes	Yes	4	NVS	91105159	NP_001035110.1	CD14	929	monocyte differentiation antigen CD14 precursor	151	LSSLRLR	VSWATGR	Yes	High	[R].LRNVSWATGR.[S]	1xTMT6plex [N-Term]; 1xDeamidated [N3(100)]	0.0327819	0	1	1	3	91105159	91105159 [149-158]	1	1389.78	N3(Deamidated): 100	NP_001035110.1#CD14#151#[R].LRNVSWATGR.[S]#1xTMT6plex [N-Term]; 1xDeamidated [N3(100)]	0.281725	0.779564	NP_001035110.1#CD14#151#	81.8	45.2	193.2	30.2	50.5	28.5	6.3	9.9	13	24.5
RGDNNLTRI	1xTMT6plex [N-Term]; 1xDeamidated [N4(99.8)]	Yes	Yes	5	NLT	4503625	NP_000495.1	F10	2159	coagulation factor X isoform 1 preproprotein	231	QPERGDN	LTRIVGG	No	High	[R].GDNNLTR.[I]	1xTMT6plex [N-Term]; 1xDeamidated [N4(99.8)]	0.173192	0.00125867	1	3	3	4503625	4503625 [228-234]	0	1019.53	N4(Deamidated): 99.85	NP_000495.1#F10#231#[R].GDNNLTR.[I]#1xTMT6plex [N-Term]; 1xDeamidated [N4(99.8)]	0.285103	0.558454	NP_000495.1#F10#231#	534.9	925.4	82.7	168.5	173.5	197.8	26.6	15.8	51.1	61.1
RLHEITNETFRG	1xTMT6plex [N-Term]; 1xDeamidated [N6(100)]	Yes	Yes	7	NET	88702793	NP_612449.2	VASN	114990	vasorin precursor	117	NRLHEIT	ETFRGLR	Yes	High	[R].LHEITNETFR.[G]	1xTMT6plex [N-Term]; 1xDeamidated [N6(100)]	0.00250009	0	1	1	13	88702793	88702793 [112-121]	0	1489.78	N6(Deamidated): 100	NP_612449.2#VASN#117#[R].LHEITNETFR.[G]#1xTMT6plex [N-Term]; 1xDeamidated [N6(100)]	0.285211	0.829499	NP_612449.2#VASN#117#	565.1	328.1	212.4	391.5	403.4	169.2	39.3	52.7	75.4	369.1
RNVTAEQARN	1xTMT6plex [N-Term]; 1xDeamidated [N1(100)]	Yes	Yes	2	NVT	145275213	NP_000496.2	F12	2161	coagulation factor XII preproprotein	249	ASEATYR	VTAEQAR	No	High	[R].NVTAEQAR.[N]	1xTMT6plex [N-Term]; 1xDeamidated [N1(100)]	0.0654086	0	1	2	3	145275213	145275213 [249-256]	0	1118.6	N1(Deamidated): 100	NP_000496.2#F12#249#[R].NVTAEQAR.[N]#1xTMT6plex [N-Term]; 1xDeamidated [N1(100)]	0.286718	0.794815	NP_000496.2#F12#249#	206.1	103.7	76.5	105.8	109.7	28.3	12.9	35.3	23.4	79.7
RSPGANLTYELHVLNQDEERY	1xTMT6plex [N-Term]; 1xDeamidated [N5(100)]	Yes	Yes	6	NLT	221316650	NP_005223.4	EPHA1	2041	ephrin type-A receptor 1 precursor	478	RPRSPGA	LTYELHV	No	High	[R].SPGANLTYELHVLNQDEER.[Y]	1xTMT6plex [N-Term]; 1xDeamidated [N5(100)]	3.62759e-06	0	1	2	3	221316650	221316650 [474-492]	0	2415.2	N5(Deamidated): 100	NP_005223.4#EPHA1#478#[R].SPGANLTYELHVLNQDEER.[Y]#1xTMT6plex [N-Term]; 1xDeamidated [N5(100)]	0.28701	1.23195	NP_005223.4#EPHA1#478#	51.2	24.2	41.1	41.4	44.6	14	9.1	11	17.2	44.2
KAVLVNNITTGERL	1xTMT6plex [N-Term]; 1xDeamidated [N6(100)]	Yes	Yes	7	NIT	29550850	NP_808800.1	GOLM1	51280	Golgi membrane protein 1	109	EKAVLVN	ITTGERL	Yes	High	[K].AVLVNNITTGER.[L]	1xTMT6plex [N-Term]; 1xDeamidated [N6(100)]	0.00307435	0	1	1	9	29550850	29550850 [104-115]	0	1516.85	N6(Deamidated): 99.79	NP_808800.1#GOLM1#109#[K].AVLVNNITTGER.[L]#1xTMT6plex [N-Term]; 1xDeamidated [N6(100)]	0.288916	1.11922	NP_808800.1#GOLM1#109#	43.4	32.5	22.3	27.7	30.6	12.5	5.7	8	10	32.8
KNNATVHEQVGGPSLTSDLQAQSKG	2xTMT6plex [N-Term; K23]; 2xDeamidated [N1(100); N2(100)]	Yes	Yes	3	NAT	88853069	NP_000629.3	VTN	7448	vitronectin precursor	86	DDGEEKN	ATVHEQV	No	High	[K].NNATVHEQVGGPSLTSDLQAQSK.[G]	2xTMT6plex [N-Term; K23]; 2xDeamidated [N1(100); N2(100)]	1.67254e-08	0	1	1	10	88853069	88853069 [85-107]	0	2841.46	N1(Deamidated): 100; N2(Deamidated): 100	NP_000629.3#VTN#86#[K].NNATVHEQVGGPSLTSDLQAQSK.[G]#2xTMT6plex [N-Term; K23]; 2xDeamidated [N1(100); N2(100)]	0.288985	1.16674	NP_000629.3#VTN#86#	228.2	207	115.1	241.7	198.3	112.9	24.7	35.7	121.1	186.6
KSVVAPATDGGLNLTSTFLRK	1xTMT6plex [N-Term]; 1xDeamidated [N12(100)]	Yes	Yes	13	NLT	32171249	NP_000945.3	PTGDS	5730	prostaglandin-H2 D-isomerase precursor	78	PATDGGL	LTSTFLR	Yes	High	[K].SVVAPATDGGLNLTSTFLR.[K]	1xTMT6plex [N-Term]; 1xDeamidated [N12(100)]	7.06192e-10	0	1	1	147	32171249	32171249 [67-85]	0	2149.17	N12(Deamidated): 100	NP_000945.3#PTGDS#78#[K].SVVAPATDGGLNLTSTFLR.[K]#1xTMT6plex [N-Term]; 1xDeamidated [N12(100)]	0.294317	0.655507	NP_000945.3#PTGDS#78#	3832.7	5069.7	5433.8	4930.8	2283.4	1490	403.5	877.2	2520.8	2147.1
RSWPAVGNCSSALRW	1xTMT6plex [N-Term]; 1xCarbamidomethyl [C8]; 1xDeamidated [N7(100)]	Yes	Yes	8	NCS	11321561	NP_000604.1	HPX	3263	hemopexin precursor	187	RSWPAVG	CSSALRW	Yes	High	[R].SWPAVGNCSSALR.[W]	1xTMT6plex [N-Term]; 1xCarbamidomethyl [C8]; 1xDeamidated [N7(100)]	6.17965e-05	0	1	1	2	11321561	11321561 [181-193]	0	1634.82	N7(Deamidated): 100	NP_000604.1#HPX#187#[R].SWPAVGNCSSALR.[W]#1xTMT6plex [N-Term]; 1xCarbamidomethyl [C8]; 1xDeamidated [N7(100)]	0.299589	1.58654	NP_000604.1#HPX#187#	140.8	113.6	311.9	66	77	158.7	27.2	54.2	65.9	66
RIDQDNSSFDSLSPEPKS	2xTMT6plex [N-Term; K16]; 1xDeamidated [N5(100)]	Yes	Yes	6	NSS	7656888	NP_055310.1	ANGPTL3	27329	angiopoietin-related protein 3 preproprotein	23	SSRIDQD	SSFDSLS	No	High	[R].IDQDNSSFDSLSPEPK.[S]	2xTMT6plex [N-Term; K16]; 1xDeamidated [N5(100)]	0.000135019	0	1	1	3	7656888	7656888 [19-34]	0	2238.12	N5(Deamidated): 100	NP_055310.1#ANGPTL3#23#[R].IDQDNSSFDSLSPEPK.[S]#2xTMT6plex [N-Term; K16]; 1xDeamidated [N5(100)]	0.308904	0.841882	NP_055310.1#ANGPTL3#23#	104.2	84.1	43.4	73.2	79.3	35	9.4	9	17.2	73.2
KLQNISEELQRN	1xTMT6plex [N-Term]; 1xDeamidated [N3(100)]	Yes	Yes	4	NIS	578822767	XP_006719096.1	CLEC12A	160364	PREDICTED: C-type lectin domain family 12 member A isoform X1	97	KKMNKLQ	ISEELQR	No	High	[K].LQNISEELQR.[N]	1xTMT6plex [N-Term]; 1xDeamidated [N3(100)]	0.0133651	0	1	9	1	578822767	578822767 [95-104]	0	1459.8	N3(Deamidated): 100	XP_006719096.1#CLEC12A#97#[K].LQNISEELQR.[N]#1xTMT6plex [N-Term]; 1xDeamidated [N3(100)]	0.30953	1.35195	XP_006719096.1#CLEC12A#97#	92.8	97.4	52	73.4	108.7	34.1	42.1	21.1	34.4	64.9
KEFGFAWPESLNCSKF	2xTMT6plex [N-Term; K14]; 1xCarbamidomethyl [C12]; 1xDeamidated [N11(100)]	Yes	Yes	12	NCS	22547161	NP_036325.2	FZD4	8322	frizzled-4 precursor	144	FAWPESL	CSKFPPQ	No	High	[K].EFGFAWPESLNCSK.[F]	2xTMT6plex [N-Term; K14]; 1xCarbamidomethyl [C12]; 1xDeamidated [N11(100)]	0.000298395	0	1	1	6	22547161	22547161 [134-147]	0	2131.06	N11(Deamidated): 100	NP_036325.2#FZD4#144#[K].EFGFAWPESLNCSK.[F]#2xTMT6plex [N-Term; K14]; 1xCarbamidomethyl [C12]; 1xDeamidated [N11(100)]	0.313586	0.790755	NP_036325.2#FZD4#144#	245.5	165	189.6	98.9	90.5	71.8	14.4	19.7	49.6	84
RKVCQDCPLLAPLNDTRV	2xTMT6plex [N-Term; K1]; 2xCarbamidomethyl [C3; C6]; 1xDeamidated [N13(100)]	Yes	Yes	14	NDT	156523970	NP_001613.2	AHSG	197	alpha-2-HS-glycoprotein preproprotein	156	CPLLAPL	DTRVVHA	Yes	High	[R].KVCQDCPLLAPLNDTR.[V]	2xTMT6plex [N-Term; K1]; 2xCarbamidomethyl [C3; C6]; 1xDeamidated [N13(100)]	1.6227e-05	0	1	2	3	156523970	156523970 [144-159]	1	2359.25	N13(Deamidated): 100	NP_001613.2#AHSG#156#[R].KVCQDCPLLAPLNDTR.[V]#2xTMT6plex [N-Term; K1]; 2xCarbamidomethyl [C3; C6]; 1xDeamidated [N13(100)]	0.313928	0.715369	NP_001613.2#AHSG#156#	153.6	62.8	169.6	54.7	52.4	43.6	8.3	13	17.3	43.1
KEALENMNSTLKS	2xTMT6plex [N-Term; K11]; 1xOxidation [M6(100)]; 1xDeamidated [N7(99.6)]	Yes	Yes	8	NST	767929909	XP_011512195.1	PROM1	8842	PREDICTED: prominin-1 isoform X1	274	KEALENM	STLKSLH	No	High	[K].EALENMNSTLK.[S]	2xTMT6plex [N-Term; K11]; 1xOxidation [M6(100)]; 1xDeamidated [N7(99.6)]	0.173192	0.00125867	1	11	2	767929909	767929909 [268-278]	0	1724.91	M6(Oxidation): 100; N7(Deamidated): 100	XP_011512195.1#PROM1#274#[K].EALENMNSTLK.[S]#2xTMT6plex [N-Term; K11]; 1xOxidation [M6(100)]; 1xDeamidated [N7(99.6)]	0.314686	1.19613	XP_011512195.1#PROM1#274#	155.5	105.9	75.1	81.4	64.9	46.7	12.2	37.9	36.7	80.6
RYFYNGTSMACETFQYGGCMGNGNNFVTEKE	2xTMT6plex [N-Term; K29]; 2xCarbamidomethyl [C10; C18]; 1xOxidation [M]; 3xDeamidated [N4(100); N]	Yes	Yes	5	NGT	4502067	NP_001624.1	Inter-alpha-trypsininhibitorlightchain	Trypstatin.{ECO:0000250}	protein AMBP preproprotein	250	MTSRYFY	GTSMACE	No	High	[R].YFYNGTSMACETFQYGGCMGNGNNFVTEK.[E]	2xTMT6plex [N-Term; K29]; 2xCarbamidomethyl [C10; C18]; 1xOxidation [M]; 3xDeamidated [N4(100); N]	0.0138321	0	1	1	1	4502067	4502067 [247-275]	0	3824.63	N4(Deamidated): 100; M8(Oxidation): 50; M19(Oxidation): 50; N21(Deamidated): 66.67; N23(Deamidated): 66.67; N24(Deamidated): 66.67	NP_001624.1#Inter-alpha-trypsininhibitorlightchain#250#[R].YFYNGTSMACETFQYGGCMGNGNNFVTEK.[E]#2xTMT6plex [N-Term; K29]; 2xCarbamidomethyl [C10; C18]; 1xOxidation [M]; 3xDeamidated [N4(100); N]	0.314722	1.35405	NP_001624.1#Inter-alpha-trypsininhibitorlightchain#250#	29	46	14.2	117.8	55.7	11.7	4	4	44.2	66.2
KSHAASDAPENLTLLAETADARG	1xTMT6plex [N-Term]; 1xDeamidated [N10(100)]	Yes	Yes	11	NLT	530375053	XP_005247723.1	HEG1	57493	PREDICTED: protein HEG homolog 1 isoform X1	159	AASDAPE	LTLLAET	No	High	[K].SHAASDAPENLTLLAETADAR.[G]	1xTMT6plex [N-Term]; 1xDeamidated [N10(100)]	1.32396e-08	0	1	2	4	530375053	530375053 [150-170]	0	2383.19	N10(Deamidated): 100	XP_005247723.1#HEG1#159#[K].SHAASDAPENLTLLAETADAR.[G]#1xTMT6plex [N-Term]; 1xDeamidated [N10(100)]	0.315471	1.10801	XP_005247723.1#HEG1#159#	59.4	50.3	38.4	54.7	40.5	19.9	6.8	15.2	20.6	40
KLNAENNATFYFKI	2xTMT6plex [N-Term; K12]; 1xDeamidated [N6(99.2)]	Yes	Yes	7	NAT	156231037	NP_001095886.1	KNG1	3827	kininogen-1 isoform 1 precursor	294	TKLNAEN	ATFYFKI	Yes	High	[K].LNAENNATFYFK.[I]	2xTMT6plex [N-Term; K12]; 1xDeamidated [N6(99.2)]	0.000101299	0	1	3	27	156231037	156231037 [289-300]	0	1891	N6(Deamidated): 100	NP_001095886.1#KNG1#294#[K].LNAENNATFYFK.[I]#2xTMT6plex [N-Term; K12]; 1xDeamidated [N6(99.2)]	0.315623	0.855982	NP_001095886.1#KNG1#294#	3354.9	2924.3	1398	1534.6	1463	672.5	209.1	416.4	695.6	1387.2
RENGTVSRY	1xTMT6plex [N-Term]; 1xDeamidated [N2(100)]	Yes	Yes	3	NGT	4505529	NP_000599.1	ORM2	5005	alpha-1-acid glycoprotein 2 precursor	103	YLNVQRE	GTVSRYE	Yes	High	[R].ENGTVSR.[Y]	1xTMT6plex [N-Term]; 1xDeamidated [N2(100)]	0.208515	0.00372691	1	1	5	4505529	4505529 [102-108]	0	992.521	N2(Deamidated): 100	NP_000599.1#ORM2#103#[R].ENGTVSR.[Y]#1xTMT6plex [N-Term]; 1xDeamidated [N2(100)]	0.3178	1.52843	NP_000599.1#ORM2#103#	587.4	539.2	650.1	273.4	224.5	367.8	70.2	190.3	488.4	175.4
KNNHTASILDRM	1xTMT6plex [N-Term]; 2xDeamidated [N1(100); N2(100)]	Yes	Yes	3	NHT	4502679	NP_001771.1	CD63	967	CD63 antigen isoform A	130	MENYPKN	HTASILD	Yes	High	[K].NNHTASILDR.[M]	1xTMT6plex [N-Term]; 2xDeamidated [N1(100); N2(100)]	0.0435096	0	1	3	3	4502679	4502679 [129-138]	0	1371.71	N1(Deamidated): 100; N2(Deamidated): 100	NP_001771.1#CD63#130#[K].NNHTASILDR.[M]#1xTMT6plex [N-Term]; 2xDeamidated [N1(100); N2(100)]	0.32268	1.24046	NP_001771.1#CD63#130#	40.5	33.2	19.7	39.4	36.9	11.4	9.9	10.6	10.4	36.3
RDIENFNSTQKF	2xTMT6plex [N-Term; K10]; 2xDeamidated [N4(100); N6(100)]	Yes	Yes	7	NST	4501987	NP_001124.1	AFM	173	afamin precursor	33	PRDIENF	STQKFIE	Yes	High	[R].DIENFNSTQK.[F]	2xTMT6plex [N-Term; K10]; 2xDeamidated [N4(100); N6(100)]	0.0382049	0	1	4	1	4501987	4501987 [28-37]	0	1655.85	N4(Deamidated): 100; N6(Deamidated): 100	NP_001124.1#AFM#33#[R].DIENFNSTQK.[F]#2xTMT6plex [N-Term; K10]; 2xDeamidated [N4(100); N6(100)]	0.322971	1.3068	NP_001124.1#AFM#33#	76.1	62.9	73.8	63.9	46.6	28.5	9.5	41.7	28.7	49.4
KNYHQPAILNSSALRQ	1xTMT6plex [N-Term]; 1xDeamidated [N9(100)]	Yes	Yes	10	NSS	6912618	NP_036545.1	QPCT	25797	glutaminyl-peptide cyclotransferase precursor	49	YHQPAIL	SSALRQI	Yes	High	[K].NYHQPAILNSSALR.[Q]	1xTMT6plex [N-Term]; 1xDeamidated [N9(100)]	0.00080165	0	1	1	11	6912618	6912618 [41-54]	0	1813.98	N9(Deamidated): 100	NP_036545.1#QPCT#49#[K].NYHQPAILNSSALR.[Q]#1xTMT6plex [N-Term]; 1xDeamidated [N9(100)]	0.33071	1.07799	NP_036545.1#QPCT#49#	403	369.6	268.5	338.9	378.5	156.2	48.7	58.2	101.2	230.7
KGINYNSSVAKS	2xTMT6plex [N-Term; K10]; 1xDeamidated [N5(100)]	Yes	Yes	6	NSS	530377336	XP_005262878.1	F11	2160	PREDICTED: coagulation factor XI isoform X1	126	DMKGINY	SSVAKSA	Yes	High	[K].GINYNSSVAK.[S]	2xTMT6plex [N-Term; K10]; 1xDeamidated [N5(100)]	0.00115788	0	1	7	3	530377336	530377336 [122-131]	0	1511.85	N5(Deamidated): 100	XP_005262878.1#F11#126#[K].GINYNSSVAK.[S]#2xTMT6plex [N-Term; K10]; 1xDeamidated [N5(100)]	0.330743	1.20511	XP_005262878.1#F11#126#	213.3	145.7	127.6	180.4	170.4	65.4	51.1	28.5	84.4	153.9
RVGSTSENITQKV	2xTMT6plex [N-Term; K11]; 1xDeamidated [N7(100)]	Yes	Yes	8	NIT	87196351	NP_001347.3	DDX3X	1654	ATP-dependent RNA helicase DDX3X isoform 1	414	RVGSTSE	ITQKVVW	No	High	[R].VGSTSENITQK.[V]	2xTMT6plex [N-Term; K11]; 1xDeamidated [N7(100)]	0.0325374	0	1	9	2	87196351	87196351 [408-418]	0	1622.9	N7(Deamidated): 100	NP_001347.3#DDX3X#414#[R].VGSTSENITQK.[V]#2xTMT6plex [N-Term; K11]; 1xDeamidated [N7(100)]	0.331331	0.807725	NP_001347.3#DDX3X#414#	197.1	79	71.8	60.8	67.3	23.4	8	22.7	23.2	63.7
RNVSWATGRS	1xTMT6plex [N-Term]; 1xDeamidated [N1(100)]	Yes	Yes	2	NVS	91105159	NP_001035110.1	CD14	929	monocyte differentiation antigen CD14 precursor	151	LSSLRLR	VSWATGR	Yes	High	[R].NVSWATGR.[S]	1xTMT6plex [N-Term]; 1xDeamidated [N1(100)]	0.0614805	0	1	1	6	91105159	91105159 [151-158]	0	1120.59	N1(Deamidated): 100	NP_001035110.1#CD14#151#[R].NVSWATGR.[S]#1xTMT6plex [N-Term]; 1xDeamidated [N1(100)]	0.332581	0.665104	NP_001035110.1#CD14#151#	262.7	260.7	210.8	121.6	125.4	80.9	21	39.1	44.3	86
KAREDIFMETLKDIVEYYNDSNGSHVLQGRF	2xTMT6plex [N-Term; K11]; 1xOxidation [M7(100)]; 1xDeamidated [N21(100)]	Yes	Yes	19	NDS	4502337	NP_001176.1	AZGP1	563	zinc-alpha-2-glycoprotein precursor	109	KDIVEYY	DSNGSHV	Yes	High	[K].AREDIFMETLKDIVEYYNDSNGSHVLQGR.[F]	2xTMT6plex [N-Term; K11]; 1xOxidation [M7(100)]; 1xDeamidated [N21(100)]	0.000288283	0	1	1	4	4502337	4502337 [92-120]	2	3874.93	M7(Oxidation): 100; N21(Deamidated): 99.99	NP_001176.1#AZGP1#109#[K].AREDIFMETLKDIVEYYNDSNGSHVLQGR.[F]#2xTMT6plex [N-Term; K11]; 1xOxidation [M7(100)]; 1xDeamidated [N21(100)]	0.332756	1.59208	NP_001176.1#AZGP1#109#	43.6	28.1	189.1	67.7	53.5	33.6	14.9	19.7	79.7	43.6
RSNDSGVYRC	1xTMT6plex [N-Term]; 1xDeamidated [N2(100)]	Yes	Yes	3	NDS	578826686	XP_006720482.1	ACAN	176	PREDICTED: aggrecan core protein isoform X1	126	EVQSLRS	DSGVYRC	No	High	[R].SNDSGVYR.[C]	1xTMT6plex [N-Term]; 1xDeamidated [N2(100)]	0.251042	0.00704176	1	8	3	578826686	578826686 [125-132]	0	1127.55	N2(Deamidated): 100	XP_006720482.1#ACAN#126#[R].SNDSGVYR.[C]#1xTMT6plex [N-Term]; 1xDeamidated [N2(100)]	0.333289	0.803225	XP_006720482.1#ACAN#126#	93.5	96.4	36.6	71.1	62.9	22.3	5.8	20.6	13.2	56
RYFYNGTSMACETFQYGGCMGNGNNFVTEKE	2xTMT6plex [N-Term; K29]; 2xCarbamidomethyl [C10; C18]; 2xOxidation [M8(100); M19(100)]; 2xDeamidated [N4(100); N21(99.4)]	Yes	Yes	5	NGT	4502067	NP_001624.1	Inter-alpha-trypsininhibitorlightchain	Trypstatin.{ECO:0000250}	protein AMBP preproprotein	250	MTSRYFY	GTSMACE	No	High	[R].YFYNGTSMACETFQYGGCMGNGNNFVTEK.[E]	2xTMT6plex [N-Term; K29]; 2xCarbamidomethyl [C10; C18]; 2xOxidation [M8(100); M19(100)]; 2xDeamidated [N4(100); N21(99.4)]	1.1233e-05	0	1	1	12	4502067	4502067 [247-275]	0	3839.64	N4(Deamidated): 100; M8(Oxidation): 100; M19(Oxidation): 100; N21(Deamidated): 99.44	NP_001624.1#Inter-alpha-trypsininhibitorlightchain#250#[R].YFYNGTSMACETFQYGGCMGNGNNFVTEK.[E]#2xTMT6plex [N-Term; K29]; 2xCarbamidomethyl [C10; C18]; 2xOxidation [M8(100); M19(100)]; 2xDeamidated [N4(100); N21(99.4)]	0.338215	0.833351	NP_001624.1#Inter-alpha-trypsininhibitorlightchain#250#	192.8	145.9	139	171.4	110.1	78.9	13.7	21.6	70.1	101.8
RADGTVNQIEGEATPVNLTEPAKLEVKF	3xTMT6plex [N-Term; K22; K26]; 2xDeamidated [N6(100); N16(100)]	Yes	Yes	17	NLT	4502163	NP_001638.1	APOD	347	apolipoprotein D precursor	98	EGEATPV	LTEPAKL	Yes	High	[R].ADGTVNQIEGEATPVNLTEPAKLEVK.[F]	3xTMT6plex [N-Term; K22; K26]; 2xDeamidated [N6(100); N16(100)]	9.12872e-10	0	1	1	5	4502163	4502163 [83-108]	1	3412.87	N6(Deamidated): 100; N16(Deamidated): 100	NP_001638.1#APOD#98#[R].ADGTVNQIEGEATPVNLTEPAKLEVK.[F]#3xTMT6plex [N-Term; K22; K26]; 2xDeamidated [N6(100); N16(100)]	0.343802	1.32174	NP_001638.1#APOD#98#	275.4	153.4	267	74.8	78.5	72.1	21.9	24.2	161.2	85.5
KFNLTETSEAEIHQSFQHLLRT	1xTMT6plex [N-Term]; 1xDeamidated [N2(100)]	Yes	Yes	3	NLT	50659080	NP_001076.2	SERPINA3	12	alpha-1-antichymotrypsin precursor	106	ILKGLKF	LTETSEA	Yes	High	[K].FNLTETSEAEIHQSFQHLLR.[T]	1xTMT6plex [N-Term]; 1xDeamidated [N2(100)]	5.74433e-07	0	1	1	9	50659080	50659080 [105-124]	0	2630.34	N2(Deamidated): 100	NP_001076.2#SERPINA3#106#[K].FNLTETSEAEIHQSFQHLLR.[T]#1xTMT6plex [N-Term]; 1xDeamidated [N2(100)]	0.343802	1.64876	NP_001076.2#SERPINA3#106#	93.2	29	217.2	58.5	47.8	29.9	16.3	19.4	143.4	58.9
KVIEQSYNETWLGRQ	1xTMT6plex [N-Term]; 1xDeamidated [N7(100)]	Yes	Yes	8	NET	4507011	NP_001033.1	SLC2A4	6517	solute carrier family 2, facilitated glucose transporter member 4	57	KVIEQSY	ETWLGRQ	Yes	High	[K].VIEQSYNETWLGR.[Q]	1xTMT6plex [N-Term]; 1xDeamidated [N7(100)]	0.000114512	0	1	1	2	4507011	4507011 [51-63]	0	1824.93	N7(Deamidated): 100	NP_001033.1#SLC2A4#57#[K].VIEQSYNETWLGR.[Q]#1xTMT6plex [N-Term]; 1xDeamidated [N7(100)]	0.345349	0.89079	NP_001033.1#SLC2A4#57#	77.9	84.6	59.4	91.8	64.1	37.5	9.8	10.6	26.7	49.6
KEGITLNSSNPSGNAFLKI	2xTMT6plex [N-Term; K17]; 1xDeamidated [N6(100)]	Yes	Yes	7	NSS	132814467	NP_001968.3	ENPEP	2028	glutamyl aminopeptidase	607	EKEGITL	SSNPSGN	Yes	High	[K].EGITLNSSNPSGNAFLK.[I]	2xTMT6plex [N-Term; K17]; 1xDeamidated [N6(100)]	7.83658e-05	0	1	2	4	132814467	132814467 [602-618]	0	2208.19	N6(Deamidated): 100	NP_001968.3#ENPEP#607#[K].EGITLNSSNPSGNAFLK.[I]#2xTMT6plex [N-Term; K17]; 1xDeamidated [N6(100)]	0.34789	1.21755	NP_001968.3#ENPEP#607#	105.9	55.7	39.3	109.2	57.4	35.4	9.3	11.5	49.7	82.5
RLGGGLGVAGGNSTRE	1xTMT6plex [N-Term]; 1xDeamidated [N11(100)]	Yes	Yes	12	NST	7661788	NP_054885.1	MED4	29079	mediator of RNA polymerase II transcription subunit 4 isoform 1	24	GLGVAGG	STRERLL	No	High	[R].LGGGLGVAGGNSTR.[E]	1xTMT6plex [N-Term]; 1xDeamidated [N11(100)]	4.21278e-05	0	1	1	3	7661788	7661788 [14-27]	0	1445.79	N11(Deamidated): 100	NP_054885.1#MED4#24#[R].LGGGLGVAGGNSTR.[E]#1xTMT6plex [N-Term]; 1xDeamidated [N11(100)]	0.348565	1.17786	NP_054885.1#MED4#24#	150.1	89.9	51.6	117.5	109.6	37.2	23.5	29.2	37.9	83.9
KTGIYQVLNGSRL	1xTMT6plex [N-Term]; 1xDeamidated [N8(100)]	Yes	Yes	9	NGS	530374422	XP_005247417.1	LAMP3	27074	PREDICTED: lysosome-associated membrane glycoprotein 3 isoform X1	232	TGIYQVL	GSRLCIK	No	High	[K].TGIYQVLNGSR.[L]	1xTMT6plex [N-Term]; 1xDeamidated [N8(100)]	0.0126695	0	1	4	2	530374422	530374422 [225-235]	0	1437.79	N8(Deamidated): 100	XP_005247417.1#LAMP3#232#[K].TGIYQVLNGSR.[L]#1xTMT6plex [N-Term]; 1xDeamidated [N8(100)]	0.350833	1.09729	XP_005247417.1#LAMP3#232#	128.8	79.5	62.4	94.7	77.9	34.5	13.8	18.3	31.7	108.4
KDYGSQEDFTQVWNTTMKG	2xTMT6plex [N-Term; K17]; 1xOxidation [M16(100)]; 1xDeamidated [N13(100)]	Yes	Yes	14	NTT	767901807	XP_011538762.1	TSPAN1	10103	PREDICTED: tetraspanin-1 isoform X1	141	EDFTQVW	TTMKGLK	No	High	[K].DYGSQEDFTQVWNTTMK.[G]	2xTMT6plex [N-Term; K17]; 1xOxidation [M16(100)]; 1xDeamidated [N13(100)]	5.241e-05	0	1	2	8	767901807	767901807 [129-145]	0	2525.19	N13(Deamidated): 100; M16(Oxidation): 100	XP_011538762.1#TSPAN1#141#[K].DYGSQEDFTQVWNTTMK.[G]#2xTMT6plex [N-Term; K17]; 1xOxidation [M16(100)]; 1xDeamidated [N13(100)]	0.353541	0.878239	XP_011538762.1#TSPAN1#141#	266.8	174.4	134.1	203.3	125.2	71.9	17.3	23.2	68.3	168.1
RDHPNATVWRK	1xTMT6plex [N-Term]; 1xDeamidated [N4(100)]	Yes	Yes	5	NAT	323362944	NP_619731.2	PPT2	9374	lysosomal thioesterase PPT2 isoform b precursor	212	NGERDHP	ATVWRKN	No	High	[R].DHPNATVWR.[K]	1xTMT6plex [N-Term]; 1xDeamidated [N4(100)]	0.0944355	0	1	2	5	323362944	323362944 [209-217]	0	1325.68	N4(Deamidated): 100	NP_619731.2#PPT2#212#[R].DHPNATVWR.[K]#1xTMT6plex [N-Term]; 1xDeamidated [N4(100)]	0.35753	1.23632	NP_619731.2#PPT2#212#	67.8	60.7	38.6	54	66.9	27.6	9.8	28.1	14	62.2
RGLCVNASAVSRL	1xTMT6plex [N-Term]; 1xCarbamidomethyl [C3]; 1xDeamidated [N5(100)]	Yes	Yes	6	NAS	1034655440	XP_016867641.1	IGFBP3	3486	PREDICTED: insulin-like growth factor-binding protein 3 isoform X1	116	DGRGLCV	ASAVSRL	No	High	[R].GLCVNASAVSR.[L]	1xTMT6plex [N-Term]; 1xCarbamidomethyl [C3]; 1xDeamidated [N5(100)]	0.0116481	0	1	2	3	1034655440	1034655440 [112-122]	0	1363.72	N5(Deamidated): 100	XP_016867641.1#IGFBP3#116#[R].GLCVNASAVSR.[L]#1xTMT6plex [N-Term]; 1xCarbamidomethyl [C3]; 1xDeamidated [N5(100)]	0.360254	1.15057	XP_016867641.1#IGFBP3#116#	87.9	83.6	96.9	71.4	60.2	50.4	11.9	18.2	33.1	68.2
RADGTVNQIEGEATPVNLTEPAKLEVKF	3xTMT6plex [N-Term; K22; K26]; 1xDeamidated [N16(100)]	Yes	Yes	17	NLT	4502163	NP_001638.1	APOD	347	apolipoprotein D precursor	98	EGEATPV	LTEPAKL	Yes	High	[R].ADGTVNQIEGEATPVNLTEPAKLEVK.[F]	3xTMT6plex [N-Term; K22; K26]; 1xDeamidated [N16(100)]	5.10587e-11	0	1	1	20	4502163	4502163 [83-108]	1	3411.88	N16(Deamidated): 100	NP_001638.1#APOD#98#[R].ADGTVNQIEGEATPVNLTEPAKLEVK.[F]#3xTMT6plex [N-Term; K22; K26]; 1xDeamidated [N16(100)]	0.36027	1.31255	NP_001638.1#APOD#98#	1118.7	666.5	1045.4	272	282.6	280.3	61.8	83.2	601.4	323.9
RTPEQGSNGTDGASQKT	2xTMT6plex [N-Term; K15]; 1xDeamidated [N7(100)]	Yes	Yes	8	NGT	1034574780	XP_016873573.1	PTPRJ	5795	PREDICTED: receptor-type tyrosine-protein phosphatase eta isoform X2	111	RTPEQGS	GTDGASQ	No	High	[R].TPEQGSNGTDGASQK.[T]	2xTMT6plex [N-Term; K15]; 1xDeamidated [N7(100)]	0.000188428	0	1	5	3	1034574780	1034574780 [105-119]	0	1935.97	N7(Deamidated): 100	XP_016873573.1#PTPRJ#111#[R].TPEQGSNGTDGASQK.[T]#2xTMT6plex [N-Term; K15]; 1xDeamidated [N7(100)]	0.364013	0.877025	XP_016873573.1#PTPRJ#111#	82	56.5	36.5	60.4	61.7	21.9	9.4	11.7	12.1	44.8
RTVYVHANQTGYPDPSSRY	1xTMT6plex [N-Term]; 1xDeamidated [N7(100)]	Yes	Yes	8	NQT	578826686	XP_006720482.1	ACAN	176	PREDICTED: aggrecan core protein isoform X1	333	RTVYVHA	QTGYPDP	No	High	[R].TVYVHANQTGYPDPSSR.[Y]	1xTMT6plex [N-Term]; 1xDeamidated [N7(100)]	0.000476159	0	1	8	3	578826686	578826686 [327-343]	0	2122.04	N7(Deamidated): 100	XP_006720482.1#ACAN#333#[R].TVYVHANQTGYPDPSSR.[Y]#1xTMT6plex [N-Term]; 1xDeamidated [N7(100)]	0.367633	0.9232	XP_006720482.1#ACAN#333#	55.5	55.1	29.2	50.9	47.5	19.9	5.6	9.8	13.3	39.8
RDNHTHSDIQVKL	2xTMT6plex [N-Term; K11]; 1xDeamidated [N2(100)]	Yes	Yes	3	NHT	530416104	XP_005258761.1	PLD3	23646	PREDICTED: phospholipase D3 isoform X1	387	SLAALRD	HTHSDIQ	No	High	[R].DNHTHSDIQVK.[L]	2xTMT6plex [N-Term; K11]; 1xDeamidated [N2(100)]	0.0904791	0	1	1	2	530416104	530416104 [386-396]	0	1752.93	N2(Deamidated): 100	XP_005258761.1#PLD3#387#[R].DNHTHSDIQVK.[L]#2xTMT6plex [N-Term; K11]; 1xDeamidated [N2(100)]	0.367794	1.17497	XP_005258761.1#PLD3#387#	106.7	109.1	41.3	62	88.4	38.3	15.1	20.3	22.6	88.8
KANDSDQGANAEIEYTFHQAPEVVRR	1xTMT6plex [N-Term]; 1xDeamidated [N2(100)]	Yes	Yes	3	NDS	530380562	XP_005268509.1	PCDH1	5097	PREDICTED: protocadherin-1 isoform X1	349	SVIQVKA	DSDQGAN	No	High	[K].ANDSDQGANAEIEYTFHQAPEVVR.[R]	1xTMT6plex [N-Term]; 1xDeamidated [N2(100)]	9.23425e-10	0	1	5	3	530380562	530380562 [348-371]	0	2891.36	N2(Deamidated): 100	XP_005268509.1#PCDH1#349#[K].ANDSDQGANAEIEYTFHQAPEVVR.[R]#1xTMT6plex [N-Term]; 1xDeamidated [N2(100)]	0.369187	1.20594	XP_005268509.1#PCDH1#349#	40.3	52.8	31.2	55.8	30.4	28.2	4.2	7.9	20.6	59.5
KVCQDCPLLAPLNDTRV	1xTMT6plex [N-Term]; 2xCarbamidomethyl [C2; C5]; 1xDeamidated [N12(100)]	Yes	Yes	13	NDT	156523970	NP_001613.2	AHSG	197	alpha-2-HS-glycoprotein preproprotein	156	CPLLAPL	DTRVVHA	Yes	High	[K].VCQDCPLLAPLNDTR.[V]	1xTMT6plex [N-Term]; 2xCarbamidomethyl [C2; C5]; 1xDeamidated [N12(100)]	3.34714e-06	0	1	2	5	156523970	156523970 [145-159]	0	2001.99	N12(Deamidated): 100	NP_001613.2#AHSG#156#[K].VCQDCPLLAPLNDTR.[V]#1xTMT6plex [N-Term]; 2xCarbamidomethyl [C2; C5]; 1xDeamidated [N12(100)]	0.374613	0.729865	NP_001613.2#AHSG#156#	181.7	87.9	225.7	59.2	60.1	56.3	7.9	16.2	26.1	56.4
REYVNVSQELHPGAAKT	2xTMT6plex [N-Term; K15]; 1xDeamidated [N4(100)]	Yes	Yes	5	NVS	239049118	NP_001014989.2	LAT	27040	linker for activation of T-cells family member 1 isoform d	229	DGSREYV	VSQELHP	No	High	[R].EYVNVSQELHPGAAK.[T]	2xTMT6plex [N-Term; K15]; 1xDeamidated [N4(100)]	0.000927242	0	1	4	3	239049118	239049118 [226-240]	0	2101.13	N4(Deamidated): 100	NP_001014989.2#LAT#229#[R].EYVNVSQELHPGAAK.[T]#2xTMT6plex [N-Term; K15]; 1xDeamidated [N4(100)]	0.375039	1.14612	NP_001014989.2#LAT#229#	102.6	81.1	56.9	101	113.8	34.3	13.1	17.9	59.1	90.4
RLPTTVLNATAKA	2xTMT6plex [N-Term; K11]; 1xDeamidated [N7(100)]	Yes	Yes	8	NAT	49472828	NP_056203.2	YIPF3	25844	protein YIPF3	337	RLPTTVL	ATAKAVA	No	High	[R].LPTTVLNATAK.[A]	2xTMT6plex [N-Term; K11]; 1xDeamidated [N7(100)]	0.000592342	0	1	2	6	49472828	49472828 [331-341]	0	1587.97	N7(Deamidated): 100	NP_056203.2#YIPF3#337#[R].LPTTVLNATAK.[A]#2xTMT6plex [N-Term; K11]; 1xDeamidated [N7(100)]	0.377857	0.83822	NP_056203.2#YIPF3#337#	399.2	415.3	206.7	475.9	501.5	163.9	61.7	46.4	86.9	331.4
REDAQINTTIGSVTAQDPDAARN	1xTMT6plex [N-Term]; 1xDeamidated [N6(100)]	Yes	Yes	7	NTT	1034643172	XP_016864399.1	CDH6	1004	PREDICTED: cadherin-6 isoform X1	399	IREDAQI	TTIGSVT	No	High	[R].EDAQINTTIGSVTAQDPDAAR.[N]	1xTMT6plex [N-Term]; 1xDeamidated [N6(100)]	8.07857e-07	0	1	2	3	1034643172	1034643172 [394-414]	0	2403.18	N6(Deamidated): 100	XP_016864399.1#CDH6#399#[R].EDAQINTTIGSVTAQDPDAAR.[N]#1xTMT6plex [N-Term]; 1xDeamidated [N6(100)]	0.378049	1.07103	XP_016864399.1#CDH6#399#	58.8	53.4	40.6	66.9	48.4	22.5	7.4	10.9	24.9	51.4
RGNETLHYETFGKA	2xTMT6plex [N-Term; K12]; 1xDeamidated [N2(100)]	Yes	Yes	3	NET	153082722	NP_001093259.1	ICAM2	3384	intercellular adhesion molecule 2 precursor	153	TLFLFRG	ETLHYET	Yes	High	[R].GNETLHYETFGK.[A]	2xTMT6plex [N-Term; K12]; 1xDeamidated [N2(100)]	0.00134957	0	1	1	8	153082722	153082722 [152-163]	0	1854.96	N2(Deamidated): 100	NP_001093259.1#ICAM2#153#[R].GNETLHYETFGK.[A]#2xTMT6plex [N-Term; K12]; 1xDeamidated [N2(100)]	0.381646	1.18197	NP_001093259.1#ICAM2#153#	546.6	333.1	255.6	553.3	470.1	276.3	50.3	64.9	218.1	566.8
KGAEAANVTGPGGVPVQGSKY	2xTMT6plex [N-Term; K19]; 1xDeamidated [N6(100)]	Yes	Yes	7	NVT	34098946	NP_004550.2	YBX1	4904	nuclease-sensitive element-binding protein 1	124	EKGAEAA	VTGPGGV	No	High	[K].GAEAANVTGPGGVPVQGSK.[Y]	2xTMT6plex [N-Term; K19]; 1xDeamidated [N6(100)]	6.82616e-06	0	1	1	2	34098946	34098946 [119-137]	0	2155.18	N6(Deamidated): 100	NP_004550.2#YBX1#124#[K].GAEAANVTGPGGVPVQGSK.[Y]#2xTMT6plex [N-Term; K19]; 1xDeamidated [N6(100)]	0.383488	0.898959	NP_004550.2#YBX1#124#	182.5	123.1	97.3	137.1	187.4	58.5	18.8	26.9	35.6	125
KASSSFQANGTKF	2xTMT6plex [N-Term; K11]; 1xDeamidated [N8(100)]	Yes	Yes	9	NGT	4758754	NP_004842.1	NAPSA	9476	napsin-A preproprotein	133	ASSSFQA	GTKFAIQ	No	High	[K].ASSSFQANGTK.[F]	2xTMT6plex [N-Term; K11]; 1xDeamidated [N8(100)]	0.000771526	0	1	1	8	4758754	4758754 [126-136]	0	1556.83	N8(Deamidated): 100	NP_004842.1#NAPSA#133#[K].ASSSFQANGTK.[F]#2xTMT6plex [N-Term; K11]; 1xDeamidated [N8(100)]	0.385151	0.858433	NP_004842.1#NAPSA#133#	88.3	129.8	55.9	100.5	98.8	31.3	14.9	20	21.3	59.6
RDPGAAVPGAANASAQQPRT	1xTMT6plex [N-Term]; 1xDeamidated [N11(100)]	Yes	Yes	12	NAS	20149540	NP_002308.2	LOX	4015	protein-lysine 6-oxidase isoform 1 preproprotein	81	AAVPGAA	ASAQQPR	Yes	High	[R].DPGAAVPGAANASAQQPR.[T]	1xTMT6plex [N-Term]; 1xDeamidated [N11(100)]	0.000274278	0	1	1	6	20149540	20149540 [71-88]	0	1907.98	N11(Deamidated): 100	NP_002308.2#LOX#81#[R].DPGAAVPGAANASAQQPR.[T]#1xTMT6plex [N-Term]; 1xDeamidated [N11(100)]	0.385472	0.919892	NP_002308.2#LOX#81#	86.3	101.5	58.1	92.9	99.3	33.7	10.1	17.1	28.4	74.7
KKGEEENLEGLGNQTKQ	3xTMT6plex [N-Term; K1; K15]; 1xDeamidated [N12(100)]	Yes	Yes	13	NQT	4503647	NP_000123.1	F8	2157	coagulation factor VIII isoform a preproprotein	1301	ENLEGLG	QTKQIVE	No	High	[K].KGEEENLEGLGNQTK.[Q]	3xTMT6plex [N-Term; K1; K15]; 1xDeamidated [N12(100)]	1.22678e-05	0	1	1	3	4503647	4503647 [1290-1304]	1	2334.28	N12(Deamidated): 100	NP_000123.1#F8#1301#[K].KGEEENLEGLGNQTK.[Q]#3xTMT6plex [N-Term; K1; K15]; 1xDeamidated [N12(100)]	0.386984	1.13095	NP_000123.1#F8#1301#	94.3	55.6	51	76.7	82.2	31.9	8.6	13.7	44.6	74.3
KKLNYTLSQGHRV	2xTMT6plex [N-Term; K1]; 1xDeamidated [N3(100)]	Yes	Yes	4	NYT	530407092	XP_005254949.1	ANPEP	290	PREDICTED: aminopeptidase N isoform X1	128	IIHSKKL	YTLSQGH	Yes	High	[K].KLNYTLSQGHR.[V]	2xTMT6plex [N-Term; K1]; 1xDeamidated [N3(100)]	0.00694882	0	1	1	7	530407092	530407092 [126-136]	1	1776.02	N3(Deamidated): 100	XP_005254949.1#ANPEP#128#[K].KLNYTLSQGHR.[V]#2xTMT6plex [N-Term; K1]; 1xDeamidated [N3(100)]	0.390315	1.1756	XP_005254949.1#ANPEP#128#	122.2	101.3	75.5	120.3	131.4	42.7	19.9	39.2	29.5	134.8
RVQPFNVTQGKY	2xTMT6plex [N-Term; K10]; 1xDeamidated [N5(100)]	Yes	Yes	6	NVT	169790833	NP_001116078.1	LAMP2	3920	lysosome-associated membrane glycoprotein 2 isoform C precursor	356	DLRVQPF	VTQGKYS	Yes	High	[R].VQPFNVTQGK.[Y]	2xTMT6plex [N-Term; K10]; 1xDeamidated [N5(100)]	0.00582685	0	1	3	5	169790833	169790833 [352-361]	0	1576.91	N5(Deamidated): 100	NP_001116078.1#LAMP2#356#[R].VQPFNVTQGK.[Y]#2xTMT6plex [N-Term; K10]; 1xDeamidated [N5(100)]	0.391132	1.14714	NP_001116078.1#LAMP2#356#	300.9	259.9	137.9	282.3	216.7	98.5	62.5	45.9	92.5	200.2
KADANPPATEYHWTTLNGSLPKG	2xTMT6plex [N-Term; K21]; 1xDeamidated [N16(100)]	Yes	Yes	17	NGS	42560237	NP_002846.3	NECTIN1	5818	nectin-1 isoform 1 precursor	286	EYHWTTL	GSLPKGV	Yes	High	[K].ADANPPATEYHWTTLNGSLPK.[G]	2xTMT6plex [N-Term; K21]; 1xDeamidated [N16(100)]	2.35312e-05	0	1	3	4	42560237	42560237 [271-291]	0	2742.41	N16(Deamidated): 100	NP_002846.3#NECTIN1#286#[K].ADANPPATEYHWTTLNGSLPK.[G]#2xTMT6plex [N-Term; K21]; 1xDeamidated [N16(100)]	0.396197	1.14296	NP_002846.3#NECTIN1#286#	99.2	66.2	50.8	117.8	106.4	46.1	14.5	14.4	34.7	97.5
KENISLPKA	2xTMT6plex [N-Term; K7]; 1xDeamidated [N2(100)]	Yes	Yes	3	NIS	530362268	XP_005270751.1	MACF1	23499	PREDICTED: microtubule-actin cross-linking factor 1 isoform X1	2719	FNPETKE	ISLPKAI	No	High	[K].ENISLPK.[A]	2xTMT6plex [N-Term; K7]; 1xDeamidated [N2(100)]	0.27328	0.00905528	1	26	3	530362268	530362268 [2718-2724]	0	1259.76	N2(Deamidated): 100	XP_005270751.1#MACF1#2719#[K].ENISLPK.[A]#2xTMT6plex [N-Term; K7]; 1xDeamidated [N2(100)]	0.397663	0.847047	XP_005270751.1#MACF1#2719#	220.1	218	132.1	161.3	99.9	51.7	29.7	21.3	39.4	138
RGICNSSDVRG	1xTMT6plex [N-Term]; 1xCarbamidomethyl [C3]; 1xDeamidated [N4(100)]	Yes	Yes	5	NSS	21450861	NP_647537.1	ATRN	8455	attractin isoform 1 preproprotein	300	FPHRGIC	SSDVRGC	Yes	High	[R].GICNSSDVR.[G]	1xTMT6plex [N-Term]; 1xCarbamidomethyl [C3]; 1xDeamidated [N4(100)]	0.0737228	0	1	4	3	21450861	21450861 [297-305]	0	1237.6	N4(Deamidated): 100	NP_647537.1#ATRN#300#[R].GICNSSDVR.[G]#1xTMT6plex [N-Term]; 1xCarbamidomethyl [C3]; 1xDeamidated [N4(100)]	0.398575	0.814454	NP_647537.1#ATRN#300#	122.5	76.4	89.4	49.7	63.9	43.8	8.2	15.9	13.7	48.6
RGTANLSETIRV	1xTMT6plex [N-Term]; 1xDeamidated [N4(100)]	Yes	Yes	5	NLS	530425626	XP_005260726.1	SIRPA	140885	PREDICTED: tyrosine-protein phosphatase non-receptor type substrate 1 isoform X1	245	DPLRGTA	LSETIRV	Yes	High	[R].GTANLSETIR.[V]	1xTMT6plex [N-Term]; 1xDeamidated [N4(100)]	0.00273025	0	1	5	7	530425626	530425626 [242-251]	0	1291.71	N4(Deamidated): 100	XP_005260726.1#SIRPA#245#[R].GTANLSETIR.[V]#1xTMT6plex [N-Term]; 1xDeamidated [N4(100)]	0.40362	1.0902	XP_005260726.1#SIRPA#245#	468.4	419.3	295	363.6	394.7	214.6	61.8	103.6	138.8	268.1
RENGTISRY	1xTMT6plex [N-Term]; 1xDeamidated [N2(100)]	Yes	Yes	3	NGT	167857790	NP_000598.2	ORM1	5004	alpha-1-acid glycoprotein 1 precursor	103	YLNVQRE	GTISRYV	Yes	High	[R].ENGTISR.[Y]	1xTMT6plex [N-Term]; 1xDeamidated [N2(100)]	0.21345	0.00482491	1	1	9	167857790	167857790 [102-108]	0	1006.54	N2(Deamidated): 100	NP_000598.2#ORM1#103#[R].ENGTISR.[Y]#1xTMT6plex [N-Term]; 1xDeamidated [N2(100)]	0.407913	1.62284	NP_000598.2#ORM1#103#	578.7	554.2	2286.5	400.3	424.2	453.4	79.7	353.6	1370.4	319.6
RNPNDKYEPFWEDEEKNESGLTEYRL	3xTMT6plex [N-Term; K5; K15]; 1xDeamidated [N16(100)]	Yes	Yes	17	NES	166362740	NP_001983.2	F2R	2149	proteinase-activated receptor 1 isoform 1 precursor	62	FWEDEEK	ESGLTEY	No	High	[R].NPNDKYEPFWEDEEKNESGLTEYR.[L]	3xTMT6plex [N-Term; K5; K15]; 1xDeamidated [N16(100)]	2.36216e-05	0	1	1	2	166362740	166362740 [47-70]	2	3677.79	N16(Deamidated): 100	NP_001983.2#F2R#62#[R].NPNDKYEPFWEDEEKNESGLTEYR.[L]#3xTMT6plex [N-Term; K5; K15]; 1xDeamidated [N16(100)]	0.409785	0.815205	NP_001983.2#F2R#62#	431.8	166.5	278.2	298.9	284.5	77.1	19.9	10.8	119.7	108
KYSENSTTVIRE	1xTMT6plex [N-Term]; 1xDeamidated [N4(100)]	Yes	Yes	5	NST	40254464	NP_002294.2	LEPR	3953	leptin receptor isoform 1 precursor	276	YQVKYSE	STTVIRE	No	High	[K].YSENSTTVIR.[E]	1xTMT6plex [N-Term]; 1xDeamidated [N4(100)]	0.00461329	0	1	4	3	40254464	40254464 [273-282]	0	1399.73	N4(Deamidated): 100	NP_002294.2#LEPR#276#[K].YSENSTTVIR.[E]#1xTMT6plex [N-Term]; 1xDeamidated [N4(100)]	0.410159	0.872642	NP_002294.2#LEPR#276#	114.3	126.1	49.8	94.7	83.5	38.5	11.8	19.9	18.6	68.2
RRQDPVSWDAAFVNISRN	1xTMT6plex [N-Term]; 1xDeamidated [N13(100)]	Yes	Yes	14	NIS	767948989	XP_011514975.1	MGAM	8972	PREDICTED: maltase-glucoamylase, intestinal isoform X1	1603	SWDAAFV	ISRNVLQ	No	High	[R].RQDPVSWDAAFVNISR.[N]	1xTMT6plex [N-Term]; 1xDeamidated [N13(100)]	2.00309e-06	0	1	1	3	767948989	767948989 [1591-1606]	1	2091.08	N13(Deamidated): 100	XP_011514975.1#MGAM#1603#[R].RQDPVSWDAAFVNISR.[N]#1xTMT6plex [N-Term]; 1xDeamidated [N13(100)]	0.412873	1.2458	XP_011514975.1#MGAM#1603#	82.5	54.1	27.7	116.6	42.5	21.2	8.9	11.5	48.4	69.9
RHGIQYFNNNTQHSSLFMLNEVKR	2xTMT6plex [N-Term; K22]; 1xOxidation [M17(100)]; 2xDeamidated [N7(100); N8(100)]	Yes	Yes	9	NNT	156231037	NP_001095886.1	KNG1	3827	kininogen-1 isoform 1 precursor	169	HGIQYFN	NTQHSSL	Yes	High	[R].HGIQYFNNNTQHSSLFMLNEVK.[R]	2xTMT6plex [N-Term; K22]; 1xOxidation [M17(100)]; 2xDeamidated [N7(100); N8(100)]	5.12059e-07	0	1	3	8	156231037	156231037 [162-183]	0	3097.55	N7(Deamidated): 100; N8(Deamidated): 99.65; M17(Oxidation): 100	NP_001095886.1#KNG1#169#[R].HGIQYFNNNTQHSSLFMLNEVK.[R]#2xTMT6plex [N-Term; K22]; 1xOxidation [M17(100)]; 2xDeamidated [N7(100); N8(100)]	0.414098	1.24341	NP_001095886.1#KNG1#169#	346.2	181.9	63.9	177.5	198.5	60.2	30.9	53.4	129.9	130.4
KKANQQLNFTEAKE	3xTMT6plex [N-Term; K1; K12]; 1xDeamidated [N7(100)]	Yes	Yes	8	NFT	40549451	NP_006682.2	LYVE1	10894	lymphatic vessel endothelial hyaluronic acid receptor 1 precursor	53	KKANQQL	FTEAKEA	Yes	High	[K].KANQQLNFTEAK.[E]	3xTMT6plex [N-Term; K1; K12]; 1xDeamidated [N7(100)]	4.87243e-06	0	1	1	10	40549451	40549451 [47-58]	1	2080.2	N7(Deamidated): 100	NP_006682.2#LYVE1#53#[K].KANQQLNFTEAK.[E]#3xTMT6plex [N-Term; K1; K12]; 1xDeamidated [N7(100)]	0.415189	0.786741	NP_006682.2#LYVE1#53#	1020.1	1250.4	2112	779.8	764.8	401.8	118.7	168.5	481.3	499.9
KTAGVNTTDKEMEVLHLRN	2xTMT6plex [N-Term; K9]; 1xOxidation [M11(100)]; 1xDeamidated [N5(100)]	Yes	Yes	6	NTT	767950666	XP_011542745.1	FGFR1	2260	PREDICTED: fibroblast growth factor receptor 1 isoform X1	350	ILKTAGV	TTDKEME	No	High	[K].TAGVNTTDKEMEVLHLR.[N]	2xTMT6plex [N-Term; K9]; 1xOxidation [M11(100)]; 1xDeamidated [N5(100)]	0.00113158	0	1	29	4	767950666	767950666 [346-362]	1	2389.28	N5(Deamidated): 100; M11(Oxidation): 100	XP_011542745.1#FGFR1#350#[K].TAGVNTTDKEMEVLHLR.[N]#2xTMT6plex [N-Term; K9]; 1xOxidation [M11(100)]; 1xDeamidated [N5(100)]	0.419161	1.20128	XP_011542745.1#FGFR1#350#	252	201	226.3	143.5	160.8	87.2	29	83.9	101.9	122.2
KENTSDPSLVIAFGRG	1xTMT6plex [N-Term]; 1xDeamidated [N2(100)]	Yes	Yes	3	NTS	112380628	NP_005552.3	LAMP1	3916	lysosome-associated membrane glycoprotein 1 precursor	84	RSSCGKE	TSDPSLV	Yes	High	[K].ENTSDPSLVIAFGR.[G]	1xTMT6plex [N-Term]; 1xDeamidated [N2(100)]	7.89686e-05	0	1	2	5	112380628	112380628 [83-96]	0	1735.91	N2(Deamidated): 100	NP_005552.3#LAMP1#84#[K].ENTSDPSLVIAFGR.[G]#1xTMT6plex [N-Term]; 1xDeamidated [N2(100)]	0.423914	1.14781	NP_005552.3#LAMP1#84#	212	254.5	86.2	238.4	154.9	67.6	25.5	42.6	96.2	193.4
RKFLNESYKH	3xTMT6plex [N-Term; K1; K8]; 1xDeamidated [N4(100)]	Yes	Yes	5	NES	197116348	NP_001127666.1	ACPP	55	prostatic acid phosphatase isoform TM-PAP precursor	94	KRYRKFL	ESYKHEQ	No	High	[R].KFLNESYK.[H]	3xTMT6plex [N-Term; K1; K8]; 1xDeamidated [N4(100)]	0.0203893	0	1	5	7	197116348	197116348 [91-98]	1	1717.01	N4(Deamidated): 100	NP_001127666.1#ACPP#94#[R].KFLNESYK.[H]#3xTMT6plex [N-Term; K1; K8]; 1xDeamidated [N4(100)]	0.42561	1.54738	NP_001127666.1#ACPP#94#	424.9	298	182.5	830.2	153.2	154	23	143.3	107	1916.9
RGNESALWDCKH	2xTMT6plex [N-Term; K10]; 1xCarbamidomethyl [C9]; 1xDeamidated [N2(100)]	Yes	Yes	3	NES	1034582386	XP_016875720.1	CD163	9332	PREDICTED: scavenger receptor cysteine-rich type 1 protein M130 isoform X1	123	DHVSCRG	ESALWDC	No	High	[R].GNESALWDCK.[H]	2xTMT6plex [N-Term; K10]; 1xCarbamidomethyl [C9]; 1xDeamidated [N2(100)]	0.00580458	0	1	5	1	1034582386	1034582386 [122-131]	0	1638.82	N2(Deamidated): 100	XP_016875720.1#CD163#123#[R].GNESALWDCK.[H]#2xTMT6plex [N-Term; K10]; 1xCarbamidomethyl [C9]; 1xDeamidated [N2(100)]	0.427381	1.18611	XP_016875720.1#CD163#123#	374.4	218.8	260.3	224.4	189.2	242.1	27.8	63.5	98.2	202.2
RHPDAVAWANLTNAIRE	1xTMT6plex [N-Term]; 1xDeamidated [N9(100)]	Yes	Yes	10	NLT	229093316	NP_775813.2	PLBD2	196463	putative phospholipase B-like 2 isoform 1 precursor	88	PDAVAWA	LTNAIRE	Yes	High	[R].HPDAVAWANLTNAIR.[E]	1xTMT6plex [N-Term]; 1xDeamidated [N9(100)]	0.000112339	0	1	2	3	229093316	229093316 [80-94]	0	1879	N9(Deamidated): 100	NP_775813.2#PLBD2#88#[R].HPDAVAWANLTNAIR.[E]#1xTMT6plex [N-Term]; 1xDeamidated [N9(100)]	0.429085	1.21067	NP_775813.2#PLBD2#88#	18.3	16.5	11.9	15.8	17.5	5.8	2.9	9	4.8	14.2
KAALAAFNAQNNGSNFQLEEISRA	1xTMT6plex [N-Term]; 1xDeamidated [N11(99.5)]	Yes	Yes	12	NGS	156523970	NP_001613.2	AHSG	197	alpha-2-HS-glycoprotein preproprotein	176	AAFNAQN	GSNFQLE	Yes	High	[K].AALAAFNAQNNGSNFQLEEISR.[A]	1xTMT6plex [N-Term]; 1xDeamidated [N11(99.5)]	1.60309e-10	0	1	2	75	156523970	156523970 [166-187]	0	2595.3	N11(Deamidated): 100	NP_001613.2#AHSG#176#[K].AALAAFNAQNNGSNFQLEEISR.[A]#1xTMT6plex [N-Term]; 1xDeamidated [N11(99.5)]	0.432257	1.13184	NP_001613.2#AHSG#176#	1105.6	686	733.6	1230	691.4	408.8	134.5	220.4	593.5	895.2
KNISIYTKS	2xTMT6plex [N-Term; K7]; 1xDeamidated [N1(100)]	Yes	Yes	2	NIS	21071008	NP_001053.2	TCN1	6947	transcobalamin-1 precursor	216	ADEGSLK	ISIYTKS	No	High	[K].NISIYTK.[S]	2xTMT6plex [N-Term; K7]; 1xDeamidated [N1(100)]	0.269752	0.00807648	1	1	3	21071008	21071008 [216-222]	0	1297.78	N1(Deamidated): 100	NP_001053.2#TCN1#216#[K].NISIYTK.[S]#2xTMT6plex [N-Term; K7]; 1xDeamidated [N1(100)]	0.434512	1.38311	NP_001053.2#TCN1#216#	135.3	120.4	67.7	209.9	100.6	61.6	89.3	32.7	41.4	63.2
KENATTDLLTKL	2xTMT6plex [N-Term; K10]; 1xDeamidated [N2(100)]	Yes	Yes	3	NAT	530411988	XP_005257310.1	GRN	2896	PREDICTED: granulins isoform X1	265	SKCLSKE	ATTDLLT	No	High	[K].ENATTDLLTK.[L]	2xTMT6plex [N-Term; K10]; 1xDeamidated [N2(100)]	0.127438	0	1	1	1	530411988	530411988 [264-273]	0	1564.88	N2(Deamidated): 100	XP_005257310.1#GRN#265#[K].ENATTDLLTK.[L]#2xTMT6plex [N-Term; K10]; 1xDeamidated [N2(100)]	0.435031	0.924149	XP_005257310.1#GRN#265#	166.3	146.9	99.3	155.8	139.9	59.8	21.8	27.7	35	112.6
KIDSTGNVTNELRV	1xTMT6plex [N-Term]; 1xDeamidated [N6(100)]	Yes	Yes	7	NVT	21450861	NP_647537.1	ATRN	8455	attractin isoform 1 preproprotein	416	GKIDSTG	VTNELRV	Yes	High	[K].IDSTGNVTNELR.[V]	1xTMT6plex [N-Term]; 1xDeamidated [N6(100)]	7.60003e-05	0	1	4	5	21450861	21450861 [411-422]	0	1548.81	N6(Deamidated): 100	NP_647537.1#ATRN#416#[K].IDSTGNVTNELR.[V]#1xTMT6plex [N-Term]; 1xDeamidated [N6(100)]	0.438908	0.900757	NP_647537.1#ATRN#416#	566.4	496.1	235.7	420.7	339.8	106.2	36.5	68.7	91.9	276.4
RGNESLPERA	1xTMT6plex [N-Term]; 1xDeamidated [N2(100)]	Yes	Yes	3	NES	21686977	NP_660339.1	CADM4	199731	cell adhesion molecule 4 precursor	262	QIRWNRG	ESLPERA	No	High	[R].GNESLPER.[A]	1xTMT6plex [N-Term]; 1xDeamidated [N2(100)]	0.0644635	0	1	3	3	21686977	21686977 [261-268]	0	1131.58	N2(Deamidated): 100	NP_660339.1#CADM4#262#[R].GNESLPER.[A]#1xTMT6plex [N-Term]; 1xDeamidated [N2(100)]	0.440203	0.850763	NP_660339.1#CADM4#262#	166.9	150.3	67.1	230.4	214.5	50.8	19.1	30.3	36.2	139.1
RWVSLDNWTYSKE	2xTMT6plex [N-Term; K11]; 1xDeamidated [N6(100)]	Yes	Yes	7	NWT	84798622	NP_005899.3	MANBA	4126	beta-mannosidase precursor	77	YRWVSLD	WTYSKEF	Yes	High	[R].WVSLDNWTYSK.[E]	2xTMT6plex [N-Term; K11]; 1xDeamidated [N6(100)]	0.00261764	0	1	1	2	84798622	84798622 [72-82]	0	1857.98	N6(Deamidated): 100	NP_005899.3#MANBA#77#[R].WVSLDNWTYSK.[E]#2xTMT6plex [N-Term; K11]; 1xDeamidated [N6(100)]	0.444478	1.11426	NP_005899.3#MANBA#77#	50.5	60.6	26.8	57.4	46.6	22.3	10	8.8	18.7	41
KQESMNSNVSVYQPPRQ	1xTMT6plex [N-Term]; 1xOxidation [M4(100)]; 1xDeamidated [N7(100)]	Yes	Yes	8	NVS	153082722	NP_001093259.1	ICAM2	3384	intercellular adhesion molecule 2 precursor	105	KQESMNS	VSVYQPP	Yes	High	[K].QESMNSNVSVYQPPR.[Q]	1xTMT6plex [N-Term]; 1xOxidation [M4(100)]; 1xDeamidated [N7(100)]	0.00111012	0	1	1	2	153082722	153082722 [99-113]	0	1981.95	M4(Oxidation): 100; N7(Deamidated): 100	NP_001093259.1#ICAM2#105#[K].QESMNSNVSVYQPPR.[Q]#1xTMT6plex [N-Term]; 1xOxidation [M4(100)]; 1xDeamidated [N7(100)]	0.445222	0.908491	NP_001093259.1#ICAM2#105#	70.5	57.5	34.4	57.4	56.8	20.6	7.6	13.8	13	40
RHENTSSSPIQYEFSLTRE	1xTMT6plex [N-Term]; 1xDeamidated [N3(100)]	Yes	Yes	4	NTS	902967473	NP_001298091.1	THY1	7070	thy-1 membrane glycoprotein preproprotein	42	RLDCRHE	TSSSPIQ	Yes	High	[R].HENTSSSPIQYEFSLTR.[E]	1xTMT6plex [N-Term]; 1xDeamidated [N3(100)]	1.81316e-06	0	1	1	7	902967473	902967473 [40-56]	0	2226.09	N3(Deamidated): 100	NP_001298091.1#THY1#42#[R].HENTSSSPIQYEFSLTR.[E]#1xTMT6plex [N-Term]; 1xDeamidated [N3(100)]	0.446322	1.11635	NP_001298091.1#THY1#42#	232	129.8	179.4	159.7	134.1	83.9	23.6	46.5	74.8	116.3
RMDGSLNFNRT	1xTMT6plex [N-Term]; 1xOxidation [M1(100)]; 1xDeamidated [N8(100)]	Yes	Yes	9	NRT	4503689	NP_000499.1	FGA	2243	fibrinogen alpha chain isoform alpha-E preproprotein	686	MDGSLNF	RTWQDYK	Yes	High	[R].MDGSLNFNR.[T]	1xTMT6plex [N-Term]; 1xOxidation [M1(100)]; 1xDeamidated [N8(100)]	0.172017	0.00125867	1	1	1	4503689	4503689 [679-687]	0	1299.62	M1(Oxidation): 100; N8(Deamidated): 100	NP_000499.1#FGA#686#[R].MDGSLNFNR.[T]#1xTMT6plex [N-Term]; 1xOxidation [M1(100)]; 1xDeamidated [N8(100)]	0.44667	0.907558	NP_000499.1#FGA#686#	142	98.5	140.1	117.6	109.1	44.5	13.4	25.8	40.5	99.2
RGKANSTGTLVITDPTRI	2xTMT6plex [N-Term; K2]; 1xDeamidated [N4(100)]	Yes	Yes	5	NST	767973235	XP_011536229.1	CNTN1	1272	PREDICTED: contactin-1 isoform X1	494	ENNRGKA	STGTLVI	Yes	High	[R].GKANSTGTLVITDPTR.[I]	2xTMT6plex [N-Term; K2]; 1xDeamidated [N4(100)]	8.362e-07	0	1	4	3	767973235	767973235 [491-506]	1	2090.19	N4(Deamidated): 100	XP_011536229.1#CNTN1#494#[R].GKANSTGTLVITDPTR.[I]#2xTMT6plex [N-Term; K2]; 1xDeamidated [N4(100)]	0.446757	0.896741	XP_011536229.1#CNTN1#494#	198.7	108.8	82.8	114.4	153.7	43.3	18.5	21.8	32.4	128.8
KAVLVNNITTGERL	1xTMT6plex [N-Term]; 2xDeamidated [N5(100); N6(100)]	Yes	Yes	7	NIT	29550850	NP_808800.1	GOLM1	51280	Golgi membrane protein 1	109	EKAVLVN	ITTGERL	Yes	High	[K].AVLVNNITTGER.[L]	1xTMT6plex [N-Term]; 2xDeamidated [N5(100); N6(100)]	8.724e-05	0	1	1	6	29550850	29550850 [104-115]	0	1517.84	N5(Deamidated): 100; N6(Deamidated): 100	NP_808800.1#GOLM1#109#[K].AVLVNNITTGER.[L]#1xTMT6plex [N-Term]; 2xDeamidated [N5(100); N6(100)]	0.447176	0.919496	NP_808800.1#GOLM1#109#	287	127.1	120.5	145.3	160.3	61.7	20.4	28.6	50.5	147.8
RQNQCFYNSSYLNVQRE	1xTMT6plex [N-Term]; 1xCarbamidomethyl [C4]; 1xDeamidated [N7(100)]	Yes	Yes	8	NSS	4505529	NP_000599.1	ORM2	5005	alpha-1-acid glycoprotein 2 precursor	93	RQNQCFY	SSYLNVQ	Yes	High	[R].QNQCFYNSSYLNVQR.[E]	1xTMT6plex [N-Term]; 1xCarbamidomethyl [C4]; 1xDeamidated [N7(100)]	1.48582e-05	0	1	1	6	4505529	4505529 [87-101]	0	2151.01	N7(Deamidated): 100	NP_000599.1#ORM2#93#[R].QNQCFYNSSYLNVQR.[E]#1xTMT6plex [N-Term]; 1xCarbamidomethyl [C4]; 1xDeamidated [N7(100)]	0.447452	1.25988	NP_000599.1#ORM2#93#	191.7	108	286.2	105.6	99.6	117.2	21.1	41.8	77.5	98.6
RNATLVNEADKL	2xTMT6plex [N-Term; K10]; 1xDeamidated [N1(100)]	Yes	Yes	2	NAT	530407092	XP_005254949.1	ANPEP	290	PREDICTED: aminopeptidase N isoform X1	818	FAWEQFR	ATLVNEA	Yes	High	[R].NATLVNEADK.[L]	2xTMT6plex [N-Term; K10]; 1xDeamidated [N1(100)]	0.00263777	0	1	1	6	530407092	530407092 [818-827]	0	1533.85	N1(Deamidated): 100	XP_005254949.1#ANPEP#818#[R].NATLVNEADK.[L]#2xTMT6plex [N-Term; K10]; 1xDeamidated [N1(100)]	0.447909	0.853154	XP_005254949.1#ANPEP#818#	301.7	329.2	125.4	238.8	175.4	64.3	24.5	58.8	46.2	220
RWEPFGYNVTRC	1xTMT6plex [N-Term]; 1xDeamidated [N7(100)]	Yes	Yes	8	NVT	767997807	XP_011524010.1	PTPRM	5797	PREDICTED: receptor-type tyrosine-protein phosphatase mu isoform X7	406	RWEPFGY	VTRCHSY	Yes	High	[R].WEPFGYNVTR.[C]	1xTMT6plex [N-Term]; 1xDeamidated [N7(100)]	0.0102281	0	1	29	3	767997807	767997807 [400-409]	0	1498.75	N7(Deamidated): 100	XP_011524010.1#PTPRM#406#[R].WEPFGYNVTR.[C]#1xTMT6plex [N-Term]; 1xDeamidated [N7(100)]	0.450589	0.933915	XP_011524010.1#PTPRM#406#	92.6	59	42.9	61.9	51	21.6	8.8	13.2	16.9	49.5
KAGHFQNTSSPSARC	1xTMT6plex [N-Term]; 1xDeamidated [N6(100)]	Yes	Yes	7	NTS	4505039	NP_002333.1	LTBR	4055	tumor necrosis factor receptor superfamily member 3 isoform 1 precursor	177	CKAGHFQ	TSSPSAR	Yes	High	[K].AGHFQNTSSPSAR.[C]	1xTMT6plex [N-Term]; 1xDeamidated [N6(100)]	0.0117375	0	1	4	3	4505039	4505039 [172-184]	0	1589.79	N6(Deamidated): 100	NP_002333.1#LTBR#177#[K].AGHFQNTSSPSAR.[C]#1xTMT6plex [N-Term]; 1xDeamidated [N6(100)]	0.450755	1.15422	NP_002333.1#LTBR#177#	44	36.2	20.5	44	49.9	16	4.3	15.1	15.9	35.5
KYYNYTLSINGKA	2xTMT6plex [N-Term; K11]; 2xDeamidated [N3(100); N9(100)]	Yes	Yes	4	NYT	4504061	NP_002067.1	GNS	2799	N-acetylglucosamine-6-sulfatase precursor	183	EKNSKYY	YTLSING	Yes	High	[K].YYNYTLSINGK.[A]	2xTMT6plex [N-Term; K11]; 2xDeamidated [N3(100); N9(100)]	0.00162814	0	1	1	9	4504061	4504061 [181-191]	0	1795.95	N3(Deamidated): 100; N9(Deamidated): 100	NP_002067.1#GNS#183#[K].YYNYTLSINGK.[A]#2xTMT6plex [N-Term; K11]; 2xDeamidated [N3(100); N9(100)]	0.454149	1.12828	NP_002067.1#GNS#183#	310.5	408.2	242	285.5	189.5	139.7	49.2	71.3	133.2	185.6
RALVNFTRS	1xTMT6plex [N-Term]; 1xDeamidated [N4(100)]	Yes	Yes	5	NFT	767903957	XP_011539620.1	HSPG2	3339	PREDICTED: basement membrane-specific heparan sulfate proteoglycan core protein isoform X1	89	VYFRALV	FTRSIEY	Yes	High	[R].ALVNFTR.[S]	1xTMT6plex [N-Term]; 1xDeamidated [N4(100)]	0.214879	0.00482491	1	6	5	767903957	767903957 [86-92]	0	1050.61	N4(Deamidated): 100	XP_011539620.1#HSPG2#89#[R].ALVNFTR.[S]#1xTMT6plex [N-Term]; 1xDeamidated [N4(100)]	0.455229	0.856982	XP_011539620.1#HSPG2#89#	283.6	260.7	129.1	333.1	304.8	86.7	35.1	26.6	77.8	284
KSLVTQYLNATGNRW	1xTMT6plex [N-Term]; 1xDeamidated [N8(100)]	Yes	Yes	9	NAT	61744477	NP_001012680.1	SLC3A2	6520	4F2 cell-surface antigen heavy chain isoform b	425	SLVTQYL	ATGNRWC	No	High	[K].SLVTQYLNATGNR.[W]	1xTMT6plex [N-Term]; 1xDeamidated [N8(100)]	0.00118935	0	1	4	3	61744477	61744477 [418-430]	0	1666.9	N8(Deamidated): 100	NP_001012680.1#SLC3A2#425#[K].SLVTQYLNATGNR.[W]#1xTMT6plex [N-Term]; 1xDeamidated [N8(100)]	0.458103	0.910212	NP_001012680.1#SLC3A2#425#	133.3	96.9	86.3	85	62.8	41.6	13.2	16	24.7	68.4
RKVEAEALNATAIRV	2xTMT6plex [N-Term; K1]; 1xDeamidated [N8(100)]	Yes	Yes	9	NAT	104487006	NP_002841.3	PTPRS	5802	receptor-type tyrosine-protein phosphatase S isoform 1 precursor	733	KVEAEAL	ATAIRVL	Yes	High	[R].KVEAEALNATAIR.[V]	2xTMT6plex [N-Term; K1]; 1xDeamidated [N8(100)]	0.000474339	0	1	11	2	104487006	104487006 [726-738]	1	1845.08	N8(Deamidated): 100	NP_002841.3#PTPRS#733#[R].KVEAEALNATAIR.[V]#2xTMT6plex [N-Term; K1]; 1xDeamidated [N8(100)]	0.46349	0.897925	NP_002841.3#PTPRS#733#	197.9	148.5	110	179.7	171.9	60.5	15.8	22.2	56.1	195.5
KDRNNTEVERF	1xTMT6plex [N-Term]; 1xDeamidated [N3(100)]	Yes	Yes	4	NNT	578831186	XP_005257602.2	RNF213	57674	PREDICTED: E3 ubiquitin-protein ligase RNF213 isoform X1	1651	MSGKKDR	NTEVERF	No	High	[K].DRNNTEVER.[F]	1xTMT6plex [N-Term]; 1xDeamidated [N3(100)]	0.0172521	0	1	6	6	578831186	578831186 [1649-1657]	1	1362.68	N3(Deamidated): 100	XP_005257602.2#RNF213#1651#[K].DRNNTEVER.[F]#1xTMT6plex [N-Term]; 1xDeamidated [N3(100)]	0.465695	1.1973	XP_005257602.2#RNF213#1651#	300.3	176.7	137.2	148.3	166	86	18.4	102.6	68.9	157.4
KQHTVTTTTKGENFTETDVKM	3xTMT6plex [N-Term; K9; K19]; 1xDeamidated [N12(100)]	Yes	Yes	13	NFT	34335270	NP_898902.1	PRNP	5621	major prion protein preproprotein	197	TTTTKGE	FTETDVK	Yes	High	[K].QHTVTTTTKGENFTETDVK.[M]	3xTMT6plex [N-Term; K9; K19]; 1xDeamidated [N12(100)]	0.00016797	0	1	1	1	34335270	34335270 [186-204]	1	2825.51	N12(Deamidated): 100	NP_898902.1#PRNP#197#[K].QHTVTTTTKGENFTETDVK.[M]#3xTMT6plex [N-Term; K9; K19]; 1xDeamidated [N12(100)]	0.472803	0.89037	NP_898902.1#PRNP#197#	111.1	45.3	167.3	40.5	47	17	4.8	8.9	17.9	20.9
RCIQANYSLMENGKI	2xTMT6plex [N-Term; K13]; 1xCarbamidomethyl [C1]; 1xOxidation [M9(100)]; 2xDeamidated [N5(100); N11(100)]	Yes	Yes	6	NYS	4502163	NP_001638.1	APOD	347	apolipoprotein D precursor	65	NGRCIQA	YSLMENG	Yes	High	[R].CIQANYSLMENGK.[I]	2xTMT6plex [N-Term; K13]; 1xCarbamidomethyl [C1]; 1xOxidation [M9(100)]; 2xDeamidated [N5(100); N11(100)]	0.00527479	0	1	1	3	4502163	4502163 [61-73]	0	2003.98	N5(Deamidated): 100; M9(Oxidation): 100; N11(Deamidated): 100	NP_001638.1#APOD#65#[R].CIQANYSLMENGK.[I]#2xTMT6plex [N-Term; K13]; 1xCarbamidomethyl [C1]; 1xOxidation [M9(100)]; 2xDeamidated [N5(100); N11(100)]	0.473393	0.841272	NP_001638.1#APOD#65#	134.1	70.3	141.5	55.6	60.4	36.4	10.2	15.1	24.4	55.1
RDNETLAELKI	2xTMT6plex [N-Term; K9]; 1xDeamidated [N2(100)]	Yes	Yes	3	NET	1034590336	XP_016877576.1	TMOD3	29766	PREDICTED: tropomodulin-3 isoform X1	282	LIDALRD	ETLAELK	No	High	[R].DNETLAELK.[I]	2xTMT6plex [N-Term; K9]; 1xDeamidated [N2(100)]	0.0152154	0	1	1	1	1034590336	1034590336 [281-289]	0	1491.83	N2(Deamidated): 100	XP_016877576.1#TMOD3#282#[R].DNETLAELK.[I]#2xTMT6plex [N-Term; K9]; 1xDeamidated [N2(100)]	0.4736	0.846273	XP_016877576.1#TMOD3#282#	425	284.7	197.3	120.5	135.2	71.9	23.1	33.5	94.5	128.2
KKANQQLNFTEAKE	3xTMT6plex [N-Term; K1; K12]; 2xDeamidated [N3(100); N7(100)]	Yes	Yes	8	NFT	40549451	NP_006682.2	LYVE1	10894	lymphatic vessel endothelial hyaluronic acid receptor 1 precursor	53	KKANQQL	FTEAKEA	Yes	High	[K].KANQQLNFTEAK.[E]	3xTMT6plex [N-Term; K1; K12]; 2xDeamidated [N3(100); N7(100)]	1.57976e-05	0	1	1	8	40549451	40549451 [47-58]	1	2081.18	N3(Deamidated): 100; N7(Deamidated): 100	NP_006682.2#LYVE1#53#[K].KANQQLNFTEAK.[E]#3xTMT6plex [N-Term; K1; K12]; 2xDeamidated [N3(100); N7(100)]	0.475036	1.19413	NP_006682.2#LYVE1#53#	558.9	537.7	859.8	415.8	502.7	246.5	99.6	187.8	322.9	351.7
KVPGNQTSTTLKL	2xTMT6plex [N-Term; K11]; 1xDeamidated [N4(100)]	Yes	Yes	5	NQT	4557707	NP_000416.1	L1CAM	3897	neural cell adhesion molecule L1 isoform 1 precursor	671	SLGKVPG	QTSTTLK	Yes	High	[K].VPGNQTSTTLK.[L]	2xTMT6plex [N-Term; K11]; 1xDeamidated [N4(100)]	0.162318	0.00125867	1	3	1	4557707	4557707 [668-678]	0	1604.93	N4(Deamidated): 100	NP_000416.1#L1CAM#671#[K].VPGNQTSTTLK.[L]#2xTMT6plex [N-Term; K11]; 1xDeamidated [N4(100)]	0.475639	0.952543	NP_000416.1#L1CAM#671#	96.8	74.8	47	78.9	81	29.7	10.8	14.8	23.1	62.1
KNGVNGTGENGRK	1xTMT6plex [N-Term]; 3xDeamidated [N1(100); N4(100); N9(100)]	Yes	Yes	5	NGT	19743819	NP_391988.1	ITGB1	3688	integrin beta-1 isoform 1D precursor	406	SYCKNGV	GTGENGR	Yes	High	[K].NGVNGTGENGR.[K]	1xTMT6plex [N-Term]; 3xDeamidated [N1(100); N4(100); N9(100)]	0.151029	0.00125867	1	2	2	19743819	19743819 [403-413]	0	1306.61	N1(Deamidated): 100; N4(Deamidated): 100; N9(Deamidated): 100	NP_391988.1#ITGB1#406#[K].NGVNGTGENGR.[K]#1xTMT6plex [N-Term]; 3xDeamidated [N1(100); N4(100); N9(100)]	0.485477	0.951203	NP_391988.1#ITGB1#406#	51.9	43.1	26.3	44.6	45.3	17.5	4.5	8.4	16.1	34.7
RNLSDIDLMAPQPGV-	1xTMT6plex [N-Term]; 1xOxidation [M8(100)]; 1xDeamidated [N1(100)]	Yes	Yes	2	NLS	197927201	NP_001127965.1	TOMM6	100188893	mitochondrial import receptor subunit TOM6 homolog	398	PEDIRKW	VTSLETL	No	High	[R].NLSDIDLMAPQPGV.[-]	1xTMT6plex [N-Term]; 1xOxidation [M8(100)]; 1xDeamidated [N1(100)]	0.00758838	0	1	1	5	197927201	197927201 [61-74]	0	1715.87	N1(Deamidated): 100; M8(Oxidation): 100	NP_001127965.1#TOMM6#398#[R].NLSDIDLMAPQPGV.[-]#1xTMT6plex [N-Term]; 1xOxidation [M8(100)]; 1xDeamidated [N1(100)]	0.485969	0.902016	NP_001127965.1#TOMM6#398#	28.9	23.7	17.7	15.4	17.3	5.5	2.7	4.5	8.6	13.4
REIKNNQTEKH	3xTMT6plex [N-Term; K3; K9]; 1xDeamidated [N5(99.8)]	Yes	Yes	6	NQT	7657319	NP_055294.1	ADAMDEC1	27299	ADAM DEC1 isoform 1 precursor	61	HKREIKN	QTEKHGK	No	High	[R].EIKNNQTEK.[H]	3xTMT6plex [N-Term; K3; K9]; 1xDeamidated [N5(99.8)]	0.0199306	0	1	1	5	7657319	7657319 [57-65]	1	1792.04	N5(Deamidated): 99.85	NP_055294.1#ADAMDEC1#61#[R].EIKNNQTEK.[H]#3xTMT6plex [N-Term; K3; K9]; 1xDeamidated [N5(99.8)]	0.487959	0.86685	NP_055294.1#ADAMDEC1#61#	624.1	818.2	582.8	883.3	437.4	343.3	53.1	85.8	254.6	564.3
RVTWKPQGAPVEWEEETVTNHTLRV	2xTMT6plex [N-Term; K4]; 1xDeamidated [N19(100)]	Yes	Yes	20	NHT	1034630788	XP_016861056.1	CHL1	10752	PREDICTED: neural cell adhesion molecule L1-like protein isoform X1	783	WEEETVT	HTLRVMT	No	High	[R].VTWKPQGAPVEWEEETVTNHTLR.[V]	2xTMT6plex [N-Term; K4]; 1xDeamidated [N19(100)]	5.61378e-07	0	1	3	3	1034630788	1034630788 [765-787]	0	3166.66	N19(Deamidated): 100	XP_016861056.1#CHL1#783#[R].VTWKPQGAPVEWEEETVTNHTLR.[V]#2xTMT6plex [N-Term; K4]; 1xDeamidated [N19(100)]	0.490981	1.07995	XP_016861056.1#CHL1#783#	62.1	50.8	36.7	49.5	49.2	23.8	8.4	13.8	19.4	30.9
RYFYNGTSMACETFQYGGCMGNGNNFVTEKE	2xTMT6plex [N-Term; K29]; 2xCarbamidomethyl [C10; C18]; 1xDeamidated [N4(100)]	Yes	Yes	5	NGT	4502067	NP_001624.1	Inter-alpha-trypsininhibitorlightchain	Trypstatin.{ECO:0000250}	protein AMBP preproprotein	250	MTSRYFY	GTSMACE	No	High	[R].YFYNGTSMACETFQYGGCMGNGNNFVTEK.[E]	2xTMT6plex [N-Term; K29]; 2xCarbamidomethyl [C10; C18]; 1xDeamidated [N4(100)]	0.00108906	0	1	1	4	4502067	4502067 [247-275]	0	3806.66	N4(Deamidated): 100	NP_001624.1#Inter-alpha-trypsininhibitorlightchain#250#[R].YFYNGTSMACETFQYGGCMGNGNNFVTEK.[E]#2xTMT6plex [N-Term; K29]; 2xCarbamidomethyl [C10; C18]; 1xDeamidated [N4(100)]	0.493356	1.1297	NP_001624.1#Inter-alpha-trypsininhibitorlightchain#250#	113.6	122.3	77.8	108.2	59.3	54.6	11.6	17.7	60.2	75.5
KCGLVPVLAENYNKS	2xTMT6plex [N-Term; K13]; 1xCarbamidomethyl [C1]; 1xDeamidated [N12(99.6)]	Yes	Yes	13	NKS	1034635240	XP_016862579.1	TF	7018	PREDICTED: serotransferrin isoform X1	432	PVLAENY	KSDNCED	Yes	High	[K].CGLVPVLAENYNK.[S]	2xTMT6plex [N-Term; K13]; 1xCarbamidomethyl [C1]; 1xDeamidated [N12(99.6)]	0.0177849	0	1	2	3	1034635240	1034635240 [421-433]	0	1936.06	N12(Deamidated): 100	XP_016862579.1#TF#432#[K].CGLVPVLAENYNK.[S]#2xTMT6plex [N-Term; K13]; 1xCarbamidomethyl [C1]; 1xDeamidated [N12(99.6)]	0.493721	0.863602	XP_016862579.1#TF#432#	86.1	109.3	158	154.6	106	48.9	11.2	22.7	45.9	81.9
KFLNESYKHEQVYIRS	2xTMT6plex [N-Term; K7]; 1xDeamidated [N3(100)]	Yes	Yes	4	NES	197116348	NP_001127666.1	ACPP	55	prostatic acid phosphatase isoform TM-PAP precursor	94	KRYRKFL	ESYKHEQ	No	High	[K].FLNESYKHEQVYIR.[S]	2xTMT6plex [N-Term; K7]; 1xDeamidated [N3(100)]	0.00015859	0	1	5	10	197116348	197116348 [92-105]	1	2285.23	N3(Deamidated): 100	NP_001127666.1#ACPP#94#[K].FLNESYKHEQVYIR.[S]#2xTMT6plex [N-Term; K7]; 1xDeamidated [N3(100)]	0.493937	1.31125	NP_001127666.1#ACPP#94#	201.5	78.1	134	206.6	86.9	55.9	13.9	44.9	35.7	470.5
KYVAFNGTKV	2xTMT6plex [N-Term; K8]; 1xDeamidated [N5(100)]	Yes	Yes	6	NGT	767908737	XP_011507620.1	NFASC	23114	PREDICTED: neurofascin isoform X10	1086	TLKYVAF	GTKVGKQ	No	High	[K].YVAFNGTK.[V]	2xTMT6plex [N-Term; K8]; 1xDeamidated [N5(100)]	0.0525217	0	1	36	3	767908737	767908737 [1082-1089]	0	1358.77	N5(Deamidated): 100	XP_011507620.1#NFASC#1086#[K].YVAFNGTK.[V]#2xTMT6plex [N-Term; K8]; 1xDeamidated [N5(100)]	0.494283	1.07724	XP_011507620.1#NFASC#1086#	272.9	218	123.6	271.9	174.6	90.8	28.6	57.8	84.3	159.8
RANLTGWDPQKD	2xTMT6plex [N-Term; K10]; 1xDeamidated [N2(100)]	Yes	Yes	3	NLT	27597078	NP_006284.2	TYRO3	7301	tyrosine-protein kinase receptor TYRO3 precursor	380	TVEGTRA	LTGWDPQ	No	High	[R].ANLTGWDPQK.[D]	2xTMT6plex [N-Term; K10]; 1xDeamidated [N2(100)]	0.00541806	0	1	3	3	27597078	27597078 [379-388]	0	1588.87	N2(Deamidated): 100	NP_006284.2#TYRO3#380#[R].ANLTGWDPQK.[D]#2xTMT6plex [N-Term; K10]; 1xDeamidated [N2(100)]	0.4959	0.921321	NP_006284.2#TYRO3#380#	145.3	120.1	72.3	159.4	145.5	51.5	14.1	21.9	38.8	125.7
RGDNNLTRI	1xTMT6plex [N-Term]; 2xDeamidated [N3(100); N4(100)]	Yes	Yes	5	NLT	4503625	NP_000495.1	F10	2159	coagulation factor X isoform 1 preproprotein	231	QPERGDN	LTRIVGG	No	High	[R].GDNNLTR.[I]	1xTMT6plex [N-Term]; 2xDeamidated [N3(100); N4(100)]	0.296226	0.00905528	1	3	4	4503625	4503625 [228-234]	0	1020.52	N3(Deamidated): 100; N4(Deamidated): 100	NP_000495.1#F10#231#[R].GDNNLTR.[I]#1xTMT6plex [N-Term]; 2xDeamidated [N3(100); N4(100)]	0.495943	0.839174	NP_000495.1#F10#231#	224.3	297.3	63.9	126.9	174.4	92.3	19.7	23.2	39.9	93.1
KLQLQALQQNGSSVLSEDKS	2xTMT6plex [N-Term; K18]; 1xDeamidated [N9(100)]	Yes	Yes	10	NGS	11225609	NP_068576.1	ACE2	59272	angiotensin-converting enzyme 2 precursor	103	QLQALQQ	GSSVLSE	No	High	[K].LQLQALQQNGSSVLSEDK.[S]	2xTMT6plex [N-Term; K18]; 1xDeamidated [N9(100)]	3.64151e-06	0	1	4	2	11225609	11225609 [95-112]	0	2417.33	N9(Deamidated): 100	NP_068576.1#ACE2#103#[K].LQLQALQQNGSSVLSEDK.[S]#2xTMT6plex [N-Term; K18]; 1xDeamidated [N9(100)]	0.499269	1.17302	NP_068576.1#ACE2#103#	88.4	71.8	52.1	48.1	37.5	34.9	6.4	26.6	20.8	42.8
RFGCEIENNRS	1xTMT6plex [N-Term]; 1xCarbamidomethyl [C3]; 1xDeamidated [N8(100)]	Yes	No	9	NRS	4502337	NP_001176.1	AZGP1	563	zinc-alpha-2-glycoprotein precursor	128	FGCEIEN	RSSGAFW	Yes	High	[R].FGCEIENNR.[S]	1xTMT6plex [N-Term]; 1xCarbamidomethyl [C3]; 1xDeamidated [N8(100)]	0.0116037	0	1	1	3	4502337	4502337 [121-129]	0	1368.64	N7(Deamidated): 50; N8(Deamidated): 50	NP_001176.1#AZGP1#128#[R].FGCEIENNR.[S]#1xTMT6plex [N-Term]; 1xCarbamidomethyl [C3]; 1xDeamidated [N8(100)]	0.511348	0.793861	NP_001176.1#AZGP1#128#	173.1	132.6	373.7	80.4	98.6	55.3	12.3	25.4	60.5	81.9
RFALLMTNCYATPSSNATDPLKY	2xTMT6plex [N-Term; K21]; 1xCarbamidomethyl [C8]; 1xDeamidated [N15(99.4)]	Yes	Yes	16	NAT	767988785	XP_011544242.1	UMOD	7369	PREDICTED: uromodulin isoform X1	609	CYATPSS	ATDPLKY	No	High	[R].FALLMTNCYATPSSNATDPLK.[Y]	2xTMT6plex [N-Term; K21]; 1xCarbamidomethyl [C8]; 1xDeamidated [N15(99.4)]	0.000967141	0	1	6	7	767988785	767988785 [595-615]	0	2774.41	N15(Deamidated): 100	XP_011544242.1#UMOD#609#[R].FALLMTNCYATPSSNATDPLK.[Y]#2xTMT6plex [N-Term; K21]; 1xCarbamidomethyl [C8]; 1xDeamidated [N15(99.4)]	0.520927	1.19039	XP_011544242.1#UMOD#609#	77.3	82.8	47.3	175.9	113	38.7	12.8	15.3	74	102.4
RMSTLTFFNVSEKD	2xTMT6plex [N-Term; K12]; 1xOxidation [M1(100)]; 1xDeamidated [N8(100)]	Yes	Yes	9	NVS	981220800	NP_001306032.1	OPCML	4978	opioid-binding protein/cell adhesion molecule isoform c precursor	285	MSTLTFF	VSEKDYG	No	High	[R].MSTLTFFNVSEK.[D]	2xTMT6plex [N-Term; K12]; 1xOxidation [M1(100)]; 1xDeamidated [N8(100)]	0.00626647	0	1	7	1	981220800	981220800 [278-289]	0	1878.99	M1(Oxidation): 100; N8(Deamidated): 100	NP_001306032.1#OPCML#285#[R].MSTLTFFNVSEK.[D]#2xTMT6plex [N-Term; K12]; 1xOxidation [M1(100)]; 1xDeamidated [N8(100)]	0.532684	0.892635	NP_001306032.1#OPCML#285#	176.9	186	68.7	85.7	75.3	43	11.5	24.7	35.7	75.7
RAAPNNSADPRV	1xTMT6plex [N-Term]; 1xDeamidated [N4(100)]	Yes	Yes	5	NNS	4826740	NP_004953.1	GDF10	2662	growth/differentiation factor 10 precursor	281	PEPRAAP	NSADPRV	No	High	[R].AAPNNSADPR.[V]	1xTMT6plex [N-Term]; 1xDeamidated [N4(100)]	0.0348033	0	1	1	3	4826740	4826740 [278-287]	0	1242.63	N4(Deamidated): 100	NP_004953.1#GDF10#281#[R].AAPNNSADPR.[V]#1xTMT6plex [N-Term]; 1xDeamidated [N4(100)]	0.536076	0.902032	NP_004953.1#GDF10#281#	50.1	43	30.3	51.3	63.3	17.3	7.3	8.7	10.2	45.1
KATNATLDPRS	1xTMT6plex [N-Term]; 1xDeamidated [N3(100)]	Yes	Yes	4	NAT	166362740	NP_001983.2	F2R	2149	proteinase-activated receptor 1 isoform 1 precursor	35	RPESKAT	ATLDPRS	No	High	[K].ATNATLDPR.[S]	1xTMT6plex [N-Term]; 1xDeamidated [N3(100)]	0.0666085	0	1	1	7	166362740	166362740 [33-41]	0	1188.64	N3(Deamidated): 100	NP_001983.2#F2R#35#[K].ATNATLDPR.[S]#1xTMT6plex [N-Term]; 1xDeamidated [N3(100)]	0.54015	0.880257	NP_001983.2#F2R#35#	334.9	241.6	234.1	373.6	322.2	130.8	26.4	31.1	148.6	301.5
KLGNWSAMPSCKA	2xTMT6plex [N-Term; K11]; 1xCarbamidomethyl [C10]; 1xOxidation [M7(100)]; 1xDeamidated [N3(100)]	Yes	Yes	4	NWS	153266841	NP_000033.2	APOH	350	beta-2-glycoprotein 1 precursor	253	IECTKLG	WSAMPSC	Yes	High	[K].LGNWSAMPSCK.[A]	2xTMT6plex [N-Term; K11]; 1xCarbamidomethyl [C10]; 1xOxidation [M7(100)]; 1xDeamidated [N3(100)]	0.0693222	0	1	1	3	153266841	153266841 [251-261]	0	1725.87	N3(Deamidated): 100; M7(Oxidation): 100	NP_000033.2#APOH#253#[K].LGNWSAMPSCK.[A]#2xTMT6plex [N-Term; K11]; 1xCarbamidomethyl [C10]; 1xOxidation [M7(100)]; 1xDeamidated [N3(100)]	0.540747	0.861576	NP_000033.2#APOH#253#	451.6	210.2	247.7	147.1	124.2	122.8	21	37.8	60.8	137.4
RGVTHLNISGLKM	2xTMT6plex [N-Term; K11]; 1xDeamidated [N6(100)]	Yes	Yes	7	NIS	1034579538	XP_016874792.1	LRP1	4035	PREDICTED: prolow-density lipoprotein receptor-related protein 1 isoform X1	3970	DRGVTHL	ISGLKMP	No	High	[R].GVTHLNISGLK.[M]	2xTMT6plex [N-Term; K11]; 1xDeamidated [N6(100)]	0.00641207	0	1	2	2	1034579538	1034579538 [3965-3975]	0	1597.97	N6(Deamidated): 100	XP_016874792.1#LRP1#3970#[R].GVTHLNISGLK.[M]#2xTMT6plex [N-Term; K11]; 1xDeamidated [N6(100)]	0.541943	1.09948	XP_016874792.1#LRP1#3970#	93.5	85.7	66.1	109.8	118.7	53	12.4	15.9	34.4	123.2
RFALLMTNCYATPSSNATDPLKY	2xTMT6plex [N-Term; K21]; 1xCarbamidomethyl [C8]; 1xOxidation [M5(100)]; 1xDeamidated [N15(100)]	Yes	Yes	16	NAT	767988785	XP_011544242.1	UMOD	7369	PREDICTED: uromodulin isoform X1	609	CYATPSS	ATDPLKY	No	High	[R].FALLMTNCYATPSSNATDPLK.[Y]	2xTMT6plex [N-Term; K21]; 1xCarbamidomethyl [C8]; 1xOxidation [M5(100)]; 1xDeamidated [N15(100)]	2.78486e-06	0	1	6	15	767988785	767988785 [595-615]	0	2790.41	M5(Oxidation): 100; N15(Deamidated): 100	XP_011544242.1#UMOD#609#[R].FALLMTNCYATPSSNATDPLK.[Y]#2xTMT6plex [N-Term; K21]; 1xCarbamidomethyl [C8]; 1xOxidation [M5(100)]; 1xDeamidated [N15(100)]	0.542457	0.838118	XP_011544242.1#UMOD#609#	158.6	119.2	147.1	248.9	130.7	43.5	13.8	15.6	110.7	144.1
KGSNASLARS	1xTMT6plex [N-Term]; 1xDeamidated [N3(100)]	Yes	Yes	4	NAS	319655697	NP_001188326.1	EDNRB	1910	endothelin B receptor isoform 3	149	TLWPKGS	ASLARSL	No	High	[K].GSNASLAR.[S]	1xTMT6plex [N-Term]; 1xDeamidated [N3(100)]	0.0911276	0	1	3	1	319655697	319655697 [147-154]	0	1005.55	N3(Deamidated): 100	NP_001188326.1#EDNRB#149#[K].GSNASLAR.[S]#1xTMT6plex [N-Term]; 1xDeamidated [N3(100)]	0.545086	0.886045	NP_001188326.1#EDNRB#149#	381.9	351.8	439.9	401.9	347.6	155	29.3	63.9	210.8	294.3
RALGVLEEHANSSRR	1xTMT6plex [N-Term]; 1xDeamidated [N10(100)]	Yes	Yes	11	NSS	110825974	NP_055059.2	ADAMTS2	9509	A disintegrin and metalloproteinase with thrombospondin motifs 2 isoform 1 preproprotein	251	GVLEEHA	SSRRRAR	No	High	[R].ALGVLEEHANSSR.[R]	1xTMT6plex [N-Term]; 1xDeamidated [N10(100)]	0.000181346	0	1	3	4	110825974	110825974 [242-254]	0	1612.85	N10(Deamidated): 100	NP_055059.2#ADAMTS2#251#[R].ALGVLEEHANSSR.[R]#1xTMT6plex [N-Term]; 1xDeamidated [N10(100)]	0.545416	0.858915	NP_055059.2#ADAMTS2#251#	114.1	115.1	61.5	182.8	181.1	34.3	15.7	24.3	25.7	148.4
KDAEEDDSLANSSDLLKE	2xTMT6plex [N-Term; K16]; 1xDeamidated [N10(100)]	Yes	Yes	11	NSS	208879446	NP_001129162.1	PENK	5179	proenkephalin-A preproprotein	152	EEDDSLA	SSDLLKE	No	High	[K].DAEEDDSLANSSDLLK.[E]	2xTMT6plex [N-Term; K16]; 1xDeamidated [N10(100)]	0.000161657	0	1	1	6	208879446	208879446 [143-158]	0	2181.08	N10(Deamidated): 100	NP_001129162.1#PENK#152#[K].DAEEDDSLANSSDLLK.[E]#2xTMT6plex [N-Term; K16]; 1xDeamidated [N10(100)]	0.547304	0.916282	NP_001129162.1#PENK#152#	303.4	231.5	247.8	270.1	199.2	122.7	23.7	35.2	102.8	229.5
KVYDPLYCESVHNFTLPSWATEDTMTKL	2xTMT6plex [N-Term; K26]; 1xCarbamidomethyl [C7]; 1xOxidation [M24(100)]; 1xDeamidated [N12(100)]	Yes	Yes	13	NFT	197116348	NP_001127666.1	ACPP	55	prostatic acid phosphatase isoform TM-PAP precursor	220	LYCESVH	FTLPSWA	No	High	[K].VYDPLYCESVHNFTLPSWATEDTMTK.[L]	2xTMT6plex [N-Term; K26]; 1xCarbamidomethyl [C7]; 1xOxidation [M24(100)]; 1xDeamidated [N12(100)]	6.24953e-07	0	1	5	5	197116348	197116348 [209-234]	0	3579.71	N12(Deamidated): 100; M24(Oxidation): 100	NP_001127666.1#ACPP#220#[K].VYDPLYCESVHNFTLPSWATEDTMTK.[L]#2xTMT6plex [N-Term; K26]; 1xCarbamidomethyl [C7]; 1xOxidation [M24(100)]; 1xDeamidated [N12(100)]	0.547488	1.39846	NP_001127666.1#ACPP#220#	380.7	129.1	241.4	197.1	58.3	112.6	12.8	73.5	34.4	799
KKYNSQNQSNNQFVLYRI	2xTMT6plex [N-Term; K1]; 2xDeamidated [N3(100); N6(99.7)]	Yes	Yes	7	NQS	156231037	NP_001095886.1	KNG1	3827	kininogen-1 isoform 1 precursor	48	LKKYNSQ	QSNNQFV	Yes	High	[K].KYNSQNQSNNQFVLYR.[I]	2xTMT6plex [N-Term; K1]; 2xDeamidated [N3(100); N6(99.7)]	1.15811e-06	0	1	3	9	156231037	156231037 [43-58]	1	2463.27	N3(Deamidated): 100; N6(Deamidated): 100	NP_001095886.1#KNG1#48#[K].KYNSQNQSNNQFVLYR.[I]#2xTMT6plex [N-Term; K1]; 2xDeamidated [N3(100); N6(99.7)]	0.552143	0.922697	NP_001095886.1#KNG1#48#	416	295	334.3	261.1	257.7	90.5	40.4	90.1	119.4	252.2
RVFPQVNVTKM	2xTMT6plex [N-Term; K9]; 1xDeamidated [N6(100)]	Yes	Yes	7	NVT	66346698	NP_000254.2	NAGLU	4669	alpha-N-acetylglucosaminidase precursor	261	TRVFPQV	VTKMGSW	Yes	High	[R].VFPQVNVTK.[M]	2xTMT6plex [N-Term; K9]; 1xDeamidated [N6(100)]	0.0110834	0	1	2	8	66346698	66346698 [256-264]	0	1490.9	N6(Deamidated): 100	NP_000254.2#NAGLU#261#[R].VFPQVNVTK.[M]#2xTMT6plex [N-Term; K9]; 1xDeamidated [N6(100)]	0.552405	0.870595	NP_000254.2#NAGLU#261#	740.1	418.9	275.5	333.4	330.4	116.7	34.3	76.5	99.3	617.9
RAASNFTEIKN	2xTMT6plex [N-Term; K9]; 1xDeamidated [N4(100)]	Yes	Yes	5	NFT	4507157	NP_003096.1	SORL1	6653	sortilin-related receptor preproprotein	1706	ASQRAAS	FTEIKNL	No	High	[R].AASNFTEIK.[N]	2xTMT6plex [N-Term; K9]; 1xDeamidated [N4(100)]	0.00770546	0	1	8	2	4507157	4507157 [1703-1711]	0	1439.81	N4(Deamidated): 100	NP_003096.1#SORL1#1706#[R].AASNFTEIK.[N]#2xTMT6plex [N-Term; K9]; 1xDeamidated [N4(100)]	0.56023	1.13772	NP_003096.1#SORL1#1706#	252.6	186.2	113.8	227.2	189.9	80.7	65.4	34.1	60.4	161.7
RLQPVRGNETLRE	1xTMT6plex [N-Term]; 1xDeamidated [N7(100)]	Yes	Yes	8	NET	38788193	NP_005217.2	S1PR3	1903	sphingosine 1-phosphate receptor 3	15	RLQPVRG	ETLREHY	Yes	High	[R].LQPVRGNETLR.[E]	1xTMT6plex [N-Term]; 1xDeamidated [N7(100)]	0.120084	0	1	1	2	38788193	38788193 [9-19]	1	1512.87	N7(Deamidated): 100	NP_005217.2#S1PR3#15#[R].LQPVRGNETLR.[E]#1xTMT6plex [N-Term]; 1xDeamidated [N7(100)]	0.563486	0.948493	NP_005217.2#S1PR3#15#	80.1	58.5	42.6	63.3	64.1	24.9	10.4	9.3	20.7	49.8
RALPGGADNASVASGAAASPGPQRS	1xTMT6plex [N-Term]; 1xDeamidated [N8(100)]	Yes	Yes	9	NAS	17402888	NP_055108.2	NPTXR	23467	neuronal pentraxin receptor	42	ALPGGAD	ASVASGA	No	High	[R].ALPGGADNASVASGAAASPGPQR.[S]	1xTMT6plex [N-Term]; 1xDeamidated [N8(100)]	4.13177e-07	0	1	1	3	17402888	17402888 [35-57]	0	2252.15	N8(Deamidated): 100	NP_055108.2#NPTXR#42#[R].ALPGGADNASVASGAAASPGPQR.[S]#1xTMT6plex [N-Term]; 1xDeamidated [N8(100)]	0.566416	1.06832	NP_055108.2#NPTXR#42#	38.3	38.6	27.4	35.6	32.4	17	5.4	10	10.1	28
RLHVGNYNGTAGDALRF	1xTMT6plex [N-Term]; 1xDeamidated [N7(100)]	Yes	Yes	8	NGT	5730075	NP_006673.1	FGL2	10875	fibroleukin precursor	336	RLHVGNY	GTAGDAL	Yes	High	[R].LHVGNYNGTAGDALR.[F]	1xTMT6plex [N-Term]; 1xDeamidated [N7(100)]	3.96228e-05	0	1	1	3	5730075	5730075 [330-344]	0	1787.92	N7(Deamidated): 100	NP_006673.1#FGL2#336#[R].LHVGNYNGTAGDALR.[F]#1xTMT6plex [N-Term]; 1xDeamidated [N7(100)]	0.569799	1.0627	NP_006673.1#FGL2#336#	91.9	68.6	47.4	62.5	59	25.9	10.8	19.3	21	52.6
RFNISTDRRD	1xTMT6plex [N-Term]; 1xDeamidated [N2(100)]	Yes	Yes	3	NIS	338968930	NP_001229820.1	CSDE1	7812	cold shock domain-containing protein E1 isoform 4	365	EGDHVRF	ISTDRRD	No	High	[R].FNISTDRR.[D]	1xTMT6plex [N-Term]; 1xDeamidated [N2(100)]	0.139979	0.00125867	1	4	3	338968930	338968930 [364-371]	1	1238.67	N2(Deamidated): 100	NP_001229820.1#CSDE1#365#[R].FNISTDRR.[D]#1xTMT6plex [N-Term]; 1xDeamidated [N2(100)]	0.57152	0.789181	NP_001229820.1#CSDE1#365#	147.8	43.3	57.4	22	23.6	9.3	10	9.8	14.7	17.4
KAPGWANSSAGSGRI	1xTMT6plex [N-Term]; 1xDeamidated [N6(100)]	Yes	Yes	7	NSS	1034582386	XP_016875720.1	CD163	9332	PREDICTED: scavenger receptor cysteine-rich type 1 protein M130 isoform X1	105	IKAPGWA	SSAGSGR	Yes	High	[K].APGWANSSAGSGR.[I]	1xTMT6plex [N-Term]; 1xDeamidated [N6(100)]	7.37062e-05	0	1	5	6	1034582386	1034582386 [100-112]	0	1447.71	N6(Deamidated): 100	XP_016875720.1#CD163#105#[K].APGWANSSAGSGR.[I]#1xTMT6plex [N-Term]; 1xDeamidated [N6(100)]	0.579017	1.06324	XP_016875720.1#CD163#105#	177.9	170.4	103.4	184.1	168.6	91.4	20.4	41.9	52.5	128.7
RTLNQSSDELQLSMGNAMFVKE	2xTMT6plex [N-Term; K20]; 2xOxidation [M13(100); M17(100)]; 1xDeamidated [N3(100)]	Yes	Yes	4	NQS	50659080	NP_001076.2	SERPINA3	12	alpha-1-antichymotrypsin precursor	127	QHLLRTL	QSSDELQ	Yes	High	[R].TLNQSSDELQLSMGNAMFVK.[E]	2xTMT6plex [N-Term; K20]; 2xOxidation [M13(100); M17(100)]; 1xDeamidated [N3(100)]	1.2035e-05	0	1	1	7	50659080	50659080 [125-144]	0	2704.36	N3(Deamidated): 100; M13(Oxidation): 100; M17(Oxidation): 100	NP_001076.2#SERPINA3#127#[R].TLNQSSDELQLSMGNAMFVK.[E]#2xTMT6plex [N-Term; K20]; 2xOxidation [M13(100); M17(100)]; 1xDeamidated [N3(100)]	0.580688	0.816233	NP_001076.2#SERPINA3#127#	184.8	98.8	432.2	94.9	116.7	57.1	16.8	21.5	69.5	88.2
KAWNDTTKA	2xTMT6plex [N-Term; K7]; 1xDeamidated [N3(100)]	Yes	Yes	4	NDT	52632381	NP_001005333.1	MAGED1	9500	melanoma-associated antigen D1 isoform a	241	KTPFKAW	DTTKAPT	No	High	[K].AWNDTTK.[A]	2xTMT6plex [N-Term; K7]; 1xDeamidated [N3(100)]	0.221418	0.00482491	1	2	3	52632381	52632381 [239-245]	0	1294.7	N3(Deamidated): 100	NP_001005333.1#MAGED1#241#[K].AWNDTTK.[A]#2xTMT6plex [N-Term; K7]; 1xDeamidated [N3(100)]	0.586146	0.935419	NP_001005333.1#MAGED1#241#	248.6	215.6	114.8	176.3	196.1	66.3	20.2	52.4	59.7	145.2
RGQFESVAPSQNFSDSSESDTHPFVIAKT	2xTMT6plex [N-Term; K27]; 1xDeamidated [N11(100)]	Yes	Yes	12	NFS	21361116	NP_004376.2	VCAN	1462	versican core protein isoform 1 precursor	1442	ESVAPSQ	FSDSSES	Yes	High	[R].GQFESVAPSQNFSDSSESDTHPFVIAK.[T]	2xTMT6plex [N-Term; K27]; 1xDeamidated [N11(100)]	2.80628e-06	0	1	2	4	21361116	21361116 [1432-1458]	0	3370.65	N11(Deamidated): 100	NP_004376.2#VCAN#1442#[R].GQFESVAPSQNFSDSSESDTHPFVIAK.[T]#2xTMT6plex [N-Term; K27]; 1xDeamidated [N11(100)]	0.590639	1.1967	NP_004376.2#VCAN#1442#	78.9	33	42.1	92.9	47.4	31.4	4.8	7.4	33.5	126.6
RNVTAYFPRA	1xTMT6plex [N-Term]; 1xDeamidated [N1(100)]	Yes	Yes	2	NVT	767948989	XP_011514975.1	MGAM	8972	PREDICTED: maltase-glucoamylase, intestinal isoform X1	1672	VLERNAR	VTAYFPR	No	High	[R].NVTAYFPR.[A]	1xTMT6plex [N-Term]; 1xDeamidated [N1(100)]	0.0703347	0	1	2	6	767948989	767948989 [1672-1679]; [2568-2575]	0	1197.65	N1(Deamidated): 100	XP_011514975.1#MGAM#1672#[R].NVTAYFPR.[A]#1xTMT6plex [N-Term]; 1xDeamidated [N1(100)]	0.592984	0.893301	XP_011514975.1#MGAM#1672#	425.5	393.1	151.3	230.3	128.8	78.4	25.2	55.6	92.5	167.8
RQNQCFYNSSYLNVQRE	1xTMT6plex [N-Term]; 1xCarbamidomethyl [C4]; 2xDeamidated [N2(100); N7(100)]	Yes	Yes	8	NSS	4505529	NP_000599.1	ORM2	5005	alpha-1-acid glycoprotein 2 precursor	93	RQNQCFY	SSYLNVQ	Yes	High	[R].QNQCFYNSSYLNVQR.[E]	1xTMT6plex [N-Term]; 1xCarbamidomethyl [C4]; 2xDeamidated [N2(100); N7(100)]	2.59961e-05	0	1	1	9	4505529	4505529 [87-101]	0	2152	N2(Deamidated): 100; N7(Deamidated): 100	NP_000599.1#ORM2#93#[R].QNQCFYNSSYLNVQR.[E]#1xTMT6plex [N-Term]; 1xCarbamidomethyl [C4]; 2xDeamidated [N2(100); N7(100)]	0.593867	1.28709	NP_000599.1#ORM2#93#	115.5	44.7	249.8	51.6	53.3	95.4	10.6	25.9	48.6	39.3
KKKEDALNETRE	3xTMT6plex [N-Term; K1; K2]; 1xDeamidated [N7(100)]	Yes	Yes	8	NET	578815184	XP_006716347.1	CLU	1191	PREDICTED: clusterin isoform X1	138	KKKEDAL	ETRESET	No	High	[K].KKEDALNETR.[E]	3xTMT6plex [N-Term; K1; K2]; 1xDeamidated [N7(100)]	0.00806767	0	1	2	12	578815184	578815184 [132-141]	2	1892.11	N7(Deamidated): 100	XP_006716347.1#CLU#138#[K].KKEDALNETR.[E]#3xTMT6plex [N-Term; K1; K2]; 1xDeamidated [N7(100)]	0.599411	0.936675	XP_006716347.1#CLU#138#	906.6	858.1	517.3	1046.3	1109.3	357.6	145.8	264.5	617	1280.2
KILGMEEPSNVTVKH	2xTMT6plex [N-Term; K13]; 1xOxidation [M4(100)]; 1xDeamidated [N9(100)]	Yes	Yes	10	NVT	767948989	XP_011514975.1	MGAM	8972	PREDICTED: maltase-glucoamylase, intestinal isoform X1	1808	LGMEEPS	VTVKHNG	No	High	[K].ILGMEEPSNVTVK.[H]	2xTMT6plex [N-Term; K13]; 1xOxidation [M4(100)]; 1xDeamidated [N9(100)]	0.00621867	0	1	1	6	767948989	767948989 [1800-1812]	0	1892.05	M4(Oxidation): 100; N9(Deamidated): 100	XP_011514975.1#MGAM#1808#[K].ILGMEEPSNVTVK.[H]#2xTMT6plex [N-Term; K13]; 1xOxidation [M4(100)]; 1xDeamidated [N9(100)]	0.600964	0.837099	XP_011514975.1#MGAM#1808#	281.8	221.8	92.3	121.1	45.1	52.5	7.5	25.5	54.1	95.2
RSFLDCTNRT	1xTMT6plex [N-Term]; 1xCarbamidomethyl [C5]; 1xDeamidated [N7(100)]	Yes	Yes	8	NRT	126012573	NP_004516.2	LRP2	4036	low-density lipoprotein receptor-related protein 2 precursor	2224	RSFLDCT	RTVLVSE	No	High	[R].SFLDCTNR.[T]	1xTMT6plex [N-Term]; 1xCarbamidomethyl [C5]; 1xDeamidated [N7(100)]	0.0815508	0	1	3	3	126012573	126012573 [2218-2225]	0	1242.6	N7(Deamidated): 100	NP_004516.2#LRP2#2224#[R].SFLDCTNR.[T]#1xTMT6plex [N-Term]; 1xCarbamidomethyl [C5]; 1xDeamidated [N7(100)]	0.602274	0.890946	NP_004516.2#LRP2#2224#	232.3	140.2	176.3	90.5	78.1	58.1	16.4	28.2	36.6	92.5
RHGIQYFNNNTQHSSLFMLNEVKR	2xTMT6plex [N-Term; K22]; 1xOxidation [M17(100)]; 1xDeamidated [N8(99.5)]	Yes	Yes	9	NNT	156231037	NP_001095886.1	KNG1	3827	kininogen-1 isoform 1 precursor	169	HGIQYFN	NTQHSSL	Yes	High	[R].HGIQYFNNNTQHSSLFMLNEVK.[R]	2xTMT6plex [N-Term; K22]; 1xOxidation [M17(100)]; 1xDeamidated [N8(99.5)]	1.49705e-06	0	1	3	13	156231037	156231037 [162-183]	0	3096.56	N8(Deamidated): 100; M17(Oxidation): 100	NP_001095886.1#KNG1#169#[R].HGIQYFNNNTQHSSLFMLNEVK.[R]#2xTMT6plex [N-Term; K22]; 1xOxidation [M17(100)]; 1xDeamidated [N8(99.5)]	0.603336	1.13455	NP_001095886.1#KNG1#169#	352.7	181	63.8	187.2	196.5	60.5	29.4	44	110.7	129.8
RGHTNGTKPLDGFDVWKT	3xTMT6plex [N-Term; K7; K16]; 1xDeamidated [N4(100)]	Yes	Yes	5	NGT	767935890	XP_011541692.1	ARSB	411	PREDICTED: arylsulfatase B isoform X1	366	KLARGHT	GTKPLDG	Yes	High	[R].GHTNGTKPLDGFDVWK.[T]	3xTMT6plex [N-Term; K7; K16]; 1xDeamidated [N4(100)]	0.00325609	0	1	6	2	767935890	767935890 [363-378]	0	2460.35	N4(Deamidated): 100	XP_011541692.1#ARSB#366#[R].GHTNGTKPLDGFDVWK.[T]#3xTMT6plex [N-Term; K7; K16]; 1xDeamidated [N4(100)]	0.606046	1.21138	XP_011541692.1#ARSB#366#	62.4	60.6	32.7	42.9	159	19.9	16.9	9.7	21.7	124.1
KVPGNVTAVLGETLKV	2xTMT6plex [N-Term; K14]; 1xDeamidated [N4(100)]	Yes	Yes	5	NVT	767909532	XP_011507931.1	PIGR	5284	PREDICTED: polymeric immunoglobulin receptor isoform X1	469	PNLKVPG	VTAVLGE	Yes	High	[K].VPGNVTAVLGETLK.[V]	2xTMT6plex [N-Term; K14]; 1xDeamidated [N4(100)]	9.13355e-06	0	1	1	17	767909532	767909532 [466-479]	0	1857.11	N4(Deamidated): 100	XP_011507931.1#PIGR#469#[K].VPGNVTAVLGETLK.[V]#2xTMT6plex [N-Term; K14]; 1xDeamidated [N4(100)]	0.609447	1.08833	XP_011507931.1#PIGR#469#	446.3	262	230.3	605.6	345.3	186.9	55.8	62.7	128.4	408.9
RGSVALVIHNITAQENGTYRC	1xTMT6plex [N-Term]; 2xDeamidated [N9(100); N15(100)]	Yes	Yes	10	NIT	5921461	NP_008980.1	BTN2A1	11120	butyrophilin subfamily 2 member A1 isoform 1 precursor	114	SVALVIH	ITAQENG	No	High	[R].GSVALVIHNITAQENGTYR.[C]	1xTMT6plex [N-Term]; 2xDeamidated [N9(100); N15(100)]	7.80474e-07	0	1	4	14	5921461	5921461 [106-124]	0	2274.19	N9(Deamidated): 100; N15(Deamidated): 100	NP_008980.1#BTN2A1#114#[R].GSVALVIHNITAQENGTYR.[C]#1xTMT6plex [N-Term]; 2xDeamidated [N9(100); N15(100)]	0.618615	1.06159	NP_008980.1#BTN2A1#114#	121.9	90.1	88.1	141.6	136	51.5	18	23.3	54.9	84.6
KQINSSISGNLWDKD	2xTMT6plex [N-Term; K13]; 1xDeamidated [N3(100)]	Yes	Yes	4	NSS	4758092	NP_004379.1	CTBS	1486	di-N-acetylchitobiase precursor	299	KTIMKQI	SSISGNL	Yes	High	[K].QINSSISGNLWDK.[D]	2xTMT6plex [N-Term; K13]; 1xDeamidated [N3(100)]	1.30935e-05	0	1	1	6	4758092	4758092 [297-309]	0	1921.04	N3(Deamidated): 100	NP_004379.1#CTBS#299#[K].QINSSISGNLWDK.[D]#2xTMT6plex [N-Term; K13]; 1xDeamidated [N3(100)]	0.619516	0.92417	NP_004379.1#CTBS#299#	240.6	96.9	131.2	161.9	98.3	65.3	18.1	20.6	52.1	103.3
KWNNTGCQALPSQDEGPSKA	2xTMT6plex [N-Term; K18]; 1xCarbamidomethyl [C6]; 1xDeamidated [N2(99.8)]	Yes	Yes	3	NNT	767909532	XP_011507931.1	PIGR	5284	PREDICTED: polymeric immunoglobulin receptor isoform X1	499	EKYWCKW	NTGCQAL	Yes	High	[K].WNNTGCQALPSQDEGPSK.[A]	2xTMT6plex [N-Term; K18]; 1xCarbamidomethyl [C6]; 1xDeamidated [N2(99.8)]	4.96729e-05	0	1	1	4	767909532	767909532 [498-515]	0	2448.19	N2(Deamidated): 99.76	XP_011507931.1#PIGR#499#[K].WNNTGCQALPSQDEGPSK.[A]#2xTMT6plex [N-Term; K18]; 1xCarbamidomethyl [C6]; 1xDeamidated [N2(99.8)]	0.62105	0.903995	XP_011507931.1#PIGR#499#	165.8	79.1	124.6	74.4	69.5	53.5	9.4	16	34.3	73.8
RLWANSTSSWDSVIQNKT	2xTMT6plex [N-Term; K16]; 2xDeamidated [N4(100); N15(100)]	Yes	Yes	5	NST	51511749	NP_001003927.1	EVI2A	2123	protein EVI2A isoform 1	61	NYTRLWA	STSSWDS	No	High	[R].LWANSTSSWDSVIQNK.[T]	2xTMT6plex [N-Term; K16]; 2xDeamidated [N4(100); N15(100)]	4.76043e-08	0	1	2	5	51511749	51511749 [58-73]	0	2296.19	N4(Deamidated): 100; N15(Deamidated): 100	NP_001003927.1#EVI2A#61#[R].LWANSTSSWDSVIQNK.[T]#2xTMT6plex [N-Term; K16]; 2xDeamidated [N4(100); N15(100)]	0.624609	1.06867	NP_001003927.1#EVI2A#61#	186.4	134.6	94.7	213.1	181.4	60.1	23.4	27.9	76.5	170.3
RTNSTFVQALVEHVKE	2xTMT6plex [N-Term; K14]; 1xDeamidated [N2(100)]	Yes	Yes	3	NST	110224476	NP_001035930.1	PSAP	5660	prosaposin isoform b preproprotein	215	IQTAVRT	STFVQAL	Yes	High	[R].TNSTFVQALVEHVK.[E]	2xTMT6plex [N-Term; K14]; 1xDeamidated [N2(100)]	8.52374e-07	0	1	3	21	110224476	110224476 [214-227]	0	2032.15	N2(Deamidated): 100	NP_001035930.1#PSAP#215#[R].TNSTFVQALVEHVK.[E]#2xTMT6plex [N-Term; K14]; 1xDeamidated [N2(100)]	0.624928	0.910931	NP_001035930.1#PSAP#215#	688.7	544.6	330	428.1	849.8	225	69.9	74.1	153.4	630.8
KLNNSTGLQSSSVSQTKT	2xTMT6plex [N-Term; K16]; 2xDeamidated [N2(100); N3(100)]	Yes	Yes	3	NNS	530375053	XP_005247723.1	HEG1	57493	PREDICTED: protein HEG homolog 1 isoform X1	313	SESTEKL	NSTGLQS	No	High	[K].LNNSTGLQSSSVSQTK.[T]	2xTMT6plex [N-Term; K16]; 2xDeamidated [N2(100); N3(100)]	4.89174e-05	0	1	2	6	530375053	530375053 [312-327]	0	2111.12	N2(Deamidated): 100; N3(Deamidated): 100	XP_005247723.1#HEG1#313#[K].LNNSTGLQSSSVSQTK.[T]#2xTMT6plex [N-Term; K16]; 2xDeamidated [N2(100); N3(100)]	0.625018	0.950275	XP_005247723.1#HEG1#313#	80	98.5	67.7	92.7	74.8	36	11.2	16.8	23.5	71.9
RANLTTLAGTHTNIPKL	2xTMT6plex [N-Term; K15]; 1xDeamidated [N2(100)]	Yes	Yes	3	NLT	530424672	XP_005256342.1	DPEP1	1800	PREDICTED: dipeptidase 1 isoform X1	57	RLQDERA	LTTLAGT	Yes	High	[R].ANLTTLAGTHTNIPK.[L]	2xTMT6plex [N-Term; K15]; 1xDeamidated [N2(100)]	0.000353177	0	1	2	9	530424672	530424672 [56-70]	0	2011.16	N2(Deamidated): 100	XP_005256342.1#DPEP1#57#[R].ANLTTLAGTHTNIPK.[L]#2xTMT6plex [N-Term; K15]; 1xDeamidated [N2(100)]	0.636651	1.05298	XP_005256342.1#DPEP1#57#	210.1	135	103.8	213.7	167.8	71.8	23.5	32.5	54.2	183.6
KYTGNASALFILPDQDKM	2xTMT6plex [N-Term; K16]; 1xDeamidated [N4(100)]	Yes	Yes	5	NAS	50659080	NP_001076.2	SERPINA3	12	alpha-1-antichymotrypsin precursor	271	VELKYTG	ASALFIL	Yes	High	[K].YTGNASALFILPDQDK.[M]	2xTMT6plex [N-Term; K16]; 1xDeamidated [N4(100)]	5.94665e-06	0	1	1	12	50659080	50659080 [268-283]	0	2212.19	N4(Deamidated): 100	NP_001076.2#SERPINA3#271#[K].YTGNASALFILPDQDK.[M]#2xTMT6plex [N-Term; K16]; 1xDeamidated [N4(100)]	0.645806	0.680824	NP_001076.2#SERPINA3#271#	276	130.6	625.5	134.4	94.2	46.2	11.7	14.7	256.9	81.3
KVPSAPPQEVTLKPGNGTVFVSWVPPPAENHNGIIRG	2xTMT6plex [N-Term; K12]; 2xDeamidated [N15(100); N31(100)]	Yes	Yes	16	NGT	17511435	NP_061928.4	ROBO4	54538	roundabout homolog 4 isoform 1 precursor	360	EVTLKPG	GTVFVSW	No	High	[K].VPSAPPQEVTLKPGNGTVFVSWVPPPAENHNGIIR.[G]	2xTMT6plex [N-Term; K12]; 2xDeamidated [N15(100); N31(100)]	5.24036e-06	0	1	3	4	17511435	17511435 [346-380]	0	4165.25	N15(Deamidated): 100; N31(Deamidated): 100	NP_061928.4#ROBO4#360#[K].VPSAPPQEVTLKPGNGTVFVSWVPPPAENHNGIIR.[G]#2xTMT6plex [N-Term; K12]; 2xDeamidated [N15(100); N31(100)]	0.650514	1.07621	NP_061928.4#ROBO4#360#	55.6	35.7	27.6	48.7	41.9	15.2	5.9	6.6	17.2	63.3
KQINSSISGNLWDKDQRA	2xTMT6plex [N-Term; K13]; 1xDeamidated [N3(100)]	Yes	Yes	4	NSS	4758092	NP_004379.1	CTBS	1486	di-N-acetylchitobiase precursor	299	KTIMKQI	SSISGNL	Yes	High	[K].QINSSISGNLWDKDQR.[A]	2xTMT6plex [N-Term; K13]; 1xDeamidated [N3(100)]	4.49574e-06	0	1	1	4	4758092	4758092 [297-312]	1	2320.23	N3(Deamidated): 100	NP_004379.1#CTBS#299#[K].QINSSISGNLWDKDQR.[A]#2xTMT6plex [N-Term; K13]; 1xDeamidated [N3(100)]	0.652982	0.905177	NP_004379.1#CTBS#299#	290.2	114.9	232.9	152.8	122.2	73.8	24.5	29.1	73	91.6
KVNETEMDIAKH	2xTMT6plex [N-Term; K10]; 1xOxidation [M6(100)]; 1xDeamidated [N2(100)]	Yes	Yes	3	NET	4503037	NP_003842.1	CREG1	8804	protein CREG1 precursor	160	SGTVTKV	ETEMDIA	Yes	High	[K].VNETEMDIAK.[H]	2xTMT6plex [N-Term; K10]; 1xOxidation [M6(100)]; 1xDeamidated [N2(100)]	0.282273	0.00905528	1	1	3	4503037	4503037 [159-168]	0	1624.85	N2(Deamidated): 100; M6(Oxidation): 100	NP_003842.1#CREG1#160#[K].VNETEMDIAK.[H]#2xTMT6plex [N-Term; K10]; 1xOxidation [M6(100)]; 1xDeamidated [N2(100)]	0.653087	0.927284	NP_003842.1#CREG1#160#	134.9	121.9	61.3	69.7	82.5	31.7	17.1	16.8	22	79.2
KLNAENNATFYFKI	2xTMT6plex [N-Term; K12]; 3xDeamidated [N2(100); N5(100); N6(100)]	Yes	Yes	7	NAT	156231037	NP_001095886.1	KNG1	3827	kininogen-1 isoform 1 precursor	294	TKLNAEN	ATFYFKI	Yes	High	[K].LNAENNATFYFK.[I]	2xTMT6plex [N-Term; K12]; 3xDeamidated [N2(100); N5(100); N6(100)]	0.000470719	0	1	3	6	156231037	156231037 [289-300]	0	1892.97	N2(Deamidated): 100; N5(Deamidated): 100; N6(Deamidated): 100	NP_001095886.1#KNG1#294#[K].LNAENNATFYFK.[I]#2xTMT6plex [N-Term; K12]; 3xDeamidated [N2(100); N5(100); N6(100)]	0.65411	1.05045	NP_001095886.1#KNG1#294#	94.3	76.6	44	63.3	58.9	22.3	9.1	18.2	29.9	54.8
RFALLMTNCYATPSSNATDPLKY	2xTMT6plex [N-Term; K21]; 1xCarbamidomethyl [C8]; 1xOxidation [M5(100)]; 2xDeamidated [N7(100); N15(100)]	Yes	Yes	16	NAT	767988785	XP_011544242.1	UMOD	7369	PREDICTED: uromodulin isoform X1	609	CYATPSS	ATDPLKY	No	High	[R].FALLMTNCYATPSSNATDPLK.[Y]	2xTMT6plex [N-Term; K21]; 1xCarbamidomethyl [C8]; 1xOxidation [M5(100)]; 2xDeamidated [N7(100); N15(100)]	8.69064e-05	0	1	6	3	767988785	767988785 [595-615]	0	2791.39	M5(Oxidation): 100; N7(Deamidated): 100; N15(Deamidated): 100	XP_011544242.1#UMOD#609#[R].FALLMTNCYATPSSNATDPLK.[Y]#2xTMT6plex [N-Term; K21]; 1xCarbamidomethyl [C8]; 1xOxidation [M5(100)]; 2xDeamidated [N7(100); N15(100)]	0.657393	1.07556	XP_011544242.1#UMOD#609#	51.5	40.3	42.5	60.3	37.4	14.1	6.6	9.9	27.7	44.8
RTNSTFVQALVEHVKEECDRL	2xTMT6plex [N-Term; K14]; 1xCarbamidomethyl [C17]; 1xDeamidated [N2(100)]	Yes	Yes	3	NST	110224476	NP_001035930.1	PSAP	5660	prosaposin isoform b preproprotein	215	IQTAVRT	STFVQAL	Yes	High	[R].TNSTFVQALVEHVKEECDR.[L]	2xTMT6plex [N-Term; K14]; 1xCarbamidomethyl [C17]; 1xDeamidated [N2(100)]	3.17233e-06	0	1	3	4	110224476	110224476 [214-232]	1	2721.39	N2(Deamidated): 100	NP_001035930.1#PSAP#215#[R].TNSTFVQALVEHVKEECDR.[L]#2xTMT6plex [N-Term; K14]; 1xCarbamidomethyl [C17]; 1xDeamidated [N2(100)]	0.660889	1.22583	NP_001035930.1#PSAP#215#	62.7	19.2	92.1	16.9	22.6	33.5	7.7	10	11.2	16.2
RGLNISAVRL	1xTMT6plex [N-Term]; 1xDeamidated [N3(100)]	Yes	Yes	4	NIS	664805999	NP_001287750.1	EIF4B	1975	eukaryotic translation initiation factor 4B isoform 1	120	KEFFRGL	ISAVRLP	No	High	[R].GLNISAVR.[L]	1xTMT6plex [N-Term]; 1xDeamidated [N3(100)]	0.05389	0	1	2	3	664805999	664805999 [118-125]	0	1059.64	N3(Deamidated): 100	NP_001287750.1#EIF4B#120#[R].GLNISAVR.[L]#1xTMT6plex [N-Term]; 1xDeamidated [N3(100)]	0.666572	0.940874	NP_001287750.1#EIF4B#120#	160.9	218.6	93.9	121.6	158.2	64.8	19	26.1	41.4	140.6
RYAEDKFNETTEKS	3xTMT6plex [N-Term; K5; K12]; 1xDeamidated [N7(100)]	Yes	Yes	8	NET	4501987	NP_001124.1	AFM	173	afamin precursor	402	RYAEDKF	ETTEKSL	Yes	High	[R].YAEDKFNETTEK.[S]	3xTMT6plex [N-Term; K5; K12]; 1xDeamidated [N7(100)]	0.0387781	0	1	4	6	4501987	4501987 [396-407]	1	2163.14	N7(Deamidated): 100	NP_001124.1#AFM#402#[R].YAEDKFNETTEK.[S]#3xTMT6plex [N-Term; K5; K12]; 1xDeamidated [N7(100)]	0.669184	1.17574	NP_001124.1#AFM#402#	335.4	241.4	523.4	192.3	176.3	120.4	31.5	189.7	99.8	179.5
KLEGNETLKV	2xTMT6plex [N-Term; K8]; 1xDeamidated [N4(100)]	Yes	Yes	5	NET	56550067	NP_919047.2	CREB3L2	64764	cyclic AMP-responsive element-binding protein 3-like protein 2 isoform 1	504	VSAKLEG	ETLKVVE	No	High	[K].LEGNETLK.[V]	2xTMT6plex [N-Term; K8]; 1xDeamidated [N4(100)]	0.0876145	0	1	2	1	56550067	56550067 [501-508]	0	1362.79	N4(Deamidated): 100	NP_919047.2#CREB3L2#504#[K].LEGNETLK.[V]#2xTMT6plex [N-Term; K8]; 1xDeamidated [N4(100)]	0.6814	0.94988	NP_919047.2#CREB3L2#504#	258.6	206.5	180.9	238.3	256.1	114.8	25.3	35.4	111	159.5
RNVTHLLQQELTEAQKG	2xTMT6plex [N-Term; K15]; 1xDeamidated [N1(100)]	Yes	Yes	2	NVT	4757876	NP_004326.1	BST2	684	bone marrow stromal antigen 2 precursor	65	RAVMECR	VTHLLQQ	Yes	High	[R].NVTHLLQQELTEAQK.[G]	2xTMT6plex [N-Term; K15]; 1xDeamidated [N1(100)]	0.000388671	0	1	1	3	4757876	4757876 [65-79]	0	2211.24	N1(Deamidated): 100	NP_004326.1#BST2#65#[R].NVTHLLQQELTEAQK.[G]#2xTMT6plex [N-Term; K15]; 1xDeamidated [N1(100)]	0.682645	1.06878	NP_004326.1#BST2#65#	25.1	13.1	19.7	17.2	20.7	10.5	2.3	3.9	10.1	13.5
KFLNESYKH	2xTMT6plex [N-Term; K7]; 1xDeamidated [N3(100)]	Yes	Yes	4	NES	197116348	NP_001127666.1	ACPP	55	prostatic acid phosphatase isoform TM-PAP precursor	94	KRYRKFL	ESYKHEQ	No	High	[K].FLNESYK.[H]	2xTMT6plex [N-Term; K7]; 1xDeamidated [N3(100)]	0.257711	0.00807648	1	5	9	197116348	197116348 [92-98]	0	1359.76	N3(Deamidated): 100	NP_001127666.1#ACPP#94#[K].FLNESYK.[H]#2xTMT6plex [N-Term; K7]; 1xDeamidated [N3(100)]	0.684503	1.19932	NP_001127666.1#ACPP#94#	1272.3	1149.8	450.7	2576.4	264.6	322.8	25.5	318.7	85.9	5745
REDTVLEVTESNTTSVVDGDKRV	2xTMT6plex [N-Term; K20]; 1xDeamidated [N11(100)]	Yes	Yes	12	NTT	578820659	XP_005253089.2	SCUBE2	57758	PREDICTED: signal peptide, CUB and EGF-like domain-containing protein 2 isoform X1	266	VLEVTES	TTSVVDG	No	High	[R].EDTVLEVTESNTTSVVDGDKR.[V]	2xTMT6plex [N-Term; K20]; 1xDeamidated [N11(100)]	5.21963e-07	0	1	14	2	578820659	578820659 [256-276]	1	2753.41	N11(Deamidated): 100	XP_005253089.2#SCUBE2#266#[R].EDTVLEVTESNTTSVVDGDKR.[V]#2xTMT6plex [N-Term; K20]; 1xDeamidated [N11(100)]	0.690135	0.921417	XP_005253089.2#SCUBE2#266#	89.3	54.3	65.4	78.1	59	29.4	9.5	8.8	35.4	62.9
RYFYNGTSMACETFQYGGCMGNGNNFVTEKE	2xTMT6plex [N-Term; K29]; 2xCarbamidomethyl [C10; C18]; 1xOxidation [M8(100)]; 1xDeamidated [N4(100)]	Yes	Yes	5	NGT	4502067	NP_001624.1	Inter-alpha-trypsininhibitorlightchain	Trypstatin.{ECO:0000250}	protein AMBP preproprotein	250	MTSRYFY	GTSMACE	No	High	[R].YFYNGTSMACETFQYGGCMGNGNNFVTEK.[E]	2xTMT6plex [N-Term; K29]; 2xCarbamidomethyl [C10; C18]; 1xOxidation [M8(100)]; 1xDeamidated [N4(100)]	0.000243566	0	1	1	9	4502067	4502067 [247-275]	0	3822.66	N4(Deamidated): 100; M8(Oxidation): 100	NP_001624.1#Inter-alpha-trypsininhibitorlightchain#250#[R].YFYNGTSMACETFQYGGCMGNGNNFVTEK.[E]#2xTMT6plex [N-Term; K29]; 2xCarbamidomethyl [C10; C18]; 1xOxidation [M8(100)]; 1xDeamidated [N4(100)]	0.693428	1.08251	NP_001624.1#Inter-alpha-trypsininhibitorlightchain#250#	65.6	79.5	33.1	121.5	69	34.2	9.2	11.7	36.4	64.1
KDNSSGTFIVLIRR	1xTMT6plex [N-Term]; 1xDeamidated [N2(100)]	Yes	Yes	3	NSS	1034631014	XP_016861144.1	RNF13	11342	PREDICTED: E3 ubiquitin-protein ligase RNF13 isoform X1	88	VPPPVKD	SSGTFIV	No	High	[K].DNSSGTFIVLIR.[R]	1xTMT6plex [N-Term]; 1xDeamidated [N2(100)]	0.00857722	0	1	1	1	1034631014	1034631014 [87-98]	0	1551.86	N2(Deamidated): 100	XP_016861144.1#RNF13#88#[K].DNSSGTFIVLIR.[R]#1xTMT6plex [N-Term]; 1xDeamidated [N2(100)]	0.70425	1.04487	XP_016861144.1#RNF13#88#	71.4	66.5	46.4	84	55	23.7	11	13.1	31.4	47.2
KSVVAPATDGGLNLTSTFLRKN	2xTMT6plex [N-Term; K20]; 1xDeamidated [N12(100)]	Yes	Yes	13	NLT	32171249	NP_000945.3	PTGDS	5730	prostaglandin-H2 D-isomerase precursor	78	PATDGGL	LTSTFLR	Yes	High	[K].SVVAPATDGGLNLTSTFLRK.[N]	2xTMT6plex [N-Term; K20]; 1xDeamidated [N12(100)]	1.81964e-08	0	1	1	7	32171249	32171249 [67-86]	1	2506.43	N12(Deamidated): 100	NP_000945.3#PTGDS#78#[K].SVVAPATDGGLNLTSTFLRK.[N]#2xTMT6plex [N-Term; K20]; 1xDeamidated [N12(100)]	0.705909	0.903293	NP_000945.3#PTGDS#78#	358.3	240	352	303.8	167.7	97.8	16.9	14.1	204.2	156.6
KANDSFGEASIIFSNGRD	1xTMT6plex [N-Term]; 2xDeamidated [N2(100); N14(100)]	Yes	Yes	3	NDS	126012573	NP_004516.2	LRP2	4036	low-density lipoprotein receptor-related protein 2 precursor	388	RGQYCKA	DSFGEAS	No	High	[K].ANDSFGEASIIFSNGR.[D]	1xTMT6plex [N-Term]; 2xDeamidated [N2(100); N14(100)]	4.44319e-08	0	1	2	7	126012573	126012573 [387-402]	0	1915.92	N2(Deamidated): 100; N14(Deamidated): 100	NP_004516.2#LRP2#388#[K].ANDSFGEASIIFSNGR.[D]#1xTMT6plex [N-Term]; 2xDeamidated [N2(100); N14(100)]	0.707268	0.953506	NP_004516.2#LRP2#388#	149.1	129.7	70.9	169.7	146.6	44.5	14.2	27.1	52.5	119.4
KILGTEEPSNVTVKH	2xTMT6plex [N-Term; K13]; 1xDeamidated [N9(100)]	Yes	Yes	10	NVT	767948989	XP_011514975.1	MGAM	8972	PREDICTED: maltase-glucoamylase, intestinal isoform X1	912	LGTEEPS	VTVKHNG	No	High	[K].ILGTEEPSNVTVK.[H]	2xTMT6plex [N-Term; K13]; 1xDeamidated [N9(100)]	0.000695726	0	1	3	6	767948989	767948989 [904-916]	0	1846.06	N9(Deamidated): 100	XP_011514975.1#MGAM#912#[K].ILGTEEPSNVTVK.[H]#2xTMT6plex [N-Term; K13]; 1xDeamidated [N9(100)]	0.708661	1.06439	XP_011514975.1#MGAM#912#	265.6	150.5	232	321.7	256.6	99.1	45.9	44.1	101.2	205.7
KNNHTASILDRM	1xTMT6plex [N-Term]; 1xDeamidated [N]	Yes	No	3	NHT	4502679	NP_001771.1	CD63	967	CD63 antigen isoform A	130	MENYPKN	HTASILD	Yes	High	[K].NNHTASILDR.[M]	1xTMT6plex [N-Term]; 1xDeamidated [N]	0.0552922	0	1	3	6	4502679	4502679 [129-138]	0	1370.72	N1(Deamidated): 50; N2(Deamidated): 50	NP_001771.1#CD63#130#[K].NNHTASILDR.[M]#1xTMT6plex [N-Term]; 1xDeamidated [N]	0.710022	0.932659	NP_001771.1#CD63#130#	58	52.1	35	48.8	53.1	13.6	10.2	13.3	12.8	32.7
KNSTKQEILAALEKG	3xTMT6plex [N-Term; K4; K13]; 1xDeamidated [N1(100)]	Yes	Yes	2	NST	110224476	NP_001035930.1	PSAP	5660	prosaposin isoform b preproprotein	429	LDRNLEK	STKQEIL	No	High	[K].NSTKQEILAALEK.[G]	3xTMT6plex [N-Term; K4; K13]; 1xDeamidated [N1(100)]	0.0148149	0	1	3	1	110224476	110224476 [429-441]	1	2133.27	N1(Deamidated): 100	NP_001035930.1#PSAP#429#[K].NSTKQEILAALEK.[G]#3xTMT6plex [N-Term; K4; K13]; 1xDeamidated [N1(100)]	0.710286	0.894933	NP_001035930.1#PSAP#429#	39.6	22.6	54	13.8	21.7	10.6	3.2	4.8	12.2	16.7
RGQPANQSVLLSIYDERG	1xTMT6plex [N-Term]; 1xDeamidated [N5(100)]	Yes	Yes	6	NQS	110735435	NP_056534.2	COL5A3	50509	collagen alpha-3(V) chain preproprotein	102	TLRGQPA	QSVLLSI	No	High	[R].GQPANQSVLLSIYDER.[G]	1xTMT6plex [N-Term]; 1xDeamidated [N5(100)]	5.61452e-06	0	1	2	6	110735435	110735435 [98-113]	0	2020.05	N5(Deamidated): 100	NP_056534.2#COL5A3#102#[R].GQPANQSVLLSIYDER.[G]#1xTMT6plex [N-Term]; 1xDeamidated [N5(100)]	0.712676	0.926194	NP_056534.2#COL5A3#102#	134.3	71.8	78.6	161	140.8	40.1	16.6	13.8	37.9	134.3
RGSPGNGSSHSGAPGPDPTLARG	1xTMT6plex [N-Term]; 1xDeamidated [N5(100)]	Yes	Yes	6	NGS	543423801	NP_001269514.1	MXRA8	54587	matrix-remodeling-associated protein 8 isoform 1 precursor	306	PPRGSPG	GSSHSGA	No	High	[R].GSPGNGSSHSGAPGPDPTLAR.[G]	1xTMT6plex [N-Term]; 1xDeamidated [N5(100)]	2.88294e-05	0	1	6	3	543423801	543423801 [302-322]	0	2149.05	N5(Deamidated): 100	NP_001269514.1#MXRA8#306#[R].GSPGNGSSHSGAPGPDPTLAR.[G]#1xTMT6plex [N-Term]; 1xDeamidated [N5(100)]	0.716017	1.09578	NP_001269514.1#MXRA8#306#	31.6	26.8	15.4	32.7	37.9	10.5	3.2	10.5	6.8	42.5
RLGATPVAMLHTNNATLRL	1xTMT6plex [N-Term]; 1xOxidation [M8(100)]; 1xDeamidated [N13(99.6)]	Yes	Yes	14	NAT	15055535	NP_079503.1	BPIFB2	80341	BPI fold-containing family B member 2 precursor	332	VAMLHTN	ATLRLQP	No	High	[R].LGATPVAMLHTNNATLR.[L]	1xTMT6plex [N-Term]; 1xOxidation [M8(100)]; 1xDeamidated [N13(99.6)]	0.00206445	0	1	1	4	15055535	15055535 [320-336]	0	2026.1	M8(Oxidation): 100; N13(Deamidated): 99.55	NP_079503.1#BPIFB2#332#[R].LGATPVAMLHTNNATLR.[L]#1xTMT6plex [N-Term]; 1xOxidation [M8(100)]; 1xDeamidated [N13(99.6)]	0.716934	1.09422	NP_079503.1#BPIFB2#332#	48.5	46.2	31.8	135.7	48.6	31.6	8.7	13.3	17.2	46.8
KITDIENGSLANIPRV	1xTMT6plex [N-Term]; 1xDeamidated [N6(100)]	Yes	Yes	7	NGS	301069322	NP_060150.4	ASPN	54829	asporin isoform 1 preproprotein	281	NKITDIE	GSLANIP	No	High	[K].ITDIENGSLANIPR.[V]	1xTMT6plex [N-Term]; 1xDeamidated [N6(100)]	0.000978317	0	1	1	1	301069322	301069322 [276-289]	0	1742.95	N6(Deamidated): 100	NP_060150.4#ASPN#281#[K].ITDIENGSLANIPR.[V]#1xTMT6plex [N-Term]; 1xDeamidated [N6(100)]	0.7229	1.04681	NP_060150.4#ASPN#281#	107	124.5	66.1	146	110.5	54.1	16.3	17.5	45.7	101.1
RKFDVNQLQNTTIKR	3xTMT6plex [N-Term; K1; K13]; 1xDeamidated [N9(100)]	Yes	Yes	10	NTT	4503273	NP_000780.1	ACE	1636	angiotensin-converting enzyme isoform 1 precursor	714	FDVNQLQ	TTIKRII	Yes	High	[R].KFDVNQLQNTTIK.[R]	3xTMT6plex [N-Term; K1; K13]; 1xDeamidated [N9(100)]	0.000109366	0	1	4	3	4503273	4503273 [706-718]	1	2237.31	N9(Deamidated): 100	NP_000780.1#ACE#714#[R].KFDVNQLQNTTIK.[R]#3xTMT6plex [N-Term; K1; K13]; 1xDeamidated [N9(100)]	0.724784	0.894809	NP_000780.1#ACE#714#	124	111.4	125.9	168	151.7	41.5	16.2	32	19.5	242
RIDFSGSQDNLTITMHRL	1xTMT6plex [N-Term]; 1xOxidation [M14(100)]; 1xDeamidated [N9(100)]	Yes	Yes	10	NLT	5453613	NP_006128.1	CD7	924	T-cell antigen CD7 precursor	96	DFSGSQD	LTITMHR	No	High	[R].IDFSGSQDNLTITMHR.[L]	1xTMT6plex [N-Term]; 1xOxidation [M14(100)]; 1xDeamidated [N9(100)]	6.72311e-05	0	1	1	5	5453613	5453613 [88-103]	0	2081.02	N9(Deamidated): 100; M14(Oxidation): 100	NP_006128.1#CD7#96#[R].IDFSGSQDNLTITMHR.[L]#1xTMT6plex [N-Term]; 1xOxidation [M14(100)]; 1xDeamidated [N9(100)]	0.725937	0.968688	NP_006128.1#CD7#96#	176.6	125.6	128.8	121.2	152.4	60.5	20.4	28.5	53.5	95.5
RSQFNATSVADVDKR	2xTMT6plex [N-Term; K13]; 1xDeamidated [N4(100)]	Yes	Yes	5	NAT	530420396	XP_005261809.1	SCUBE1	80274	PREDICTED: signal peptide, CUB and EGF-like domain-containing protein 1 isoform X1	255	AIERSQF	ATSVADV	No	High	[R].SQFNATSVADVDK.[R]	2xTMT6plex [N-Term; K13]; 1xDeamidated [N4(100)]	0.00223732	0	1	2	2	530420396	530420396 [252-264]	0	1840.97	N4(Deamidated): 100	XP_005261809.1#SCUBE1#255#[R].SQFNATSVADVDK.[R]#2xTMT6plex [N-Term; K13]; 1xDeamidated [N4(100)]	0.727257	0.948011	XP_005261809.1#SCUBE1#255#	92.4	108.5	89.7	116.9	61.6	36.4	9.4	20.3	39.7	71.8
RHNLFDDENTAQFVHVSESFPHPGFNMSLLENHTRQ	1xTMT6plex [N-Term]; 1xOxidation [M26(100)]; 1xDeamidated [N31(100)]	Yes	Yes	26	NMS	4504875	NP_002248.1	KLK1	3816	kallikrein-1 preproprotein	102	SFPHPGF	MSLLENH	No	High	[R].HNLFDDENTAQFVHVSESFPHPGFNMSLLENHTR.[Q]	1xTMT6plex [N-Term]; 1xOxidation [M26(100)]; 1xDeamidated [N31(100)]	1.31437e-05	0	1	1	3	4504875	4504875 [78-111]	0	4212.97	M26(Oxidation): 100; N31(Deamidated): 100	NP_002248.1#KLK1#102#[R].HNLFDDENTAQFVHVSESFPHPGFNMSLLENHTR.[Q]#1xTMT6plex [N-Term]; 1xOxidation [M26(100)]; 1xDeamidated [N31(100)]	0.730944	0.940714	NP_002248.1#KLK1#102#	27.2	24.8	12.4	16.4	30.4	10.8	3.2	4.7	6.4	11.8
RADGTVNQIEGEATPVNLTEPAKL	2xTMT6plex [N-Term; K22]; 2xDeamidated [N6(100); N16(100)]	Yes	Yes	17	NLT	4502163	NP_001638.1	APOD	347	apolipoprotein D precursor	98	EGEATPV	LTEPAKL	Yes	High	[R].ADGTVNQIEGEATPVNLTEPAK.[L]	2xTMT6plex [N-Term; K22]; 2xDeamidated [N6(100); N16(100)]	1.08494e-07	0	1	1	9	4502163	4502163 [83-104]	0	2714.41	N6(Deamidated): 100; N16(Deamidated): 100	NP_001638.1#APOD#98#[R].ADGTVNQIEGEATPVNLTEPAK.[L]#2xTMT6plex [N-Term; K22]; 2xDeamidated [N6(100); N16(100)]	0.731391	1.14771	NP_001638.1#APOD#98#	594.3	820.8	385.5	306.8	226	216.6	51.6	100.3	405.5	462
KQDFNITDISLLEHRL	1xTMT6plex [N-Term]; 1xDeamidated [N4(100)]	Yes	Yes	5	NIT	767988785	XP_011544242.1	UMOD	7369	PREDICTED: uromodulin isoform X1	371	CQCKQDF	ITDISLL	No	High	[K].QDFNITDISLLEHR.[L]	1xTMT6plex [N-Term]; 1xDeamidated [N4(100)]	2.64954e-06	0	1	6	40	767988785	767988785 [368-381]	0	1931.01	N4(Deamidated): 100	XP_011544242.1#UMOD#371#[K].QDFNITDISLLEHR.[L]#1xTMT6plex [N-Term]; 1xDeamidated [N4(100)]	0.735861	1.18311	XP_011544242.1#UMOD#371#	552.7	302.1	351.9	2300.5	1170.9	262.5	99	70.6	771.6	1034.8
RTLTLFNVTRN	1xTMT6plex [N-Term]; 1xDeamidated [N6(100)]	Yes	Yes	7	NVT	578833840	XP_005258470.2	CEACAM5	1048	PREDICTED: carcinoembryonic antigen-related cell adhesion molecule 5 isoform X3	204	NRTLTLF	VTRNDTA	No	High	[R].TLTLFNVTR.[N]	1xTMT6plex [N-Term]; 1xDeamidated [N6(100)]	0.0155081	0	1	5	3	578833840	578833840 [199-207]	0	1294.76	N6(Deamidated): 100	XP_005258470.2#CEACAM5#204#[R].TLTLFNVTR.[N]#1xTMT6plex [N-Term]; 1xDeamidated [N6(100)]	0.739054	1.16644	XP_005258470.2#CEACAM5#204#	52.2	27	25	78.9	176.9	14.1	21.1	9	34.5	45.9
KYSVANDTGFVDIPKQ	2xTMT6plex [N-Term; K14]; 1xDeamidated [N5(100)]	Yes	Yes	6	NDT	22202619	NP_666023.1	CTSL	1514	cathepsin L1 isoform 1 preproprotein	221	NPKYSVA	DTGFVDI	Yes	High	[K].YSVANDTGFVDIPK.[Q]	2xTMT6plex [N-Term; K14]; 1xDeamidated [N5(100)]	4.68927e-06	0	1	3	6	22202619	22202619 [217-230]	0	1985.06	N5(Deamidated): 100	NP_666023.1#CTSL#221#[K].YSVANDTGFVDIPK.[Q]#2xTMT6plex [N-Term; K14]; 1xDeamidated [N5(100)]	0.740462	1.0444	NP_666023.1#CTSL#221#	135.6	154.3	68.9	108.8	107.4	37.2	16.1	29.8	40.3	116.2
KDINSTAVKL	2xTMT6plex [N-Term; K8]; 1xDeamidated [N3(100)]	Yes	Yes	4	NST	1034644928	XP_016864951.1	LIFR	3977	PREDICTED: leukemia inhibitory factor receptor isoform X1	463	SFKVKDI	STAVKLS	No	High	[K].DINSTAVK.[L]	2xTMT6plex [N-Term; K8]; 1xDeamidated [N3(100)]	0.0477246	0	1	2	3	1034644928	1034644928 [461-468]	0	1306.76	N3(Deamidated): 100	XP_016864951.1#LIFR#463#[K].DINSTAVK.[L]#2xTMT6plex [N-Term; K8]; 1xDeamidated [N3(100)]	0.74691	0.938335	XP_016864951.1#LIFR#463#	152.5	148.7	71.2	112.3	91.8	40	11.1	24.1	27.6	163.7
RDNYTDLVAIQNKA	2xTMT6plex [N-Term; K12]; 1xDeamidated [N2(100)]	Yes	Yes	3	NYT	262206315	NP_000646.2	SELL	6402	L-selectin precursor	73	ARRFCRD	YTDLVAI	No	High	[R].DNYTDLVAIQNK.[A]	2xTMT6plex [N-Term; K12]; 1xDeamidated [N2(100)]	0.00280442	0	1	1	5	262206315	262206315 [72-83]	0	1853.01	N2(Deamidated): 100	NP_000646.2#SELL#73#[R].DNYTDLVAIQNK.[A]#2xTMT6plex [N-Term; K12]; 1xDeamidated [N2(100)]	0.747732	1.05797	NP_000646.2#SELL#73#	96.8	96.3	87.3	77.4	68.9	50.8	15	17.2	38.6	45.4
RVTNDTESDINYLLKM	2xTMT6plex [N-Term; K14]; 1xDeamidated [N3(100)]	Yes	Yes	4	NDT	4503273	NP_000780.1	ACE	1636	angiotensin-converting enzyme isoform 1 precursor	445	GLLDRVT	DTESDIN	Yes	High	[R].VTNDTESDINYLLK.[M]	2xTMT6plex [N-Term; K14]; 1xDeamidated [N3(100)]	0.000384231	0	1	1	2	4503273	4503273 [443-456]	0	2084.12	N3(Deamidated): 100	NP_000780.1#ACE#445#[R].VTNDTESDINYLLK.[M]#2xTMT6plex [N-Term; K14]; 1xDeamidated [N3(100)]	0.753084	1.07398	NP_000780.1#ACE#445#	46.1	50	32.4	63	47.7	14.7	4.6	13.9	17.2	79.2
KDVVTAAGDMLKDNATEEEILVYLEKT	3xTMT6plex [N-Term; K11; K25]; 1xOxidation [M9(100)]; 1xDeamidated [N13(100)]	Yes	Yes	14	NAT	110224476	NP_001035930.1	PSAP	5660	prosaposin isoform b preproprotein	80	AGDMLKD	ATEEEIL	Yes	High	[K].DVVTAAGDMLKDNATEEEILVYLEK.[T]	3xTMT6plex [N-Term; K11; K25]; 1xOxidation [M9(100)]; 1xDeamidated [N13(100)]	4.76169e-06	0	1	3	8	110224476	110224476 [68-92]	1	3470.84	M9(Oxidation): 100; N13(Deamidated): 100	NP_001035930.1#PSAP#80#[K].DVVTAAGDMLKDNATEEEILVYLEK.[T]#3xTMT6plex [N-Term; K11; K25]; 1xOxidation [M9(100)]; 1xDeamidated [N13(100)]	0.756879	0.94669	NP_001035930.1#PSAP#80#	1440.9	1122.3	1019.2	922.8	773.7	524.4	85.6	194.9	329.6	1239
KGTEWLVNSSRI	1xTMT6plex [N-Term]; 1xDeamidated [N7(100)]	Yes	Yes	8	NSS	767973235	XP_011536229.1	CNTN1	1272	PREDICTED: contactin-1 isoform X1	457	KGTEWLV	SSRILIW	Yes	High	[K].GTEWLVNSSR.[I]	1xTMT6plex [N-Term]; 1xDeamidated [N7(100)]	0.00266824	0	1	4	3	767973235	767973235 [451-460]	0	1378.72	N7(Deamidated): 100	XP_011536229.1#CNTN1#457#[K].GTEWLVNSSR.[I]#1xTMT6plex [N-Term]; 1xDeamidated [N7(100)]	0.760174	0.950891	XP_011536229.1#CNTN1#457#	596.7	380.1	197.8	422.9	524.2	147.9	48	72.5	123.9	484.1
RDTFVNASRT	1xTMT6plex [N-Term]; 1xDeamidated [N5(100)]	Yes	Yes	6	NAS	73858568	NP_000053.2	SERPING1	710	plasma protease C1 inhibitor precursor	238	AIRDTFV	ASRTLYS	No	High	[R].DTFVNASR.[T]	1xTMT6plex [N-Term]; 1xDeamidated [N5(100)]	0.0383474	0	1	1	4	73858568	73858568 [234-241]	0	1139.59	N5(Deamidated): 100	NP_000053.2#SERPING1#238#[R].DTFVNASR.[T]#1xTMT6plex [N-Term]; 1xDeamidated [N5(100)]	0.761735	0.950245	NP_000053.2#SERPING1#238#	550.4	471.7	231	295.6	242.1	155.2	43	94.1	106.3	198.9
KYQHNESHSRV	1xTMT6plex [N-Term]; 1xDeamidated [N4(100)]	Yes	Yes	5	NES	530424407	XP_005256247.1	CRISPLD2	83716	PREDICTED: cysteine-rich secretory protein LCCL domain-containing 2 isoform X1	41	LLSKYQH	ESHSRVR	No	High	[K].YQHNESHSR.[V]	1xTMT6plex [N-Term]; 1xDeamidated [N4(100)]	0.00194921	0	1	1	5	530424407	530424407 [38-46]	0	1387.66	N4(Deamidated): 100	XP_005256247.1#CRISPLD2#41#[K].YQHNESHSR.[V]#1xTMT6plex [N-Term]; 1xDeamidated [N4(100)]	0.761791	1.10657	XP_005256247.1#CRISPLD2#41#	140.5	129.3	102.3	138.1	136.2	68.3	10.5	94	32.5	105.7
RMAWPEDHVFISTPSFNYTGRD	1xTMT6plex [N-Term]; 1xOxidation [M1(100)]; 1xDeamidated [N16(100)]	Yes	Yes	17	NYT	4557892	NP_000220.1	LCAT	3931	phosphatidylcholine-sterol acyltransferase precursor	296	FISTPSF	YTGRDFQ	No	High	[R].MAWPEDHVFISTPSFNYTGR.[D]	1xTMT6plex [N-Term]; 1xOxidation [M1(100)]; 1xDeamidated [N16(100)]	0.000765639	0	1	1	2	4557892	4557892 [281-300]	0	2601.23	M1(Oxidation): 100; N16(Deamidated): 100	NP_000220.1#LCAT#296#[R].MAWPEDHVFISTPSFNYTGR.[D]#1xTMT6plex [N-Term]; 1xOxidation [M1(100)]; 1xDeamidated [N16(100)]	0.766434	1.04314	NP_000220.1#LCAT#296#	47.6	34.6	29	32	22.3	15.4	4	5.1	17.6	30.4
KSNISILRV	1xTMT6plex [N-Term]; 1xDeamidated [N2(100)]	Yes	Yes	3	NIS	14589889	NP_001783.2	CDH2	1000	cadherin-2 isoform 1 preproprotein	692	SGNPPKS	ISILRVK	Yes	High	[K].SNISILR.[V]	1xTMT6plex [N-Term]; 1xDeamidated [N2(100)]	0.194322	0.00372691	1	4	1	14589889	14589889 [691-697]	0	1032.63	N2(Deamidated): 100	NP_001783.2#CDH2#692#[K].SNISILR.[V]#1xTMT6plex [N-Term]; 1xDeamidated [N2(100)]	0.769699	1.04048	NP_001783.2#CDH2#692#	100.5	116	60.7	87	101.1	47.8	14.9	19.7	24	90
RAWGAAAPSAPHWNETAEKN	2xTMT6plex [N-Term; K18]; 1xDeamidated [N13(100)]	Yes	Yes	14	NET	4501913	NP_003803.1	ADAM23	8745	disintegrin and metalloproteinase domain-containing protein 23 preproprotein	76	APSAPHW	ETAEKNL	No	High	[R].AWGAAAPSAPHWNETAEK.[N]	2xTMT6plex [N-Term; K18]; 1xDeamidated [N13(100)]	8.07964e-06	0	1	3	3	4501913	4501913 [64-81]	0	2353.2	N13(Deamidated): 100	NP_003803.1#ADAM23#76#[R].AWGAAAPSAPHWNETAEK.[N]#2xTMT6plex [N-Term; K18]; 1xDeamidated [N13(100)]	0.771316	0.966053	NP_003803.1#ADAM23#76#	135.1	103	101.9	142.4	111.7	56.7	14.2	19.6	58.7	81.8
RLITEEANRT	1xTMT6plex [N-Term]; 1xDeamidated [N7(100)]	Yes	Yes	8	NRT	578812747	XP_005267041.2	LAMA4	3910	PREDICTED: laminin subunit alpha-4 isoform X1	742	RLITEEA	RTTMEVQ	Yes	High	[R].LITEEANR.[T]	1xTMT6plex [N-Term]; 1xDeamidated [N7(100)]	0.159562	0.00125867	1	2	3	578812747	578812747 [736-743]	0	1175.65	N7(Deamidated): 100	XP_005267041.2#LAMA4#742#[R].LITEEANR.[T]#1xTMT6plex [N-Term]; 1xDeamidated [N7(100)]	0.791431	0.976168	XP_005267041.2#LAMA4#742#	125	117.8	71	113.5	122.1	43.6	14.8	22.1	32.6	110.3
RTVIRPFYLTNSSGVD-	1xTMT6plex [N-Term]; 1xDeamidated [N10(100)]	Yes	Yes	11	NSS	5031863	NP_005558.1	LGALS3BP	3959	galectin-3-binding protein precursor	742	RLITEEA	RTTMEVQ	No	High	[R].TVIRPFYLTNSSGVD.[-]	1xTMT6plex [N-Term]; 1xDeamidated [N10(100)]	0.186611	0.00250743	1	1	1	5031863	5031863 [571-585]	0	1899.01	N10(Deamidated): 100	NP_005558.1#LGALS3BP#742#[R].TVIRPFYLTNSSGVD.[-]#1xTMT6plex [N-Term]; 1xDeamidated [N10(100)]	0.796891	1.05294	NP_005558.1#LGALS3BP#742#	141.7	102.9	57.6	115.9	90.5	75.5	11.6	14	54.6	68
KGNMSGNFTYIIDKL	2xTMT6plex [N-Term; K13]; 1xOxidation [M3(100)]; 1xDeamidated [N]	Yes	Yes	3	NMS	574584807	NP_001276054.1	IFNAR2	3455	interferon alpha/beta receptor 2 isoform a	188	HKPEIKG	MSGNFTY	No	High	[K].GNMSGNFTYIIDK.[L]	2xTMT6plex [N-Term; K13]; 1xOxidation [M3(100)]; 1xDeamidated [N]	0.000532102	0	1	3	6	574584807	574584807 [187-199]	0	1934.99	M3(Oxidation): 100; N6(Deamidated): 100	NP_001276054.1#IFNAR2#188#[K].GNMSGNFTYIIDK.[L]#2xTMT6plex [N-Term; K13]; 1xOxidation [M3(100)]; 1xDeamidated [N]	0.799712	0.931099	NP_001276054.1#IFNAR2#188#	236.7	198.5	327.7	130.6	100.3	88.1	19.4	34.2	90.7	106.3
RGFQWVTGDNNTSYSRW	1xTMT6plex [N-Term]; 1xDeamidated [N]	Yes	No	10	NNT	4507483	NP_000352.1	THBD	7056	thrombomodulin precursor	115	FQWVTGD	NTSYSRW	No	High	[R].GFQWVTGDNNTSYSR.[W]	1xTMT6plex [N-Term]; 1xDeamidated [N]	3.8866e-06	0	1	1	12	4507483	4507483 [107-121]	0	1961.92	N9(Deamidated): 50; N10(Deamidated): 50	NP_000352.1#THBD#115#[R].GFQWVTGDNNTSYSR.[W]#1xTMT6plex [N-Term]; 1xDeamidated [N]	0.803998	1.03851	NP_000352.1#THBD#115#	204.3	155.3	111.2	185.8	168	59.9	25.3	23.9	102.2	143.5
RAENQTAPGEVPALSNLRPPSRV	1xTMT6plex [N-Term]; 1xDeamidated [N3(100)]	Yes	Yes	4	NQT	20149540	NP_002308.2	LOX	4015	protein-lysine 6-oxidase isoform 1 preproprotein	144	AGASRAE	QTAPGEV	Yes	High	[R].AENQTAPGEVPALSNLRPPSR.[V]	1xTMT6plex [N-Term]; 1xDeamidated [N3(100)]	2.24708e-06	0	1	1	27	20149540	20149540 [142-162]	0	2434.29	N3(Deamidated): 100	NP_002308.2#LOX#144#[R].AENQTAPGEVPALSNLRPPSR.[V]#1xTMT6plex [N-Term]; 1xDeamidated [N3(100)]	0.806525	1.06444	NP_002308.2#LOX#144#	1248.8	653.9	570.7	1733	1109	636.4	133.1	138.9	285.2	1456.4
KGQNGSFDAPNERPYSLKI	2xTMT6plex [N-Term; K17]; 1xDeamidated [N3(100)]	Yes	Yes	4	NGS	4757946	NP_004224.1	CD83	9308	CD83 antigen isoform a precursor	79	HYHQKGQ	GSFDAPN	No	High	[K].GQNGSFDAPNERPYSLK.[I]	2xTMT6plex [N-Term; K17]; 1xDeamidated [N3(100)]	0.000667022	0	1	3	1	4757946	4757946 [77-93]	0	2339.2	N3(Deamidated): 100	NP_004224.1#CD83#79#[K].GQNGSFDAPNERPYSLK.[I]#2xTMT6plex [N-Term; K17]; 1xDeamidated [N3(100)]	0.813474	0.97517	NP_004224.1#CD83#79#	273	202	168.4	277.3	329.4	99	34.1	48.2	85.1	215.7
KTLYETEVFSTDFSNISAAKQ	2xTMT6plex [N-Term; K19]; 1xDeamidated [N14(100)]	Yes	Yes	15	NIS	578838460	XP_006724746.1	SERPINA7	6906	PREDICTED: thyroxine-binding globulin isoform X1	165	VFSTDFS	ISAAKQE	Yes	High	[K].TLYETEVFSTDFSNISAAK.[Q]	2xTMT6plex [N-Term; K19]; 1xDeamidated [N14(100)]	4.1641e-06	0	1	3	6	578838460	578838460 [152-170]	0	2582.33	N14(Deamidated): 100	XP_006724746.1#SERPINA7#165#[K].TLYETEVFSTDFSNISAAK.[Q]#2xTMT6plex [N-Term; K19]; 1xDeamidated [N14(100)]	0.819703	1.06938	XP_006724746.1#SERPINA7#165#	604	223	633.2	247	203.1	161.9	43.9	102.5	133.8	245.1
RGKFNTSDVSAIEKN	3xTMT6plex [N-Term; K2; K13]; 1xDeamidated [N4(100)]	Yes	Yes	5	NTS	1016841120	NP_001309294.1	HK1	3098	hexokinase-1 isoform a	370	LLTRGKF	TSDVSAI	No	High	[R].GKFNTSDVSAIEK.[N]	3xTMT6plex [N-Term; K2; K13]; 1xDeamidated [N4(100)]	0.000313631	0	1	7	1	1016841120	1016841120 [367-379]	1	2084.18	N4(Deamidated): 100	NP_001309294.1#HK1#370#[R].GKFNTSDVSAIEK.[N]#3xTMT6plex [N-Term; K2; K13]; 1xDeamidated [N4(100)]	0.82164	1.02589	NP_001309294.1#HK1#370#	237.7	141	141.7	203.5	201.6	72	27.2	29.4	86.5	177.5
RGHVNITRS	1xTMT6plex [N-Term]; 1xDeamidated [N4(100)]	Yes	Yes	5	NIT	4503635	NP_000497.1	F2	2147	prothrombin isoform 1 preproprotein	121	TNYRGHV	ITRSGIE	Yes	High	[R].GHVNITR.[S]	1xTMT6plex [N-Term]; 1xDeamidated [N4(100)]	0.271511	0.00807648	1	2	3	4503635	4503635 [118-124]	0	1026.59	N4(Deamidated): 100	NP_000497.1#F2#121#[R].GHVNITR.[S]#1xTMT6plex [N-Term]; 1xDeamidated [N4(100)]	0.831446	1.0461	NP_000497.1#F2#121#	516.4	295.1	285.9	483.1	533.9	145.3	47.7	60.4	272.7	492.4
RELNGTYAIAGGRT	1xTMT6plex [N-Term]; 1xDeamidated [N3(100)]	Yes	Yes	4	NGT	293332585	NP_001167638.1	SYK	6850	tyrosine-protein kinase SYK isoform Syk(L)	71	YTIEREL	GTYAIAG	No	High	[R].ELNGTYAIAGGR.[T]	1xTMT6plex [N-Term]; 1xDeamidated [N3(100)]	0.000937957	0	1	2	2	293332585	293332585 [69-80]	0	1451.77	N3(Deamidated): 100	NP_001167638.1#SYK#71#[R].ELNGTYAIAGGR.[T]#1xTMT6plex [N-Term]; 1xDeamidated [N3(100)]	0.834087	0.977122	NP_001167638.1#SYK#71#	178.5	111.1	90.9	111.6	144.6	47.9	21.4	23.2	36.9	117.9
KANQQLNFTEAKE	2xTMT6plex [N-Term; K11]; 2xDeamidated [N2(100); N6(100)]	Yes	Yes	7	NFT	40549451	NP_006682.2	LYVE1	10894	lymphatic vessel endothelial hyaluronic acid receptor 1 precursor	53	KKANQQL	FTEAKEA	Yes	High	[K].ANQQLNFTEAK.[E]	2xTMT6plex [N-Term; K11]; 2xDeamidated [N2(100); N6(100)]	0.000224739	0	1	1	6	40549451	40549451 [48-58]	0	1723.93	N2(Deamidated): 100; N6(Deamidated): 100	NP_006682.2#LYVE1#53#[K].ANQQLNFTEAK.[E]#2xTMT6plex [N-Term; K11]; 2xDeamidated [N2(100); N6(100)]	0.835966	0.956186	NP_006682.2#LYVE1#53#	243.9	408.5	381.6	231.2	201.1	131.6	41.6	56	103.5	177.8
KKYNSQNQSNNQFVLYRI	2xTMT6plex [N-Term; K1]; 1xDeamidated [N6(100)]	Yes	Yes	7	NQS	156231037	NP_001095886.1	KNG1	3827	kininogen-1 isoform 1 precursor	48	LKKYNSQ	QSNNQFV	Yes	High	[K].KYNSQNQSNNQFVLYR.[I]	2xTMT6plex [N-Term; K1]; 1xDeamidated [N6(100)]	2.59892e-07	0	1	3	3	156231037	156231037 [43-58]	1	2462.28	N6(Deamidated): 100	NP_001095886.1#KNG1#48#[K].KYNSQNQSNNQFVLYR.[I]#2xTMT6plex [N-Term; K1]; 1xDeamidated [N6(100)]	0.843664	0.98567	NP_001095886.1#KNG1#48#	241.2	164.9	182	167.7	164	52.2	20.1	41.8	66.9	181.2
KHANDSSSSTEIGSKA	2xTMT6plex [N-Term; K14]; 1xDeamidated [N3(100)]	Yes	Yes	4	NDS	1034630788	XP_016861056.1	CHL1	10752	PREDICTED: neural cell adhesion molecule L1-like protein isoform X1	231	VNSLKHA	DSSSSTE	No	High	[K].HANDSSSSTEIGSK.[A]	2xTMT6plex [N-Term; K14]; 1xDeamidated [N3(100)]	0.00169819	0	1	2	2	1034630788	1034630788 [229-242]	0	1878.94	N3(Deamidated): 100	XP_016861056.1#CHL1#231#[K].HANDSSSSTEIGSK.[A]#2xTMT6plex [N-Term; K14]; 1xDeamidated [N3(100)]	0.8454	0.971377	XP_016861056.1#CHL1#231#	52.3	54.8	27.5	43.3	47.1	21.1	5.6	13.2	12.4	28.7
KTPMTNSSIQFLDNAFRK	1xTMT6plex [N-Term]; 1xOxidation [M3(100)]; 1xDeamidated [N5(100)]	Yes	Yes	6	NSS	4504061	NP_002067.1	GNS	2799	N-acetylglucosamine-6-sulfatase precursor	279	QAKTPMT	SSIQFLD	Yes	High	[K].TPMTNSSIQFLDNAFR.[K]	1xTMT6plex [N-Term]; 1xOxidation [M3(100)]; 1xDeamidated [N5(100)]	0.000123631	0	1	1	7	4504061	4504061 [275-290]	0	2088.03	M3(Oxidation): 100; N5(Deamidated): 100	NP_002067.1#GNS#279#[K].TPMTNSSIQFLDNAFR.[K]#1xTMT6plex [N-Term]; 1xOxidation [M3(100)]; 1xDeamidated [N5(100)]	0.845967	1.03029	NP_002067.1#GNS#279#	111.5	119.7	102.4	92.5	65	56.2	11.3	21.6	39	71.2
KNPVGLIGAENATGETDPSHSKF	2xTMT6plex [N-Term; K21]; 1xDeamidated [N]	Yes	Yes	11	NAT	528524481	NP_001268652.1	BTD	686	biotinidase isoform 1	351	VGLIGAE	ATGETDP	No	High	[K].NPVGLIGAENATGETDPSHSK.[F]	2xTMT6plex [N-Term; K21]; 1xDeamidated [N]	1.26915e-09	0	1	4	7	528524481	528524481 [342-362]	0	2553.32	N10(Deamidated): 100	NP_001268652.1#BTD#351#[K].NPVGLIGAENATGETDPSHSK.[F]#2xTMT6plex [N-Term; K21]; 1xDeamidated [N]	0.846391	0.975619	NP_001268652.1#BTD#351#	202.6	155.4	202.4	179.1	134.3	65.6	23.6	39.6	67.1	131.5
RSDFSQTMLFQANTTRI	1xTMT6plex [N-Term]; 1xOxidation [M7(100)]; 1xDeamidated [N12(100)]	Yes	Yes	13	NTT	1034634856	XP_016862450.1	PTPRG	5793	PREDICTED: receptor-type tyrosine-protein phosphatase gamma isoform X1	484	QTMLFQA	TTRIFQG	No	High	[R].SDFSQTMLFQANTTR.[I]	1xTMT6plex [N-Term]; 1xOxidation [M7(100)]; 1xDeamidated [N12(100)]	0.00153137	0	1	6	2	1034634856	1034634856 [473-487]	0	1992.95	M7(Oxidation): 100; N12(Deamidated): 100	XP_016862450.1#PTPRG#484#[R].SDFSQTMLFQANTTR.[I]#1xTMT6plex [N-Term]; 1xOxidation [M7(100)]; 1xDeamidated [N12(100)]	0.848777	0.972218	XP_016862450.1#PTPRG#484#	61.9	46.1	48.8	44.5	52.1	16.8	9.8	7.8	22.3	39.1
KQLVHSFAEGQDQGSAYANRT	1xTMT6plex [N-Term]; 1xDeamidated [N18(100)]	Yes	Yes	19	NRT	767985482	XP_011520398.1	CD276	80381	PREDICTED: CD276 antigen isoform X1	91	DQGSAYA	RTALFPD	No	High	[K].QLVHSFAEGQDQGSAYANR.[T]	1xTMT6plex [N-Term]; 1xDeamidated [N18(100)]	5.3821e-07	0	1	2	4	767985482	767985482 [74-92]	0	2308.12	N18(Deamidated): 100	XP_011520398.1#CD276#91#[K].QLVHSFAEGQDQGSAYANR.[T]#1xTMT6plex [N-Term]; 1xDeamidated [N18(100)]	0.848825	0.97966	XP_011520398.1#CD276#91#	60.4	47.9	44.2	57.4	49.3	18.4	6.4	14.3	16.3	47.5
KALVAVVAGNSTTPRR	1xTMT6plex [N-Term]; 1xDeamidated [N9(100)]	Yes	Yes	10	NST	767999444	XP_011524546.1	TNFRSF11A	8792	PREDICTED: tumor necrosis factor receptor superfamily member 11A isoform X1	105	LVAVVAG	STTPRRC	No	High	[K].ALVAVVAGNSTTPR.[R]	1xTMT6plex [N-Term]; 1xDeamidated [N9(100)]	0.00118027	0	1	7	3	767999444	767999444 [97-110]	0	1585.91	N9(Deamidated): 100	XP_011524546.1#TNFRSF11A#105#[K].ALVAVVAGNSTTPR.[R]#1xTMT6plex [N-Term]; 1xDeamidated [N9(100)]	0.851096	1.01829	XP_011524546.1#TNFRSF11A#105#	47.4	35.3	29.3	26.3	27.4	13.4	5.2	7.1	12.9	24.2
RLYLDHNNLTRM	1xTMT6plex [N-Term]; 2xDeamidated [N6(100); N7(100)]	Yes	Yes	8	NLT	71040111	NP_002014.2	FMOD	2331	fibromodulin precursor	166	RLYLDHN	LTRMPGP	Yes	High	[R].LYLDHNNLTR.[M]	1xTMT6plex [N-Term]; 2xDeamidated [N6(100); N7(100)]	0.0265643	0	1	1	1	71040111	71040111 [160-169]	0	1489.78	N6(Deamidated): 100; N7(Deamidated): 100	NP_002014.2#FMOD#166#[R].LYLDHNNLTR.[M]#1xTMT6plex [N-Term]; 2xDeamidated [N6(100); N7(100)]	0.853839	0.944262	NP_002014.2#FMOD#166#	59.1	52	29.9	55.2	35.9	18.1	7.3	17.8	16.4	70.6
RASSNPNATSSSSQDPESLQDRG	1xTMT6plex [N-Term]; 1xDeamidated [N6(100)]	Yes	Yes	7	NAT	73858568	NP_000053.2	SERPING1	710	plasma protease C1 inhibitor precursor	25	DRASSNP	ATSSSSQ	No	High	[R].ASSNPNATSSSSQDPESLQDR.[G]	1xTMT6plex [N-Term]; 1xDeamidated [N6(100)]	5.78852e-07	0	1	1	3	73858568	73858568 [20-40]	0	2408.1	N6(Deamidated): 100	NP_000053.2#SERPING1#25#[R].ASSNPNATSSSSQDPESLQDR.[G]#1xTMT6plex [N-Term]; 1xDeamidated [N6(100)]	0.857732	0.97166	NP_000053.2#SERPING1#25#	20.5	23.4	10.7	23.9	25.1	7.5	3.6	3.7	5.7	18.7
RSDLNPANGSYPFQALRQ	1xTMT6plex [N-Term]; 1xDeamidated [N7(100)]	Yes	Yes	8	NGS	229093316	NP_775813.2	PLBD2	196463	putative phospholipase B-like 2 isoform 1 precursor	515	RSDLNPA	GSYPFQA	Yes	High	[R].SDLNPANGSYPFQALR.[Q]	1xTMT6plex [N-Term]; 1xDeamidated [N7(100)]	7.22996e-06	0	1	4	4	229093316	229093316 [509-524]	0	1980	N7(Deamidated): 100	NP_775813.2#PLBD2#515#[R].SDLNPANGSYPFQALR.[Q]#1xTMT6plex [N-Term]; 1xDeamidated [N7(100)]	0.857852	1.02424	NP_775813.2#PLBD2#515#	70.1	116.6	57.8	84.2	79.1	29.8	12.2	17.4	31.8	70.4
KEIANATAKPEDRN	2xTMT6plex [N-Term; K8]; 1xDeamidated [N4(100)]	Yes	Yes	5	NAT	116256331	NP_009219.2	MME	4311	neprilysin	285	ELEKEIA	ATAKPED	Yes	High	[K].EIANATAKPEDR.[N]	2xTMT6plex [N-Term; K8]; 1xDeamidated [N4(100)]	6.17965e-05	0	1	1	2	116256331	116256331 [282-293]	0	1773.97	N4(Deamidated): 100	NP_009219.2#MME#285#[K].EIANATAKPEDR.[N]#2xTMT6plex [N-Term; K8]; 1xDeamidated [N4(100)]	0.858867	0.943249	NP_009219.2#MME#285#	436.2	324.4	152	445.4	452.2	103.2	49.5	67.2	54.9	685.3
RDGTPLSDGQSNHTVSSKE	2xTMT6plex [N-Term; K17]; 1xDeamidated [N11(100)]	Yes	Yes	12	NHT	393715082	NP_001257327.1	PTK7	5754	inactive tyrosine-protein kinase 7 isoform e	183	PLSDGQS	HTVSSKE	No	High	[R].DGTPLSDGQSNHTVSSK.[E]	2xTMT6plex [N-Term; K17]; 1xDeamidated [N11(100)]	0.000855583	0	1	7	1	393715082	393715082 [173-189]	0	2189.11	N11(Deamidated): 100	NP_001257327.1#PTK7#183#[R].DGTPLSDGQSNHTVSSK.[E]#2xTMT6plex [N-Term; K17]; 1xDeamidated [N11(100)]	0.862806	0.973587	NP_001257327.1#PTK7#183#	58	33.6	25.1	41.7	48.5	13.7	4.5	9.1	12.1	50.9
KVPSAPPQEVTLKPGNGTVFVSWVPPPAENHNGIIRG	2xTMT6plex [N-Term; K12]; 1xDeamidated [N31(100)]	Yes	Yes	16	NGT	17511435	NP_061928.4	ROBO4	54538	roundabout homolog 4 isoform 1 precursor	360	EVTLKPG	GTVFVSW	No	High	[K].VPSAPPQEVTLKPGNGTVFVSWVPPPAENHNGIIR.[G]	2xTMT6plex [N-Term; K12]; 1xDeamidated [N31(100)]	0.000117624	0	1	3	1	17511435	17511435 [346-380]	0	4164.26	N31(Deamidated): 100	NP_061928.4#ROBO4#360#[K].VPSAPPQEVTLKPGNGTVFVSWVPPPAENHNGIIR.[G]#2xTMT6plex [N-Term; K12]; 1xDeamidated [N31(100)]	0.866736	1.02939	NP_061928.4#ROBO4#360#	30.3	16.8	9.8	19.1	20.5	8.5	2.5	2.5	7.1	23.9
KLNAENNATFYFKI	2xTMT6plex [N-Term; K12]; 2xDeamidated [N]	Yes	Yes	7	NAT	156231037	NP_001095886.1	KNG1	3827	kininogen-1 isoform 1 precursor	294	TKLNAEN	ATFYFKI	Yes	High	[K].LNAENNATFYFK.[I]	2xTMT6plex [N-Term; K12]; 2xDeamidated [N]	8.20528e-05	0	1	3	33	156231037	156231037 [289-300]	0	1891.98	N5(Deamidated): 100; N6(Deamidated): 100	NP_001095886.1#KNG1#294#[K].LNAENNATFYFK.[I]#2xTMT6plex [N-Term; K12]; 2xDeamidated [N]	0.867721	1.02399	NP_001095886.1#KNG1#294#	1252.6	1379.4	774.3	814	731.8	375.4	130.5	285.9	352.8	725
RGYYNQSEDGSHTLQRM	1xTMT6plex [N-Term]; 1xDeamidated [N4(100)]	Yes	Yes	5	NQS	339882741	NP_001229971.1	HLA-C	3107	HLA class I histocompatibility antigen, Cw-1 alpha chain precursor	110	RNLRGYY	QSEDGSH	Yes	High	[R].GYYNQSEDGSHTLQR.[M]	1xTMT6plex [N-Term]; 1xDeamidated [N4(100)]	0.000166688	0	1	2	3	339882741	339882741 [107-121]	0	1984.92	N4(Deamidated): 100	NP_001229971.1#HLA-C#110#[R].GYYNQSEDGSHTLQR.[M]#1xTMT6plex [N-Term]; 1xDeamidated [N4(100)]	0.86879	1.04421	NP_001229971.1#HLA-C#110#	66.1	94.1	31.8	70.8	95.1	55.4	10.6	13.3	14.7	57.5
RTVLENSTSYEEAKN	2xTMT6plex [N-Term; K13]; 1xDeamidated [N5(100)]	Yes	Yes	6	NST	189011546	NP_004306.3	ASAH1	427	acid ceramidase isoform b	275	LTRTVLE	STSYEEA	No	High	[R].TVLENSTSYEEAK.[N]	2xTMT6plex [N-Term; K13]; 1xDeamidated [N5(100)]	2.73201e-06	0	1	4	6	189011546	189011546 [271-283]	0	1930.01	N5(Deamidated): 100	NP_004306.3#ASAH1#275#[R].TVLENSTSYEEAK.[N]#2xTMT6plex [N-Term; K13]; 1xDeamidated [N5(100)]	0.874884	0.963572	NP_004306.3#ASAH1#275#	348	751.2	265.2	351	410.3	113.5	86.1	67.2	132.7	380
RQDQCIYNTTYLNVQRE	1xTMT6plex [N-Term]; 1xCarbamidomethyl [C4]; 2xDeamidated [N7(100); N12(100)]	Yes	Yes	8	NTT	167857790	NP_000598.2	ORM1	5004	alpha-1-acid glycoprotein 1 precursor	93	RQDQCIY	TTYLNVQ	Yes	High	[R].QDQCIYNTTYLNVQR.[E]	1xTMT6plex [N-Term]; 1xCarbamidomethyl [C4]; 2xDeamidated [N7(100); N12(100)]	0.000422845	0	1	1	3	167857790	167857790 [87-101]	0	2147.03	N7(Deamidated): 100; N12(Deamidated): 100	NP_000598.2#ORM1#93#[R].QDQCIYNTTYLNVQR.[E]#1xTMT6plex [N-Term]; 1xCarbamidomethyl [C4]; 2xDeamidated [N7(100); N12(100)]	0.876569	1.0717	NP_000598.2#ORM1#93#	50.3	50.3	48.4	51.4	43.9	29.1	8.3	24.5	34.5	71.5
RYSTNLSNHVDDFTTFRG	1xTMT6plex [N-Term]; 2xDeamidated [N4(100); N7(100)]	Yes	Yes	5	NLS	4503465	NP_001948.1	EDNRA	1909	endothelin-1 receptor isoform a precursor	29	NPERYST	LSNHVDD	No	High	[R].YSTNLSNHVDDFTTFR.[G]	1xTMT6plex [N-Term]; 2xDeamidated [N4(100); N7(100)]	0.00011191	0	1	2	4	4503465	4503465 [26-41]	0	2148.01	N4(Deamidated): 100; N7(Deamidated): 100	NP_001948.1#EDNRA#29#[R].YSTNLSNHVDDFTTFR.[G]#1xTMT6plex [N-Term]; 2xDeamidated [N4(100); N7(100)]	0.879409	0.985147	NP_001948.1#EDNRA#29#	106.8	69.3	63.1	97.8	105.4	38.8	12.4	15.8	28.1	83.5
REAETIKNGIYNITVLASDQGGRT	2xTMT6plex [N-Term; K6]; 2xDeamidated [N7(100); N11(100)]	Yes	Yes	12	NIT	13435364	NP_077740.1	DSC2	1824	desmocollin-2 isoform Dsc2a preproprotein	546	TIKNGIY	ITVLASD	No	High	[R].EAETIKNGIYNITVLASDQGGR.[T]	2xTMT6plex [N-Term; K6]; 2xDeamidated [N7(100); N11(100)]	3.08878e-05	0	1	3	3	13435364	13435364 [536-557]	1	2809.5	N7(Deamidated): 100; N11(Deamidated): 100	NP_077740.1#DSC2#546#[R].EAETIKNGIYNITVLASDQGGR.[T]#2xTMT6plex [N-Term; K6]; 2xDeamidated [N7(100); N11(100)]	0.892227	0.965266	NP_077740.1#DSC2#546#	90.2	57.3	147.3	97.4	80.5	36.1	10.3	12.2	50.9	86.5
KNNATVHEQVGGPSLTSDLQAQSKG	2xTMT6plex [N-Term; K23]; 1xDeamidated [N2(99.8)]	Yes	Yes	3	NAT	88853069	NP_000629.3	VTN	7448	vitronectin precursor	86	DDGEEKN	ATVHEQV	No	High	[K].NNATVHEQVGGPSLTSDLQAQSK.[G]	2xTMT6plex [N-Term; K23]; 1xDeamidated [N2(99.8)]	3.07575e-08	0	1	1	21	88853069	88853069 [85-107]	0	2840.48	N2(Deamidated): 99.8	NP_000629.3#VTN#86#[K].NNATVHEQVGGPSLTSDLQAQSK.[G]#2xTMT6plex [N-Term; K23]; 1xDeamidated [N2(99.8)]	0.892881	1.0158	NP_000629.3#VTN#86#	213.8	215.8	132.6	176.9	155.9	83.6	19.4	40.3	91.3	122.1
KGSQWSDIEEFCNRS	1xTMT6plex [N-Term]; 1xCarbamidomethyl [C11]; 1xDeamidated [N12(100)]	Yes	Yes	13	NRS	665505989	NP_001287831.1	CD55	1604	complement decay-accelerating factor isoform 5 precursor	95	SDIEEFC	RSCEVPT	No	High	[K].GSQWSDIEEFCNR.[S]	1xTMT6plex [N-Term]; 1xCarbamidomethyl [C11]; 1xDeamidated [N12(100)]	0.000739696	0	1	6	6	665505989	665505989 [84-96]	0	1857.83	N12(Deamidated): 100	NP_001287831.1#CD55#95#[K].GSQWSDIEEFCNR.[S]#1xTMT6plex [N-Term]; 1xCarbamidomethyl [C11]; 1xDeamidated [N12(100)]	0.894491	0.970583	NP_001287831.1#CD55#95#	108	77	103.1	48.8	50.5	43.3	8.8	14.1	30.6	44.2
KYNSQNQSNNQFVLYRI	1xTMT6plex [N-Term]; 1xDeamidated [N]	Yes	Yes	6	NQS	156231037	NP_001095886.1	KNG1	3827	kininogen-1 isoform 1 precursor	48	LKKYNSQ	QSNNQFV	Yes	High	[K].YNSQNQSNNQFVLYR.[I]	1xTMT6plex [N-Term]; 1xDeamidated [N]	7.3981e-06	0	1	3	8	156231037	156231037 [44-58]	0	2105.02	N5(Deamidated): 100	NP_001095886.1#KNG1#48#[K].YNSQNQSNNQFVLYR.[I]#1xTMT6plex [N-Term]; 1xDeamidated [N]	0.894626	0.97915	NP_001095886.1#KNG1#48#	188.7	179.5	107.3	81.6	72.5	28.4	9.3	23.3	33	72.8
RDLQGNPIANATISVEGIDHDVTSAKD	2xTMT6plex [N-Term; K25]; 1xDeamidated [N9(100)]	Yes	Yes	10	NAT	4503009	NP_001864.1	CPE	1363	carboxypeptidase E preproprotein	390	LQGNPIA	ATISVEG	Yes	High	[R].DLQGNPIANATISVEGIDHDVTSAK.[D]	2xTMT6plex [N-Term; K25]; 1xDeamidated [N9(100)]	2.04102e-09	0	1	1	2	4503009	4503009 [382-406]	0	3024.59	N9(Deamidated): 100	NP_001864.1#CPE#390#[R].DLQGNPIANATISVEGIDHDVTSAK.[D]#2xTMT6plex [N-Term; K25]; 1xDeamidated [N9(100)]	0.895831	0.963398	NP_001864.1#CPE#390#	30.6	21.9	14.6	42.3	17.7	10.5	2.2	4.1	5.5	46.6
KEFDIENGTTKW	2xTMT6plex [N-Term; K10]; 1xDeamidated [N6(100)]	Yes	Yes	7	NGT	197313787	NP_001127925.1	DSG4	147409	desmoglein-4 isoform 1 preproprotein	36	VKEFDIE	GTTKWQT	No	High	[K].EFDIENGTTK.[W]	2xTMT6plex [N-Term; K10]; 1xDeamidated [N6(100)]	0.065647	0	1	2	3	197313787	197313787 [31-40]	0	1612.85	N6(Deamidated): 100	NP_001127925.1#DSG4#36#[K].EFDIENGTTK.[W]#2xTMT6plex [N-Term; K10]; 1xDeamidated [N6(100)]	0.8995	0.977168	NP_001127925.1#DSG4#36#	85.4	64	94.7	68.1	67.6	43.4	8	11.6	36.1	58.3
RSTNETDASNIEDQSETEANVSLASWDVEKT	2xTMT6plex [N-Term; K29]; 3xDeamidated [N3(100); N9(100); N19(100)]	Yes	Yes	4	NET	281485550	NP_000129.3	FBN1	2200	fibrillin-1 preproprotein	2734	GRKRRST	ETDASNI	Yes	High	[R].STNETDASNIEDQSETEANVSLASWDVEK.[T]	2xTMT6plex [N-Term; K29]; 3xDeamidated [N3(100); N9(100); N19(100)]	4.11597e-07	0	1	1	3	281485550	281485550 [2732-2760]	0	3630.67	N3(Deamidated): 100; N9(Deamidated): 100; N19(Deamidated): 100	NP_000129.3#FBN1#2734#[R].STNETDASNIEDQSETEANVSLASWDVEK.[T]#2xTMT6plex [N-Term; K29]; 3xDeamidated [N3(100); N9(100); N19(100)]	0.906807	1.02745	NP_000129.3#FBN1#2734#	27.3	23.2	19.7	30.2	23.2	16.3	2.5	2.6	11.9	31.7
RALSNISLRL	1xTMT6plex [N-Term]; 1xDeamidated [N4(100)]	Yes	Yes	5	NIS	768031366	XP_011528984.1	PLXNB2	23654	PREDICTED: plexin-B2 isoform X1	190	CALRALS	ISLRLFY	No	High	[R].ALSNISLR.[L]	1xTMT6plex [N-Term]; 1xDeamidated [N4(100)]	0.0635313	0	1	2	3	768031366	768031366 [187-194]	0	1103.66	N4(Deamidated): 100	XP_011528984.1#PLXNB2#190#[R].ALSNISLR.[L]#1xTMT6plex [N-Term]; 1xDeamidated [N4(100)]	0.91259	0.981265	XP_011528984.1#PLXNB2#190#	150.1	146.2	58.5	92.4	87	40.8	17.8	23.7	23.7	91.9
RYPHKPEINSTTHPGADLQENFCRN	2xTMT6plex [N-Term; K4]; 1xCarbamidomethyl [C22]; 1xDeamidated [N8(100)]	Yes	Yes	9	NST	4503635	NP_000497.1	F2	2147	prothrombin isoform 1 preproprotein	143	YPHKPEI	STTHPGA	Yes	High	[R].YPHKPEINSTTHPGADLQENFCR.[N]	2xTMT6plex [N-Term; K4]; 1xCarbamidomethyl [C22]; 1xDeamidated [N8(100)]	1.41362e-05	0	1	2	16	4503635	4503635 [136-158]	0	3170.57	N8(Deamidated): 100	NP_000497.1#F2#143#[R].YPHKPEINSTTHPGADLQENFCR.[N]#2xTMT6plex [N-Term; K4]; 1xCarbamidomethyl [C22]; 1xDeamidated [N8(100)]	0.915853	1.03414	NP_000497.1#F2#143#	454.3	210.9	528.3	140.3	222.3	197.3	32.3	47.3	123.3	200.6
RFGCEIENNRS	1xTMT6plex [N-Term]; 1xCarbamidomethyl [C3]; 2xDeamidated [N7(100); N8(100)]	Yes	Yes	9	NRS	4502337	NP_001176.1	AZGP1	563	zinc-alpha-2-glycoprotein precursor	128	FGCEIEN	RSSGAFW	Yes	High	[R].FGCEIENNR.[S]	1xTMT6plex [N-Term]; 1xCarbamidomethyl [C3]; 2xDeamidated [N7(100); N8(100)]	0.0205444	0	1	1	2	4502337	4502337 [121-129]	0	1369.63	N7(Deamidated): 100; N8(Deamidated): 100	NP_001176.1#AZGP1#128#[R].FGCEIENNR.[S]#1xTMT6plex [N-Term]; 1xCarbamidomethyl [C3]; 2xDeamidated [N7(100); N8(100)]	0.920499	1.02698	NP_001176.1#AZGP1#128#	122	89.1	223.2	79.2	79.9	46.2	14.8	28	44.5	82.2
KKLFNGQQGIIIQNFSTRS	2xTMT6plex [N-Term; K1]; 2xDeamidated [N4(100); N13(100)]	Yes	Yes	14	NFS	66346706	NP_776169.2	NEGR1	257194	neuronal growth regulator 1 precursor	275	QQGIIIQ	FSTRSIL	Yes	High	[K].KLFNGQQGIIIQNFSTR.[S]	2xTMT6plex [N-Term; K1]; 2xDeamidated [N4(100); N13(100)]	7.83574e-06	0	1	2	3	66346706	66346706 [263-279]	1	2424.37	N4(Deamidated): 100; N13(Deamidated): 100	NP_776169.2#NEGR1#275#[K].KLFNGQQGIIIQNFSTR.[S]#2xTMT6plex [N-Term; K1]; 2xDeamidated [N4(100); N13(100)]	0.923542	1.01487	NP_776169.2#NEGR1#275#	66.6	44.7	57.6	66.5	59.5	23.7	6.9	9.5	25.2	74.5
KAENGTSPRT	1xTMT6plex [N-Term]; 1xDeamidated [N3(100)]	Yes	Yes	4	NGT	6912450	NP_036420.1	TRAM2	9697	translocating chain-associated membrane protein 2	358	NGVVKAE	GTSPRTK	No	High	[K].AENGTSPR.[T]	1xTMT6plex [N-Term]; 1xDeamidated [N3(100)]	0.246952	0.00704176	1	2	1	6912450	6912450 [356-363]	0	1061.54	N3(Deamidated): 100	NP_036420.1#TRAM2#358#[K].AENGTSPR.[T]#1xTMT6plex [N-Term]; 1xDeamidated [N3(100)]	0.924424	0.978321	NP_036420.1#TRAM2#358#	85.5	83.4	41.3	85.1	122.7	23.6	9.5	25.4	20.8	92.9
REWLPLNRS	1xTMT6plex [N-Term]; 1xDeamidated [N6(100)]	Yes	Yes	7	NRS	21450861	NP_647537.1	ATRN	8455	attractin isoform 1 preproprotein	383	SREWLPL	RSVNNVV	Yes	High	[R].EWLPLNR.[S]	1xTMT6plex [N-Term]; 1xDeamidated [N6(100)]	0.164554	0.00125867	1	4	4	21450861	21450861 [378-384]	0	1157.65	N6(Deamidated): 100	NP_647537.1#ATRN#383#[R].EWLPLNR.[S]#1xTMT6plex [N-Term]; 1xDeamidated [N6(100)]	0.925544	1.01143	NP_647537.1#ATRN#383#	165.4	126.1	77.6	152.6	119.7	44.9	17.2	37.5	39.4	109.5
RVEDEGNYTCLFVTFPQGSRS	1xTMT6plex [N-Term]; 1xCarbamidomethyl [C9]; 1xDeamidated [N6(100)]	Yes	Yes	7	NYT	609878250	NP_006496.4	PVR	5817	poliovirus receptor isoform alpha precursor	120	LRVEDEG	YTCLFVT	Yes	High	[R].VEDEGNYTCLFVTFPQGSR.[S]	1xTMT6plex [N-Term]; 1xCarbamidomethyl [C9]; 1xDeamidated [N6(100)]	9.38273e-05	0	1	4	3	609878250	609878250 [115-133]	0	2449.15	N6(Deamidated): 100	NP_006496.4#PVR#120#[R].VEDEGNYTCLFVTFPQGSR.[S]#1xTMT6plex [N-Term]; 1xCarbamidomethyl [C9]; 1xDeamidated [N6(100)]	0.926069	1.01095	NP_006496.4#PVR#120#	26.9	18.5	15.9	15.9	13.3	7.3	3.3	3.1	6.7	14.1
KLANATTKD	2xTMT6plex [N-Term; K7]; 1xDeamidated [N3(100)]	Yes	Yes	4	NAT	27262659	NP_005202.2	CSF1R	1436	macrophage colony-stimulating factor 1 receptor precursor	353	QPEPKLA	ATTKDTY	No	High	[K].LANATTK.[D]	2xTMT6plex [N-Term; K7]; 1xDeamidated [N3(100)]	0.237377	0.00704176	1	1	1	27262659	27262659 [351-357]	0	1177.72	N3(Deamidated): 100	NP_005202.2#CSF1R#353#[K].LANATTK.[D]#2xTMT6plex [N-Term; K7]; 1xDeamidated [N3(100)]	0.926462	0.985933	NP_005202.2#CSF1R#353#	242.9	191	117.9	136.4	202.6	65.1	33.6	42.4	46.6	130.1
KALSQQNVSMDLATFMKL	2xTMT6plex [N-Term; K16]; 2xOxidation [M9(100); M15(100)]; 1xDeamidated [N6(100)]	Yes	Yes	7	NVS	1034593353	XP_016878342.1	MSLN	10232	PREDICTED: mesothelin isoform X1	533	LKALSQQ	VSMDLAT	No	High	[K].ALSQQNVSMDLATFMK.[L]	2xTMT6plex [N-Term; K16]; 2xOxidation [M9(100); M15(100)]; 1xDeamidated [N6(100)]	0.000172536	0	1	8	5	1034593353	1034593353 [528-543]	0	2275.17	N6(Deamidated): 100; M9(Oxidation): 100; M15(Oxidation): 100	XP_016878342.1#MSLN#533#[K].ALSQQNVSMDLATFMK.[L]#2xTMT6plex [N-Term; K16]; 2xOxidation [M9(100); M15(100)]; 1xDeamidated [N6(100)]	0.932457	0.977136	XP_016878342.1#MSLN#533#	69.2	61.7	116.4	39.3	39.7	25.7	8.1	13.2	27.2	36.9
RKFLNESYKHEQVYIRS	3xTMT6plex [N-Term; K1; K8]; 1xDeamidated [N4(100)]	Yes	Yes	5	NES	197116348	NP_001127666.1	ACPP	55	prostatic acid phosphatase isoform TM-PAP precursor	94	KRYRKFL	ESYKHEQ	No	High	[R].KFLNESYKHEQVYIR.[S]	3xTMT6plex [N-Term; K1; K8]; 1xDeamidated [N4(100)]	0.000777459	0	1	5	3	197116348	197116348 [91-105]	2	2642.49	N4(Deamidated): 100	NP_001127666.1#ACPP#94#[R].KFLNESYKHEQVYIR.[S]#3xTMT6plex [N-Term; K1; K8]; 1xDeamidated [N4(100)]	0.933029	0.936764	NP_001127666.1#ACPP#94#	53.6	18.2	56.1	42.4	18.1	13.2	3.1	13.3	7.6	100.6
REDTVLEVTESNTTSVVDGDKR	2xTMT6plex [N-Term; K20]; 1xDeamidated [N11(100)]	Yes	Yes	12	NTT	578820659	XP_005253089.2	SCUBE2	57758	PREDICTED: signal peptide, CUB and EGF-like domain-containing protein 2 isoform X1	266	VLEVTES	TTSVVDG	No	High	[R].EDTVLEVTESNTTSVVDGDK.[R]	2xTMT6plex [N-Term; K20]; 1xDeamidated [N11(100)]	7.65664e-07	0	1	14	2	578820659	578820659 [256-275]	0	2597.31	N11(Deamidated): 100	XP_005253089.2#SCUBE2#266#[R].EDTVLEVTESNTTSVVDGDK.[R]#2xTMT6plex [N-Term; K20]; 1xDeamidated [N11(100)]	0.93452	0.987275	XP_005253089.2#SCUBE2#266#	100.2	57.7	80	134.2	75.5	37.7	10.6	9.8	41	77.4
KDFVEIWDNHTSGNILGRY	1xTMT6plex [N-Term]; 1xDeamidated [N8(100)]	Yes	Yes	9	NHT	126091152	NP_001072.2	CUBN	8029	cubilin precursor	2400	DFVEIWD	HTSGNIL	No	High	[K].DFVEIWDNHTSGNILGR.[Y]	1xTMT6plex [N-Term]; 1xDeamidated [N8(100)]	1.24096e-05	0	1	5	8	126091152	126091152 [2393-2409]	0	2203.1	N8(Deamidated): 100	NP_001072.2#CUBN#2400#[K].DFVEIWDNHTSGNILGR.[Y]#1xTMT6plex [N-Term]; 1xDeamidated [N8(100)]	0.936541	0.982406	NP_001072.2#CUBN#2400#	85.8	90.1	47.4	116.2	135	31.8	19.4	13.9	25.7	95.3
RADGTVNQIEGEATPVNLTEPAKL	2xTMT6plex [N-Term; K22]; 1xDeamidated [N]	Yes	Yes	17	NLT	4502163	NP_001638.1	APOD	347	apolipoprotein D precursor	98	EGEATPV	LTEPAKL	Yes	High	[R].ADGTVNQIEGEATPVNLTEPAK.[L]	2xTMT6plex [N-Term; K22]; 1xDeamidated [N]	3.72521e-08	0	1	1	41	4502163	4502163 [83-104]	0	2713.43	N16(Deamidated): 100	NP_001638.1#APOD#98#[R].ADGTVNQIEGEATPVNLTEPAK.[L]#2xTMT6plex [N-Term; K22]; 1xDeamidated [N]	0.940054	1.03252	NP_001638.1#APOD#98#	2433.1	3350.3	1508.7	1159.2	922	930.8	206.7	376.6	1593.7	1770.6
KNDRNSSDETFLKD	2xTMT6plex [N-Term; K12]; 2xDeamidated [N1(100); N4(100)]	Yes	Yes	5	NSS	1034653899	XP_016867165.1	GPNMB	10457	PREDICTED: transmembrane glycoprotein NMB isoform X1	249	MFQKNDR	SSDETFL	Yes	High	[K].NDRNSSDETFLK.[D]	2xTMT6plex [N-Term; K12]; 2xDeamidated [N1(100); N4(100)]	0.0747959	0	1	6	2	1034653899	1034653899 [246-257]	1	1885.95	N1(Deamidated): 100; N4(Deamidated): 100	XP_016867165.1#GPNMB#249#[K].NDRNSSDETFLK.[D]#2xTMT6plex [N-Term; K12]; 2xDeamidated [N1(100); N4(100)]	0.94171	0.987588	XP_016867165.1#GPNMB#249#	113	128.6	70.8	118.1	121.5	57.9	27.2	35.6	71.3	216.9
RDIENFNSTQKF	2xTMT6plex [N-Term; K10]; 1xDeamidated [N6(100)]	Yes	Yes	7	NST	4501987	NP_001124.1	AFM	173	afamin precursor	33	PRDIENF	STQKFIE	Yes	High	[R].DIENFNSTQK.[F]	2xTMT6plex [N-Term; K10]; 1xDeamidated [N6(100)]	0.0885598	0	1	4	1	4501987	4501987 [28-37]	0	1654.87	N6(Deamidated): 100	NP_001124.1#AFM#33#[R].DIENFNSTQK.[F]#2xTMT6plex [N-Term; K10]; 1xDeamidated [N6(100)]	0.942115	1.022	NP_001124.1#AFM#33#	209.2	139	199.6	111.8	153.3	50.8	22.4	81.6	62.1	76.8
KANQQLNFTEAKE	2xTMT6plex [N-Term; K11]; 1xDeamidated [N6(100)]	Yes	Yes	7	NFT	40549451	NP_006682.2	LYVE1	10894	lymphatic vessel endothelial hyaluronic acid receptor 1 precursor	53	KKANQQL	FTEAKEA	Yes	High	[K].ANQQLNFTEAK.[E]	2xTMT6plex [N-Term; K11]; 1xDeamidated [N6(100)]	0.0150425	0	1	1	4	40549451	40549451 [48-58]	0	1722.94	N6(Deamidated): 100	NP_006682.2#LYVE1#53#[K].ANQQLNFTEAK.[E]#2xTMT6plex [N-Term; K11]; 1xDeamidated [N6(100)]	0.944022	0.988962	NP_006682.2#LYVE1#53#	160.4	189.2	199	152.9	123.4	74.9	22.9	32.7	69.7	110.1
REIKNNQTEKH	3xTMT6plex [N-Term; K3; K9]; 2xDeamidated [N4(100); N5(100)]	Yes	Yes	6	NQT	7657319	NP_055294.1	ADAMDEC1	27299	ADAM DEC1 isoform 1 precursor	61	HKREIKN	QTEKHGK	No	High	[R].EIKNNQTEK.[H]	3xTMT6plex [N-Term; K3; K9]; 2xDeamidated [N4(100); N5(100)]	0.0353272	0	1	1	2	7657319	7657319 [57-65]	1	1793.03	N4(Deamidated): 100; N5(Deamidated): 100	NP_055294.1#ADAMDEC1#61#[R].EIKNNQTEK.[H]#3xTMT6plex [N-Term; K3; K9]; 2xDeamidated [N4(100); N5(100)]	0.948403	1.01084	NP_055294.1#ADAMDEC1#61#	254.6	303	284.2	388.4	192.4	125.8	29.6	56.8	118.1	276.4
RKWNVTSLETLKA	3xTMT6plex [N-Term; K1; K11]; 1xDeamidated [N3(100)]	Yes	Yes	4	NVT	1034593353	XP_016878342.1	MSLN	10232	PREDICTED: mesothelin isoform X1	398	PEDIRKW	VTSLETL	No	High	[R].KWNVTSLETLK.[A]	3xTMT6plex [N-Term; K1; K11]; 1xDeamidated [N3(100)]	0.000177905	0	1	8	3	1034593353	1034593353 [396-406]	1	2007.21	N3(Deamidated): 100	XP_016878342.1#MSLN#398#[R].KWNVTSLETLK.[A]#3xTMT6plex [N-Term; K1; K11]; 1xDeamidated [N3(100)]	0.950718	1.02874	XP_016878342.1#MSLN#398#	109.9	134.8	245	97.8	63.8	40.8	13.1	31.3	66.2	88.2
RNRNNSTGVAGLSEEASAELRH	1xTMT6plex [N-Term]; 2xDeamidated [N1(99.8); N4(99.7)]	Yes	Yes	4	NNS	4504487	NP_002143.1	HRC	3270	sarcoplasmic reticulum histidine-rich calcium-binding protein precursor	41	GLGFRNR	NSTGVAG	No	High	[R].NRNNSTGVAGLSEEASAELR.[H]	1xTMT6plex [N-Term]; 2xDeamidated [N1(99.8); N4(99.7)]	3.14728e-08	0	1	2	6	4504487	4504487 [39-58]	1	2306.14	N1(Deamidated): 99.79; N4(Deamidated): 99.79	NP_002143.1#HRC#41#[R].NRNNSTGVAGLSEEASAELR.[H]#1xTMT6plex [N-Term]; 2xDeamidated [N1(99.8); N4(99.7)]	0.951808	1.0111	NP_002143.1#HRC#41#	63.8	126.5	42	68.3	69.5	24.4	11.7	15.9	24.4	61.3
KGWNWTSGFNKC	2xTMT6plex [N-Term; K10]; 1xDeamidated [N3(100)]	Yes	Yes	4	NWT	9257207	NP_057937.1	FOLR1	2348	folate receptor alpha precursor	161	SNWHKGW	WTSGFNK	No	High	[K].GWNWTSGFNK.[C]	2xTMT6plex [N-Term; K10]; 1xDeamidated [N3(100)]	0.0027618	0	1	1	4	9257207	9257207 [159-168]	0	1655.86	N3(Deamidated): 100	NP_057937.1#FOLR1#161#[K].GWNWTSGFNK.[C]#2xTMT6plex [N-Term; K10]; 1xDeamidated [N3(100)]	0.959065	0.989296	NP_057937.1#FOLR1#161#	171.2	63.8	53.6	128.7	108.3	60.7	9.9	14.3	44.8	80.2
KWNVTSLETLKA	2xTMT6plex [N-Term; K10]; 1xDeamidated [N2(100)]	Yes	Yes	3	NVT	1034593353	XP_016878342.1	MSLN	10232	PREDICTED: mesothelin isoform X1	398	PEDIRKW	VTSLETL	No	High	[K].WNVTSLETLK.[A]	2xTMT6plex [N-Term; K10]; 1xDeamidated [N2(100)]	0.00153725	0	1	8	1	1034593353	1034593353 [397-406]	0	1649.95	N2(Deamidated): 100	XP_016878342.1#MSLN#398#[K].WNVTSLETLK.[A]#2xTMT6plex [N-Term; K10]; 1xDeamidated [N2(100)]	0.960929	1.01555	XP_016878342.1#MSLN#398#	30	67	86.6	28.6	10.3	11.2	4.4	9.5	22.1	22.8
RYFYNGTSMACETFQYGGCMGNGNNFVTEKE	2xTMT6plex [N-Term; K29]; 2xCarbamidomethyl [C10; C18]; 2xOxidation [M8(100); M19(100)]; 1xDeamidated [N4(100)]	Yes	Yes	5	NGT	4502067	NP_001624.1	Inter-alpha-trypsininhibitorlightchain	Trypstatin.{ECO:0000250}	protein AMBP preproprotein	250	MTSRYFY	GTSMACE	No	High	[R].YFYNGTSMACETFQYGGCMGNGNNFVTEK.[E]	2xTMT6plex [N-Term; K29]; 2xCarbamidomethyl [C10; C18]; 2xOxidation [M8(100); M19(100)]; 1xDeamidated [N4(100)]	0.000172536	0	1	1	50	4502067	4502067 [247-275]	0	3838.65	N4(Deamidated): 100; M8(Oxidation): 100; M19(Oxidation): 100	NP_001624.1#Inter-alpha-trypsininhibitorlightchain#250#[R].YFYNGTSMACETFQYGGCMGNGNNFVTEK.[E]#2xTMT6plex [N-Term; K29]; 2xCarbamidomethyl [C10; C18]; 2xOxidation [M8(100); M19(100)]; 1xDeamidated [N4(100)]	0.9678	1.01993	NP_001624.1#Inter-alpha-trypsininhibitorlightchain#250#	777.6	702.3	479.3	642.8	399.2	313.3	44.8	76.3	252.7	398.3
RGFNATYHVRG	1xTMT6plex [N-Term]; 1xDeamidated [N3(100)]	Yes	Yes	4	NAT	530403467	XP_005267567.1	LRP10	26020	PREDICTED: low-density lipoprotein receptor-related protein 10 isoform X1	307	WSNGRGF	ATYHVRG	No	High	[R].GFNATYHVR.[G]	1xTMT6plex [N-Term]; 1xDeamidated [N3(100)]	0.0433487	0	1	2	3	530403467	530403467 [305-313]	0	1294.67	N3(Deamidated): 100	XP_005267567.1#LRP10#307#[R].GFNATYHVR.[G]#1xTMT6plex [N-Term]; 1xDeamidated [N3(100)]	0.969667	1.00639	XP_005267567.1#LRP10#307#	46.3	36.1	20	31.2	38.2	10.8	4.2	12	11.3	26.7
KIIEGEPNLKVPGNVTAVLGETLKV	3xTMT6plex [N-Term; K9; K23]; 1xDeamidated [N]	Yes	Yes	14	NVT	767909532	XP_011507931.1	PIGR	5284	PREDICTED: polymeric immunoglobulin receptor isoform X1	469	PNLKVPG	VTAVLGE	Yes	High	[K].IIEGEPNLKVPGNVTAVLGETLK.[V]	3xTMT6plex [N-Term; K9; K23]; 1xDeamidated [N]	1.20318e-07	0	1	1	5	767909532	767909532 [457-479]	1	3079.82	N13(Deamidated): 100	XP_011507931.1#PIGR#469#[K].IIEGEPNLKVPGNVTAVLGETLK.[V]#3xTMT6plex [N-Term; K9; K23]; 1xDeamidated [N]	0.971178	0.981541	XP_011507931.1#PIGR#469#	308.8	36.1	526.9	104.6	123.4	73.9	21.5	28.3	67.7	90.6
KDGVHLGPNNRT	1xTMT6plex [N-Term]; 1xDeamidated [N]	Yes	No	10	NRT	578819115	XP_006717771.1	FGFR2	2263	PREDICTED: fibroblast growth factor receptor 2 isoform X1	102	GVHLGPN	RTVLIGE	No	High	[K].DGVHLGPNNR.[T]	1xTMT6plex [N-Term]; 1xDeamidated [N]	0.080676	0	1	10	6	578819115	578819115 [94-103]	0	1308.69	N8(Deamidated): 50; N9(Deamidated): 50	XP_006717771.1#FGFR2#102#[K].DGVHLGPNNR.[T]#1xTMT6plex [N-Term]; 1xDeamidated [N]	0.972768	1.00375	XP_006717771.1#FGFR2#102#	39	26.4	17.6	28.6	34.8	10.7	3.9	7.8	10.2	22.1
KGFSNSTEHKR	2xTMT6plex [N-Term; K9]; 1xDeamidated [N4(100)]	Yes	Yes	5	NST	767985339	XP_011520340.1	PEAK1	79834	PREDICTED: pseudopodium-enriched atypical kinase 1 isoform X1	693	LQTKGFS	STEHKRG	No	High	[K].GFSNSTEHK.[R]	2xTMT6plex [N-Term; K9]; 1xDeamidated [N4(100)]	0.12436	0	1	3	1	767985339	767985339 [690-698]	0	1465.77	N4(Deamidated): 100	XP_011520340.1#PEAK1#693#[K].GFSNSTEHK.[R]#2xTMT6plex [N-Term; K9]; 1xDeamidated [N4(100)]	0.973251	1.00649	XP_011520340.1#PEAK1#693#	81.3	66.4	31	76.9	100.7	25.1	8.9	20.9	20.7	55.3
REVEILNKT	2xTMT6plex [N-Term; K7]; 1xDeamidated [N6(100)]	Yes	Yes	7	NKT	767957145	XP_011516871.1	RAPGEF1	2889	PREDICTED: rap guanine nucleotide exchange factor 1 isoform X1	276	DREVEIL	KTTGMSQ	No	High	[R].EVEILNK.[T]	2xTMT6plex [N-Term; K7]; 1xDeamidated [N6(100)]	0.198285	0.00372691	1	30	3	767957145	767957145 [271-277]	0	1303.79	N6(Deamidated): 100	XP_011516871.1#RAPGEF1#276#[R].EVEILNK.[T]#2xTMT6plex [N-Term; K7]; 1xDeamidated [N6(100)]	0.97801	1.00509	XP_011516871.1#RAPGEF1#276#	214.5	103.8	104.5	194.3	151.3	52.9	17	22.3	69.6	200.7
KEGGQIAVFDATNTTRE	1xTMT6plex [N-Term]; 1xDeamidated [N12(100)]	Yes	Yes	13	NTT	1034568470	XP_016871814.1	PFKFB3	5209	PREDICTED: 6-phosphofructo-2-kinase/fructose-2,6-bisphosphatase 3 isoform X1	128	IAVFDAT	TTRERRH	No	High	[K].EGGQIAVFDATNTTR.[E]	1xTMT6plex [N-Term]; 1xDeamidated [N12(100)]	0.000421229	0	1	12	2	1034568470	1034568470 [117-131]	0	1809.92	N12(Deamidated): 100	XP_016871814.1#PFKFB3#128#[K].EGGQIAVFDATNTTR.[E]#1xTMT6plex [N-Term]; 1xDeamidated [N12(100)]	0.980184	0.995166	XP_016871814.1#PFKFB3#128#	113.3	60.4	40.3	69.5	81.5	26.3	10.6	8	37.6	72.6
RAYLLPAPPAPGNASESEEDRS	1xTMT6plex [N-Term]; 1xDeamidated [N12(100)]	Yes	Yes	13	NAS	1034655440	XP_016867641.1	IGFBP3	3486	PREDICTED: insulin-like growth factor-binding protein 3 isoform X1	136	PAPPAPG	ASESEED	No	High	[R].AYLLPAPPAPGNASESEEDR.[S]	1xTMT6plex [N-Term]; 1xDeamidated [N12(100)]	0.000524011	0	1	1	1	1034655440	1034655440 [125-144]	0	2314.14	N12(Deamidated): 100	XP_016867641.1#IGFBP3#136#[R].AYLLPAPPAPGNASESEEDR.[S]#1xTMT6plex [N-Term]; 1xDeamidated [N12(100)]	0.982064	0.997828	XP_016867641.1#IGFBP3#136#	92.2	69	59.3	78	62.7	34.2	8	13.6	36.2	54.1
KSIINATDP-	1xTMT6plex [N-Term]; 1xDeamidated [N4(100)]	Yes	Yes	5	NAT	4507513	NP_000353.1	TIMP3	7078	metalloproteinase inhibitor 3 precursor	321	EIFIKDA	LTGLSDN	No	High	[K].SIINATDP.[-]	1xTMT6plex [N-Term]; 1xDeamidated [N4(100)]	0.278646	0.00905528	1	1	2	4507513	4507513 [204-211]	0	1060.57	N4(Deamidated): 100	NP_000353.1#TIMP3#321#[K].SIINATDP.[-]#1xTMT6plex [N-Term]; 1xDeamidated [N4(100)]	0.984311	1.00217	NP_000353.1#TIMP3#321#	92.5	81.4	50.1	89.8	79.9	31.6	10.7	14.8	23.5	92.9
KNGIYNITVLASDQGGRT	1xTMT6plex [N-Term]; 2xDeamidated [N1(100); N5(100)]	Yes	Yes	6	NIT	13435364	NP_077740.1	DSC2	1824	desmocollin-2 isoform Dsc2a preproprotein	546	TIKNGIY	ITVLASD	No	High	[K].NGIYNITVLASDQGGR.[T]	1xTMT6plex [N-Term]; 2xDeamidated [N1(100); N5(100)]	1.23622e-05	0	1	3	8	13435364	13435364 [542-557]	0	1908.99	N1(Deamidated): 100; N5(Deamidated): 100	NP_077740.1#DSC2#546#[K].NGIYNITVLASDQGGR.[T]#1xTMT6plex [N-Term]; 2xDeamidated [N1(100); N5(100)]	0.984981	1.00277	NP_077740.1#DSC2#546#	238	242.7	126.7	274.3	209.7	93.4	25.2	31.2	113.1	205.2
KELTRPNETTIHTAGHSLAAGPEAGENQKQ	2xTMT6plex [N-Term; K28]; 1xDeamidated [N6(100)]	Yes	Yes	7	NET	154816178	NP_001094282.1	CXCL16	58191	C-X-C motif chemokine 16 precursor	187	DKELTRP	ETTIHTA	No	High	[K].ELTRPNETTIHTAGHSLAAGPEAGENQK.[Q]	2xTMT6plex [N-Term; K28]; 1xDeamidated [N6(100)]	2.19602e-06	0	1	1	4	154816178	154816178 [182-209]	0	3388.75	N6(Deamidated): 100	NP_001094282.1#CXCL16#187#[K].ELTRPNETTIHTAGHSLAAGPEAGENQK.[Q]#2xTMT6plex [N-Term; K28]; 1xDeamidated [N6(100)]	0.986483	1.00401	NP_001094282.1#CXCL16#187#	65.4	29.1	44.2	58.9	102.6	27.9	8.5	8.4	18.9	55
RETVPEYNLSITARD	1xTMT6plex [N-Term]; 1xDeamidated [N7(100)]	Yes	Yes	8	NLS	14277675	NP_002579.2	PCDHGC3	5098	protocadherin gamma-C3 isoform 1 precursor	424	RETVPEY	LSITARD	No	High	[R].ETVPEYNLSITAR.[D]	1xTMT6plex [N-Term]; 1xDeamidated [N7(100)]	0.0335263	0	1	2	3	14277675	14277675 [418-430]	0	1722.91	N7(Deamidated): 100	NP_002579.2#PCDHGC3#424#[R].ETVPEYNLSITAR.[D]#1xTMT6plex [N-Term]; 1xDeamidated [N7(100)]	0.989655	0.997454	NP_002579.2#PCDHGC3#424#	132.1	101.4	61.9	105.9	111.8	42.8	10.8	38.8	24.3	88.8
KANLSQVADHLDHIKE	2xTMT6plex [N-Term; K14]; 1xDeamidated [N2(100)]	Yes	Yes	3	NLS	530424672	XP_005256342.1	DPEP1	1800	PREDICTED: dipeptidase 1 isoform X1	279	ISCTNKA	LSQVADH	Yes	High	[K].ANLSQVADHLDHIK.[E]	2xTMT6plex [N-Term; K14]; 1xDeamidated [N2(100)]	0.000357259	0	1	2	3	530424672	530424672 [278-291]	0	2020.12	N2(Deamidated): 100	XP_005256342.1#DPEP1#279#[K].ANLSQVADHLDHIK.[E]#2xTMT6plex [N-Term; K14]; 1xDeamidated [N2(100)]	0.991046	1.00229	XP_005256342.1#DPEP1#279#	33.8	20.9	20.3	41.3	43.2	12.9	4.8	5.5	7.8	38.9
KMFSQNDTRC	1xTMT6plex [N-Term]; 1xOxidation [M1(100)]; 1xDeamidated [N5(100)]	Yes	Yes	6	NDT	16418467	NP_443204.1	LRG1	116844	leucine-rich alpha-2-glycoprotein precursor	325	KDKMFSQ	DTRCAGP	Yes	High	[K].MFSQNDTR.[C]	1xTMT6plex [N-Term]; 1xOxidation [M1(100)]; 1xDeamidated [N5(100)]	0.133341	0.00125867	1	1	2	16418467	16418467 [321-328]	0	1244.58	M1(Oxidation): 100; N5(Deamidated): 100	NP_443204.1#LRG1#325#[K].MFSQNDTR.[C]#1xTMT6plex [N-Term]; 1xOxidation [M1(100)]; 1xDeamidated [N5(100)]	0.991205	1.00537	NP_443204.1#LRG1#325#	600.6	560.5	1050.1	179	188.9	352.3	81.1	115.5	88.9	167.1
KDLNETIHYMYKH	2xTMT6plex [N-Term; K11]; 1xOxidation [M9(100)]; 1xDeamidated [N3(100)]	Yes	Yes	4	NET	1034587582	XP_016876952.1	LGMN	5641	PREDICTED: legumain isoform X1	167	DLHVKDL	ETIHYMY	Yes	High	[K].DLNETIHYMYK.[H]	2xTMT6plex [N-Term; K11]; 1xOxidation [M9(100)]; 1xDeamidated [N3(100)]	0.0911276	0	1	4	2	1034587582	1034587582 [165-175]	0	1901.97	N3(Deamidated): 100; M9(Oxidation): 100	XP_016876952.1#LGMN#167#[K].DLNETIHYMYK.[H]#2xTMT6plex [N-Term; K11]; 1xOxidation [M9(100)]; 1xDeamidated [N3(100)]	0.993626	1.00114	XP_016876952.1#LGMN#167#	313.6	293.2	238.3	175.6	221.1	132.8	28.3	52	74.1	235.9
RYKPDTLAVAVENGTGTDRQ	2xTMT6plex [N-Term; K2]; 1xDeamidated [N12(100)]	Yes	Yes	13	NGT	767987709	XP_011520993.1	FAM234A	83986	PREDICTED: protein FAM234A isoform X1	389	TLAVAVE	GTGTDRQ	Yes	High	[R].YKPDTLAVAVENGTGTDR.[Q]	2xTMT6plex [N-Term; K2]; 1xDeamidated [N12(100)]	0.000269074	0	1	4	2	767987709	767987709 [378-395]	0	2366.26	N12(Deamidated): 100	XP_011520993.1#FAM234A#389#[R].YKPDTLAVAVENGTGTDR.[Q]#2xTMT6plex [N-Term; K2]; 1xDeamidated [N12(100)]	0.995567	1.00097	XP_011520993.1#FAM234A#389#	132.8	52.8	65.7	88.7	52.8	33.5	7	15.7	28.5	82.5
KTVVTYHIPQNSSLENVDSRY	1xTMT6plex [N-Term]; 1xDeamidated [N10(100)]	Yes	Yes	11	NSS	578836290	XP_006723962.1	LOC102723996	102723996	PREDICTED: ICOS ligand isoform X1	70	VTYHIPQ	SSLENVD	No	High	[K].TVVTYHIPQNSSLENVDSR.[Y]	1xTMT6plex [N-Term]; 1xDeamidated [N10(100)]	0.000136058	0	1	7	5	578836290	578836290 [61-79]	0	2389.22	N10(Deamidated): 100	XP_006723962.1#LOC102723996#70#[K].TVVTYHIPQNSSLENVDSR.[Y]#1xTMT6plex [N-Term]; 1xDeamidated [N10(100)]	0.995609	1.00036	XP_006723962.1#LOC102723996#70#	127.5	95.5	79.6	84.2	93.8	38.4	15.1	20.9	34.9	72.4
RGIGNWSDSKS	2xTMT6plex [N-Term; K9]; 1xDeamidated [N4(100)]	Yes	Yes	5	NWS	4507157	NP_003096.1	SORL1	6653	sortilin-related receptor preproprotein	1733	VTSRGIG	WSDSKSI	No	High	[R].GIGNWSDSK.[S]	2xTMT6plex [N-Term; K9]; 1xDeamidated [N4(100)]	0.010189	0	1	8	3	4507157	4507157 [1730-1738]	0	1422.76	N4(Deamidated): 100	NP_003096.1#SORL1#1733#[R].GIGNWSDSK.[S]#2xTMT6plex [N-Term; K9]; 1xDeamidated [N4(100)]	0.996947	0.999225	NP_003096.1#SORL1#1733#	328.8	269.2	142.8	336.7	289.9	97.3	67.1	42.8	70.3	249.8

## Sheet: SupTable3
Supplementary Table 3: Total proteomics data for Non-muscle invasive bladder carcinoma patients and healthy cohorts
Log P value	P value	Log Fold change	Fold change	Protein FDR Confidence	Master	Accession		Gene Symbol	Exp. q-value	Sum PEP Score	Coverage	# Peptides	# PSMs	# Unique Peptides	# Protein Groups	# AAs	MW [kDa]	calc. pI	emPAI	# Razor Peptides	Score Sequest HT	# Peptides Sequest HT	N2	N3	N16	N17	N18	T1_31	T1_37	T1_38	T1_47	T1_50
4.26112	5.48128e-05	-1.4807	0.358315	High	Master Protein	4759166	NP_000573.1	SPP1	0	79.7568	41	11	58	1	1	300	33.823	4.61	27.48	10	252.995	11	0.569827	0.584594	0.302685	1.04235	0.498048	-0.693852	-1.11847	-1.2402	-0.93213	-0.421336
3.92833	0.000117943	-1.10804	0.463924	High	Master Protein	51317358	NP_443112.2	PIK3IP1	0	32.5412	20.9125	6	36	6	1	263	28.23	5.01	4.623	0	137.871	6	0.0223941	0.40688	0.258899	0.335734	0.247483	-0.78962	-0.961048	-1.2584	-0.898569	-0.361169
3.84735	0.000142119	2.29131	4.89499	High	Master Protein	4502511	NP_001728.1	C9	0.00144823	3.65482	2.14669	1	2	1	1	559	63.133	5.59	0.077	0	6.29565	1	-1.63411	-1.61902	-0.28353	-1.50365	-0.754198	0.630439	1.10819	1.78686	1.30855	0.827989
3.62982	0.000234518	-0.752459	0.593591	High	Master Protein	32307172	NP_001928.2	DPT	0	6.34736	9.45274	2	6	2	1	201	23.989	4.82	0.778	0	17.8387	2	0.265536	0.105508	0.156582	0.0343767	0.00188147	-0.778323	-0.849088	-0.715454	-0.632165	-0.223377
3.57043	0.000268889	-0.853043	0.553616	High	Master Protein	1034638945	XP_016863382.1	MMRN1	0.00144823	3.22812	1.05863	1	3	1	1	1228	138.023	7.93	0.027	0	10.8457	1	0.0458363	0.587982	0.302943	0.265881	0.147915	-0.288555	-0.819145	-0.783243	-0.618148	-0.405567
3.47825	0.00033247	0.930237	1.90559	High	Master Protein	968121912	NP_001304986.1	CFI	0	4.9838	2.19966	1	5	1	1	591	66.551	7.59	0.064	0	19.4928	1	-0.77601	-0.309405	-0.632349	-0.431562	-0.0263737	0.528242	0.279967	0.747543	0.588628	0.331107
3.35116	0.000445493	-0.835546	0.560371	High	Master Protein	27262661	NP_000748.3	CSF1	0	9.53968	6.31769	4	10	4	1	554	60.082	5.29	0.445	0	20.2757	4	0.368499	0.618379	0.123655	0.220141	0.140355	-0.439895	-0.861853	-0.704933	-0.500563	-0.199456
3.33107	0.000466586	-1.06166	0.479082	High	Master Protein	194097380	NP_001123488.1	ART3	0.00144823	4.03912	4.62725	2	5	2	1	389	43.895	6.06	0.212	0	13.0488	2	0.833979	1.14906	0.176012	0.877478	0.637698	-0.0505303	-0.522379	-0.552361	-0.250619	-0.258162
3.24921	0.00056337	-1.06165	0.479084	High	Master Protein	333944015	NP_001207417.1	CDH13	0	38.4306	13.5526	10	36	10	1	760	83.345	5.12	1.198	0	121.504	10	0.249577	0.608556	0.572625	0.303818	0.0747701	-0.673139	-1.10803	-1.03393	-0.374663	-0.309139
3.22902	0.000590177	-0.699352	0.615849	High	Master Protein	767979539	XP_011534658.1	FBLN5	0.00144823	3.05675	1.8711	1	3	1	1	481	53.522	4.87	0.101	0	8.1659	1	0.273375	0.168993	0.661946	-0.0641943	0.328304	-0.41904	-0.545453	-0.503549	-0.395869	-0.264427
3.13567	0.000731688	-0.592876	0.66302	High	Master Protein	4504061	NP_002067.1	GNS	0	16.6795	9.78261	6	15	6	1	552	62.042	8.31	0.585	0	43.9769	6	-0.00901316	0.243299	0.0745606	0.0799775	0.205017	-0.442561	-0.742794	-0.629382	-0.407506	-0.148294
3.10091	0.000792659	-0.716873	0.608415	High	Master Protein	71274107	NP_006491.2	MCAM	0	6.04721	3.71517	2	3	2	1	646	71.563	5.76	0.133	0	9.93928	2	0.403557	0.402943	0.074879	-0.0103928	0.161253	-0.597547	-0.531133	-0.463181	-0.811647	-0.148615
3.07967	0.000832393	1.07021	2.09974	High	Master Protein	67782358	NP_001701.2	CFB	0	12.6112	6.02094	5	13	5	1	764	85.479	7.06	0.324	0	36.5859	5	-0.498363	-0.177263	-0.0184065	-0.92108	-0.842893	0.730974	0.484086	0.894758	0.485763	0.297471
3.03694	0.000918451	-1.04017	0.486272	High	Master Protein	530375053	XP_005247723.1	HEG1	0	6.77726	1.553	3	9	3	1	1481	157.347	5.95	0.101	0	26.2312	3	0.583864	0.232201	0.153274	0.658484	0.494338	-0.486688	-0.731319	-1.24851	-0.380045	-0.23211
2.98145	0.00104364	1.15036	2.21969	Medium	Master Protein	1034592467	XP_016878258.1	LOC107983983	0.0253623	1.63171	2.52708	1	1	1	1	277	30.115	8.97	0.145	0	2.82109	1	-1.03368	-0.366009	-0.525618	-0.439035	0.024638	0.446316	0.464971	0.870512	0.424754	1.20553
2.86093	0.00137744	-0.645057	0.639467	High	Master Protein	21450861	NP_647537.1	ATRN	0	22.8812	6.08817	10	24	10	1	1429	158.432	7.31	0.354	0	57.4151	10	0.483896	0.392965	-0.0481295	0.368033	0.143654	-0.372864	-0.420716	-0.600493	-0.456276	-0.0345167
2.83997	0.00144553	-1.13053	0.456749	High	Master Protein	115298674	NP_002499.2	NID1	0	12.1332	3.2077	3	9	3	1	1247	136.291	5.29	0.166	0	27.4543	3	0.336547	0.402486	0.311553	0.349723	-0.0481471	-0.67529	-0.824049	-1.50847	-1.12304	-0.169629
2.82448	0.00149804	-1.10338	0.465426	High	Master Protein	206597445	NP_569711.2	COL18A1	0	6.07107	1.08509	2	4	2	1	1751	177.826	6.01	0.062	0	13.3998	2	0.626404	0.335325	0.00596525	0.718788	0.430313	-0.700971	-0.612612	-1.32754	-0.676574	-0.0823959
2.81623	0.00152676	-1.53746	0.344492	High	Master Protein	49472828	NP_056203.2	YIPF3	0	7.48466	5.42857	2	10	2	1	350	38.223	5.76	0.54	0	25.281	2	0.708851	0.597228	0.149266	0.170927	0.364585	-0.602568	-1.65197	-1.78416	-1.43012	-0.227607
2.80278	0.00157479	1.61102	3.05468	High	Master Protein	115298678	NP_000055.2	C3	0	87.5947	17.0174	27	60	27	1	1663	187.03	6.4	0.845	0	169.072	27	-0.854791	-0.300124	-0.271002	-0.491797	-0.431901	0.330333	1.97516	1.83552	0.616039	0.948456
2.73135	0.00185629	-0.824498	0.564679	High	Master Protein	767903808	XP_011539564.1	AMY1B	0	70.7043	45.0098	17	73	3	1	511	57.731	6.93	4.012	13	219.198	17	0.433582	-0.223524	0.543074	0.129905	0.165695	-0.534902	-0.718794	-0.885595	-0.75296	-0.181509
2.72777	0.00187169	1.92686	3.80228	High	Master Protein	4503689	NP_000499.1	FGA	0	59.5531	18.9376	15	51	15	1	866	94.914	6.01	1.342	0	176.091	15	-1.21051	-0.138093	-0.960282	-1.06267	-0.878361	1.08232	2.03855	1.43851	1.10233	-0.277319
2.62667	0.00236225	1.38597	2.61347	High	Master Protein	4826643	NP_005130.1	ANXA3	0	11.3147	10.5263	3	9	3	1	323	36.353	5.92	0.334	0	21.7938	3	-0.593182	-0.574511	-0.0151572	-0.672206	-0.140587	1.87118	0.888456	1.37455	0.495906	0.304096
2.61916	0.00240346	1.5102	2.8485	Medium	Master Protein	767969130	XP_011543704.1	TESMIN	0.0175055	1.78861	1.15607	1	1	1	1	519	56.011	5.6	0.105	0	0	1	-1.23639	-0.561039	-0.025875	-0.517597	-0.176561	1.30162	1.44006	1.35465	0.991033	-0.0538057
2.53875	0.00289234	-1.55296	0.34081	High	Master Protein	578812747	XP_005267041.2	LAMA4	0.00394811	2.35271	0.548546	1	3	1	1	1823	202.441	6.25	0.021	0	10.292	1	1.02746	0.0834574	-0.0890937	0.455891	0.561738	-1.04138	-1.81315	-1.47473	-1.39567	-0.00041729
2.53673	0.00290585	-1.29946	0.406279	High	Master Protein	5921461	NP_008980.1	BTN2A1	0	5.71582	4.17457	3	7	3	1	527	59.594	6.48	0.259	0	15.5595	3	0.570898	0.482734	-0.0569084	0.231536	0.21737	-0.781783	-1.64068	-1.12274	-1.47939	-0.0270586
2.52219	0.00300473	-0.690235	0.619753	High	Master Protein	1034615583	XP_016860098.1	PTPRN	0.00394811	2.39502	0.816327	1	3	1	1	980	105.852	7.11	0.053	0	8.50322	1	0.544402	0.600093	-0.0767084	0.589682	0.54114	-0.0479792	-0.45713	-0.501517	-0.235399	-0.010541
2.51928	0.00302494	-0.613949	0.653406	High	Master Protein	66277202	NP_001018121.1	PODXL	0.00144823	3.05562	1.6129	1	1	1	1	558	58.599	5.49	0.101	0	3.4466	1	0.575646	0.214096	-0.0387909	0.39031	0.620512	-0.27946	-0.372405	-0.492236	-0.121325	-0.0425435
2.51863	0.00302949	-0.8882	0.540288	High	Master Protein	1034638763	XP_016863334.1	EGF	0	45.8867	11.7743	16	42	16	1	1223	135.613	5.88	0.826	0	104.359	16	1.00914	0.853241	-0.0427458	0.78213	0.598697	-0.0149923	-0.191593	-0.533243	-0.461576	-0.0391323
2.4872	0.00325686	-0.56976	0.673729	High	Master Protein	767941884	XP_011533736.1	COL12A1	0	17.7836	2.46953	6	13	6	1	3118	339.385	5.45	0.099	0	33.3622	6	0.0521587	0.0808559	-0.0819829	0.101714	0.117605	-0.676365	-0.656072	-0.735211	-0.504589	-0.00621023
2.48417	0.00327965	1.88815	3.7016	High	Master Protein	1034588383	XP_016877212.1	ACTN1	0	13.121	4.39663	5	10	5	1	1069	121.947	5.58	0.191	0	25.6215	5	-0.739775	-0.857846	-0.167959	-0.462064	-0.38221	0.495856	2.84686	1.30722	0.474939	1.70602
2.4687	0.00339859	-1.29493	0.407557	High	Master Protein	50726979	NP_000560.5	FCGR3A	0	6.86291	6.55172	2	8	2	1	290	32.67	8.1	0.389	0	22.2746	2	0.59318	0.0743112	1.47288	0.123735	0.885601	-0.0865449	-1.15205	-0.850584	-0.48738	-0.748366
2.44733	0.00357005	0.707237	1.63267	High	Master Protein	34734062	NP_001987.2	FBLN1	0	4.99667	2.48902	2	5	2	1	683	74.412	5.29	0.136	0	14.3427	2	-0.354961	-0.143892	-0.416805	-0.233586	-0.0863817	0.30429	0.954142	0.688355	0.0266629	0.327109
2.43344	0.00368606	-0.832521	0.561547	High	Master Protein	13775198	NP_112576.1	SH3BGRL3	0	21.1173	36.5591	4	18	4	1	93	10.431	4.93	14.849	0	55.3808	4	0.213668	0.624542	0.872607	0.439106	0.0121558	-0.381984	-0.420808	-0.899021	-0.0638079	-0.234907
2.42828	0.00373007	-0.666705	0.629944	High	Master Protein	34335270	NP_898902.1	PRNP	0	7.35828	11.0672	3	9	3	1	253	27.643	9	0.995	0	25.4896	3	0.182575	0.768775	0.140388	0.280559	-0.0032082	-0.588384	-0.54689	-0.0951652	-0.516269	-0.21773
2.38812	0.00409151	-0.796369	0.575797	High	Master Protein	38372919	NP_001719.2	BSG	0	5.53776	3.63636	2	4	2	1	385	42.174	5.66	0.259	0	11.7796	2	0.180726	0.652431	0.314553	0.420024	0.0238932	-0.247446	-1.11927	-0.5321	-0.24311	-0.248294
2.3855	0.00411624	0.926203	1.90027	High	Master Protein	5803225	NP_006752.1	YWHAE	0	6.99121	9.01961	3	8	1	1	255	29.155	4.74	0.468	0	20.1963	3	-0.346216	-0.67956	-0.461984	-0.616637	0.105348	0.166077	1.24498	0.466639	0.318782	0.435489
2.35889	0.0043763	-0.753265	0.593259	High	Master Protein	9966885	NP_065137.1	CD248	0	12.4448	6.47292	5	18	5	1	757	80.807	5.35	0.403	0	46.0263	5	0.344126	0.280652	-0.187659	0.333259	0.360183	-0.710137	-0.723432	-0.466546	-0.810503	0.074855
2.35508	0.00441485	-0.726575	0.604337	High	Master Protein	332205947	NP_001193769.1	TGOLN2	0.00259909	2.70997	1.875	1	2	1	1	480	51.116	5.73	0.08	0	6.76838	1	0.62989	0.366006	-0.011563	0.518065	0.186579	-0.581643	-0.413553	-0.0694616	-0.812733	-0.0665089
2.34341	0.00453513	1.85107	3.60766	High	Master Protein	38045913	NP_937818.1	NME1	0.00259909	2.70158	4.51977	1	3	1	1	177	19.641	5.58	0.233	0	5.38154	1	-0.911833	-0.777365	-0.187527	-1.13619	-1.35615	0.629877	2.65146	0.885359	0.469784	0.249774
2.3421	0.00454888	-0.803929	0.572787	High	Master Protein	609878250	NP_006496.4	PVR	0	8.43824	7.91367	3	5	3	1	417	45.292	6.52	0.778	0	17.401	3	0.779151	0.050772	0.0561895	0.0881826	0.606217	-0.270286	-0.496558	-0.884509	-0.657742	-0.130037
2.33457	0.00462844	1.58874	3.00787	High	Master Protein	4557759	NP_000241.1	MPO	0	12.7999	8.18792	6	9	6	1	745	83.815	8.97	0.326	0	23.9373	6	-0.739161	-1.14276	-1.07574	-0.709945	-0.35263	0.525362	2.28913	0.461919	0.51809	0.128992
2.33128	0.00466361	1.5561	2.94057	High	Master Protein	4557014	NP_001743.1	CAT	0	27.8844	23.1499	10	21	10	1	527	59.719	7.39	1.009	0	45.3905	10	-0.651264	-0.483298	-0.278343	-0.475392	-0.328086	0.685225	2.65529	0.987703	0.444401	0.791477
2.32572	0.0047237	1.18989	2.28135	High	Master Protein	62739186	NP_000177.2	CFH	0.00394811	2.5177	0.731113	1	2	1	1	1231	138.979	6.62	0.034	0	5.78473	1	-0.647373	-0.151151	-0.681781	-0.370167	-0.191988	-0.13107	1.48002	1.3035	0.604498	0.650046
2.31967	0.00478992	-1.30212	0.405529	Medium	Master Protein	4504487	NP_002143.1	HRC	0.0286807	1.50962	1.00143	1	2	1	1	699	80.196	4.72	0.072	0	4.46936	1	0.659835	1.33151	-0.151631	1.00241	1.09855	-0.330568	-0.348676	-1.23712	-0.701952	0.0483844
2.29289	0.00509457	-0.959427	0.514261	High	Master Protein	767903957	XP_011539620.1	HSPG2	0	90.4252	5.11587	18	78	18	1	4574	488.193	6.55	0.283	0	286.819	18	0.420682	0.573654	1.36659	0.0326851	0.0541306	-0.424912	-0.654986	-0.566306	-0.419309	-0.283885
2.29259	0.00509812	1.20532	2.30588	High	Master Protein	538917681	NP_001269316.1	IDH1	0	4.8097	4.83092	2	3	2	1	414	46.63	7.01	0.166	0	6.98937	2	-0.649371	-0.829826	-0.637761	0.158742	-0.362058	0.509636	1.53939	0.574927	-0.00535316	1.08772
2.28468	0.00519186	-0.144572	0.904648	High	Master Protein	126012573	NP_004516.2	LRP2	0	58.7118	4.53276	22	50	22	1	4655	521.616	5.08	0.247	0	122.493	22	0.0103881	0.0180881	0.0199263	0.0288599	-0.0254269	-0.254262	-0.174241	-0.0412613	-0.109933	-0.0913259
2.27629	0.0052931	-0.805801	0.572044	High	Master Protein	14211949	NP_115996.1	CREB3L3	0	5.54017	6.94143	2	4	2	1	461	49.047	5.15	0.222	0	4.23981	2	0.390579	0.671873	0.115543	0.088516	1.01402	-0.0203732	-0.68144	-0.298231	-0.557673	-0.190753
2.27217	0.0053436	-0.872961	0.546025	High	Master Protein	21703710	NP_057563.3	SHISA5	0.00144823	3.86328	3.33333	2	9	2	1	240	25.564	6.68	0.931	0	25.4393	2	0.191553	1.08627	0.0573998	0.0858023	0.452853	-0.245099	-0.769772	-0.665272	-0.679558	-0.131225
2.26173	0.00547352	-0.858526	0.551516	High	Master Protein	4502951	NP_000081.1	COL3A1	0	9.92124	2.18281	3	6	3	1	1466	138.47	6.57	0.088	0	18.7564	3	-0.00557957	-0.0911838	0.611105	0.391056	0.288005	-0.147351	-1.09514	-1.02065	-0.500666	-0.335414
2.25385	0.00557375	-0.683768	0.622537	Medium	Master Protein	4507483	NP_000352.1	THBD	0.0175055	1.80465	1.21739	1	2	1	1	575	60.289	4.92	0.145	0	2.34326	1	0.579433	0.111187	0.0176568	-0.0199058	0.0894493	-0.753179	-0.26233	-0.726609	-0.805704	-0.0932
2.2497	0.00562732	-0.79208	0.577511	High	Master Protein	1004426878	NP_001307925.1	FABP3	0.00144823	3.05173	6.25	1	2	1	1	144	16.038	6.95	0.194	0	6.60294	1	0.173963	1.0014	0.531001	-0.173029	0.41285	-0.450841	-0.531353	-0.595743	-0.29003	-0.146255
2.22817	0.00591337	2.04545	4.12802	High	Master Protein	70906439	NP_068656.2	FGG	0	37.7997	25.6071	11	29	11	1	453	51.479	5.62	1.593	0	88.4637	11	-0.890629	-0.221349	-0.0961319	-0.565598	-0.446528	0.251529	2.87699	2.82674	1.20602	0.845752
2.21982	0.00602812	-0.6679	0.629422	High	Master Protein	1034586418	XP_016876560.1	COCH	0.00144823	3.73969	1.78862	1	3	1	1	615	66.258	7.59	0.068	0	11.5367	1	0.0319773	0.344525	0.329438	0.150278	0.0334511	-0.0707401	-0.879202	-0.887733	-0.352788	-0.259369
2.20657	0.00621485	1.80184	3.48664	High	Master Protein	4501881	NP_001091.1	ACTA1	0	25.6951	22.0159	7	22	1	1	377	42.024	5.39	1.462	0	49.6619	7	-0.660366	-0.722513	-0.496866	-0.666876	-0.57229	1.8476	2.76166	0.50394	0.617189	0.15988
2.18793	0.00648733	-0.809114	0.570732	High	Master Protein	4502167	NP_000475.1	APP	0.00144823	3.43902	1.16883	1	6	1	1	770	86.888	4.82	0.055	0	21.2523	1	0.270738	0.373063	-0.19536	0.480145	0.150256	-0.626388	-0.965485	-0.852174	-0.638429	0.115747
2.18432	0.00654147	-1.19272	0.437478	Medium	Master Protein	333609239	NP_848606.3	INAFM1	0.0286807	1.3999	6.33803	1	1	1	1	142	14.659	10.67	0.778	0	3.58805	1	0.567273	1.03798	-0.032658	0.614178	0.641009	-0.405209	-1.67373	-0.649604	-0.359392	-0.0478675
2.18198	0.0065769	1.69334	3.23405	High	Master Protein	47519616	NP_998839.1	TPM2	0	15.3638	19.0141	6	11	2	1	284	32.97	4.67	0.823	4	25.5747	6	-1.23513	-1.24654	-0.865503	-0.93582	-0.00449505	0.789713	2.1003	0.0333166	1.32294	-0.0670476
2.17008	0.00675953	1.3619	2.57023	High	Master Protein	372466572	NP_001243211.1	KRT8	0	8.18622	6.06654	3	4	2	1	511	56.573	5.43	0.218	0	8.77499	3	-1.09728	-0.648884	0.0142361	-0.76064	-0.319692	0.345312	1.75532	1.40119	0.324903	0.170506
2.15675	0.00697024	1.2654	2.40394	High	Master Protein	178557739	NP_001002029.3	C4B	0	51.8958	10.3784	17	37	2	1	1744	192.631	7.27	0.497	13	108.158	17	-0.579217	-0.405833	-0.0965811	-0.10239	-0.150923	-0.00247868	1.95296	1.40605	0.554459	1.08106
2.15489	0.00700026	-1.08484	0.471443	High	Master Protein	14149904	NP_115584.1	ANTXR1	0	5.02797	4.43262	2	4	2	1	564	62.749	7.61	0.166	0	13.5209	2	0.0205183	0.190337	0.974917	0.47285	-0.0635362	-0.329901	-1.28939	-1.28873	-0.767266	-0.153851
2.14836	0.00710623	-0.568812	0.674172	High	Master Protein	189083692	NP_001121100.1	FBP1	0	4.53179	7.69231	2	2	2	1	338	36.819	6.99	0.245	0	2.46998	2	0.799163	0.663267	0.162694	0.423593	0.0280583	0.0524644	-0.219251	-0.288393	-0.069308	-0.242796
2.14671	0.00713327	1.98684	3.96367	High	Master Protein	70906435	NP_005132.2	FGB	0	43.9034	27.6986	10	24	10	1	491	55.892	8.27	1.207	0	91.2732	10	-1.06407	-0.237586	-0.417397	-0.783883	-0.631564	0.268487	2.65217	2.65572	0.799647	0.423654
2.1354	0.00732143	-1.01403	0.495162	High	Master Protein	578810321	XP_006714663.1	FAM174A	0.00259909	2.73447	4.61538	1	3	1	1	195	20.555	6.33	0.389	0	7.88837	1	0.622064	0.486046	-0.176956	0.944716	1.0102	-0.221689	-0.281846	-0.810065	-0.937587	0.0671103
2.10662	0.00782316	0.548592	1.46266	High	Master Protein	767940080	XP_011512930.1	MEP1A	0	4.75178	2.32558	1	3	1	1	774	87.841	5.78	0.064	0	12.9569	1	-0.48501	-0.273517	-0.0310448	-0.0334554	-0.0607734	0.445682	0.529974	0.720998	0.0344353	0.128071
2.08407	0.00823996	-0.884312	0.541746	High	Master Protein	28610147	NP_002175.2	IL6ST	0	11.6271	5.01089	4	8	4	1	918	103.471	5.95	0.19	0	26.2166	4	0.582467	0.839972	0.243747	-0.0936231	-0.0860012	-0.322903	-1.10268	-0.837582	-0.540415	-0.131418
2.07031	0.00850528	-0.883753	0.541956	High	Master Protein	4504875	NP_002248.1	KLK1	0	10.5039	14.1221	3	14	3	1	262	28.871	4.83	0.778	0	31.2882	3	0.82684	1.52324	0	0.982125	0.928812	0.250728	-0.0801378	-0.132461	-0.0921435	-0.103733
2.05879	0.00873392	0.885468	1.84736	High	Master Protein	16507237	NP_005338.1	HSPA5	0	9.88521	5.9633	3	8	2	1	654	72.288	5.16	0.184	0	19.6792	3	-0.629699	-0.325625	-0.290088	-0.135288	-0.143647	0.483238	1.28108	0.833858	0.489978	-0.185155
2.04809	0.00895176	0.642813	1.56137	Medium	Master Protein	4502147	NP_001633.1	APLP2	0.0176282	1.75252	0.917431	1	2	1	1	763	86.9	4.79	0.051	0	4.26942	1	-0.482339	-0.30507	-0.0854724	-0.215557	-0.0298838	0.764594	0.164447	0.536907	0.734592	-0.104796
2.038	0.00916211	-0.57098	0.673159	High	Master Protein	66346706	NP_776169.2	NEGR1	0	9.9088	6.49718	2	11	2	1	354	38.694	6.21	0.54	0	23.9367	2	0.127053	0.338115	0.595229	0.186965	0.0177677	-0.215881	-0.845604	-0.186889	-0.100118	-0.241278
2.0351	0.00922364	-0.673724	0.626887	High	Master Protein	1034574020	XP_016873340.1	NTM	0	9.61831	7.01299	3	8	3	1	385	42.33	6.42	0.334	0	23.0094	3	0.424783	0.226132	-0.165349	0.285297	0.311562	-0.186923	-0.86638	-0.641316	-0.650174	0.0585991
2.01613	0.00963544	-0.716266	0.608671	High	Master Protein	11055992	NP_067639.1	SCPEP1	0	12.4018	8.84956	5	13	5	1	452	50.798	5.81	0.65	0	38.3345	5	0.483764	1.05818	0.106952	0.703109	1.18737	0.13344	-0.0133091	-0.175993	0.213376	-0.199463
2.00704	0.00983927	-0.548139	0.683902	High	Master Protein	29550850	NP_808800.1	GOLM1	0	24.1936	23.192	9	18	9	1	401	45.306	4.97	0.995	0	47.5405	9	0.711901	0.287621	-0.00335739	0.087074	0.35442	-0.314977	-0.189467	-0.0818669	-0.642823	-0.0739002
2.00235	0.00994594	-0.614821	0.653011	High	Master Protein	53832021	NP_001005502.1	CPM	0	13.0324	12.8668	5	11	5	1	443	50.481	7.36	0.557	0	25.2517	5	0.562593	-0.0486218	0.124768	0.166134	-0.130767	-0.61424	-0.656767	-0.490765	-0.693694	0.055469
1.99205	0.0101847	1.45868	2.74856	High	Master Protein	578822814	XP_006719119.1	A2M	0	61.6272	14.1534	19	49	19	1	1512	167.374	6.76	0.719	0	136.023	19	-1.23471	0.116403	-0.64427	-0.764832	-0.64888	0.451719	1.51117	1.784	0.693772	-0.323572
1.99038	0.0102241	-0.842524	0.557667	High	Master Protein	4504619	NP_001544.1	IGFBP7	0	20.4171	17.7305	5	17	5	1	282	29.111	7.9	1.254	0	50.2997	5	0.757135	1.13246	-0.234037	0.453084	0.71136	-0.296991	-0.416937	-0.54527	-0.24072	0.107301
1.9865	0.0103157	-0.470761	0.721584	High	Master Protein	1034656768	XP_016868068.1	VGF	0	7.38436	4.22764	3	14	3	1	615	67.218	4.78	0.205	0	36.7248	3	0.445658	0.554942	-0.0946214	0.217657	0.0979522	-0.198499	-0.469877	-0.309173	-0.158718	0.00405052
1.97207	0.0106642	-0.453888	0.730073	High	Master Protein	13435364	NP_077740.1	DSC2	0	21.9093	3.77358	4	12	4	1	901	99.899	5.34	0.259	0	45.6438	4	0.014991	0.5083	0.511142	0.170609	-0.0320615	-0.302344	-0.00189357	-0.428491	-0.177239	-0.186492
1.94298	0.0114031	1.37753	2.59823	High	Master Protein	32189392	NP_005800.3	PRDX2	0	19.9566	31.8182	6	17	5	1	198	21.878	5.97	2.162	0	53.5006	6	-0.829138	-0.545928	0.308089	-0.702037	-0.46707	1.31801	1.74104	1.21806	0.807316	-0.432878
1.94168	0.0114371	-0.78095	0.581983	High	Master Protein	68160947	NP_003460.2	SCG2	0.00144823	4.21	2.10697	1	1	1	1	617	70.897	4.75	0.054	0	5.47313	1	0.0149304	0.476992	0.221957	-0.064891	0.0338488	-0.257498	-1.33844	-0.389248	-0.976896	-0.259833
1.93983	0.0114861	1.61557	3.06434	High	Master Protein	530374534	XP_005247472.1	HRG	0	6.01455	5.06567	3	8	3	1	533	60.478	7.44	0.318	0	14.4707	3	-0.868338	-0.469914	-0.402604	-0.53047	0.109152	-0.124174	2.55995	1.88146	0.693499	0.904961
1.91408	0.0121876	-0.558899	0.67882	High	Master Protein	530423511	XP_005255819.1	CDH11	0	15.2588	6.28141	5	9	5	1	796	87.911	4.91	0.315	0	28.6445	5	0.018981	0.57447	0.187531	0.0113614	-0.196179	-0.68166	-0.34788	-0.587975	-0.550091	-0.0307231
1.90627	0.0124087	0.269581	1.20546	Medium	Master Protein	389565509	NP_001254500.1	TBC1D2	0.0286807	1.47965	0.862069	1	1	1	1	928	105.348	6.58	0.042	0	2.14589	1	-0.158341	-0.054311	-0.0307827	-0.230995	-0.208731	-0.139986	0.147376	0.191622	0.304697	0.161037
1.89392	0.0127667	-0.789037	0.57873	High	Master Protein	4502085	NP_000690.1	AMY2A	0	75.044	42.6614	16	74	2	1	511	57.67	7.05	4.298	0	236.031	16	0.234164	-0.297591	0.883584	0.14363	-0.0375138	-0.580558	-0.633906	-0.958226	-0.780345	-0.0658755
1.8865	0.0129866	1.81899	3.52833	High	Master Protein	767970179	XP_011541136.1	MMP8	0.00394811	2.44879	2.10084	1	2	1	1	476	54.694	8.03	0.105	0	5.3702	1	-1.02365	-0.988381	-0.106862	-0.816135	-0.416969	0.94078	3.22361	0.844802	0.719899	0.0138345
1.87329	0.013388	1.69944	3.24776	High	Master Protein	312922390	NP_001186143.1	STMN2	0.00144823	3.39751	4.81283	1	2	1	1	187	21.788	7.15	0.212	0	6.32808	1	-0.299403	-0.368468	-0.306265	-0.5396	-0.661042	1.30116	3.13126	1.27332	0.736849	-0.120143
1.85438	0.0139835	1.60702	3.04622	High	Master Protein	4826762	NP_005134.1	HP	0	69.0531	31.0345	16	57	16	1	406	45.177	6.58	6.406	0	198.223	16	-0.858058	-1.11233	-1.2612	0.348703	-1.63723	0.785758	1.75111	0.995537	0.616972	-0.634408
1.84816	0.0141854	-0.67765	0.625183	High	Master Protein	187829070	NP_001120697.1	CD59	0	23.314	25	4	29	4	1	128	14.168	6.48	9	0	84.79	4	0.68329	0.19354	0.937608	0.13349	0.0747038	0.126277	-0.585252	-0.283276	-0.0953571	-0.528011
1.84416	0.0143167	2.05586	4.15791	High	Master Protein	74272287	NP_004985.2	MMP9	0	10.3181	5.37482	4	9	4	1	707	78.408	6.06	0.266	0	25.4187	4	-0.971236	-0.837591	-0.681362	-0.621709	-0.385579	0.841107	3.86982	1.19625	0.761951	0.112685
1.83237	0.0147104	-1.09264	0.468903	High	Master Protein	110349772	NP_000079.2	COL1A1	0	24.2251	5.12295	7	25	7	1	1464	138.827	5.8	0.227	0	76.8554	7	0.332289	0.0292549	-0.280574	0.216247	0.490625	-0.497248	-1.50042	-1.51804	-1.29779	0.138143
1.82934	0.0148135	1.72347	3.30229	High	Master Protein	10863895	NP_066926.1	TMSB10	0.00259909	2.97482	15.9091	1	5	1	1	44	5.023	5.36	2.162	0	11.2291	1	-0.819032	-0.441609	-0.24698	-0.726841	-0.705267	0.918059	3.11954	0.266942	1.33572	0.0373457
1.82344	0.0150164	-0.629775	0.646277	High	Master Protein	221316599	NP_001810.2	CHGB	0	18.1462	5.76071	3	9	3	1	677	78.229	5.07	0.239	0	43.3843	3	0.455697	0.457039	-0.179826	0.67768	0.406748	0.120411	-0.626751	-0.31841	-0.516304	0.00951565
1.80706	0.0155932	-0.488153	0.712937	High	Master Protein	19923748	NP_001924.2	DLST	0	7.3818	7.06402	3	6	3	1	453	48.724	8.95	0.334	0	16.7995	3	0.288653	0.596472	-0.0836333	0.573183	0.380089	-0.118774	0.11833	-0.482086	-0.198611	-0.00486127
1.78377	0.0164526	2.0574	4.16235	Medium	Master Protein	110227598	NP_079105.4	PLBD1	0.0253623	1.60977	1.26582	1	1	1	1	553	63.214	9.06	0.096	0	2.05644	1	-0.914967	-1.51285	-0.715377	-0.193599	-0.369168	0.834524	3.71111	0.123725	0.435134	1.47655
1.78045	0.0165785	0.841537	1.79196	High	Master Protein	4502261	NP_000479.1	SERPINC1	0	30.3329	15.3017	8	17	8	1	464	52.569	6.71	0.995	0	50.053	8	-0.488148	-0.143525	0.28594	-0.837238	-0.437005	0.708979	0.513428	0.758368	0.877791	-0.270858
1.779	0.0166341	-0.652003	0.636396	Medium	Master Protein	1034561840	XP_011540445.2	VTCN1	0.0193211	1.66314	2.10843	1	3	1	1	332	36.404	6.4	0.129	0	7.7683	1	0.468745	0.0786396	-0.135646	0.843437	0.245648	-0.160556	-0.756149	-0.47467	-0.404079	0.0362654
1.77762	0.016687	1.292	2.44867	High	Master Protein	316659409	NP_001186883.1	ACTG1	0	37.5188	30.9333	9	28	3	1	375	41.766	5.48	2.325	4	82.2976	9	-0.222767	-0.315255	-0.167316	-0.299341	-0.161035	1.77071	2.35763	0.589639	0.129597	0.446699
1.77614	0.016744	-0.609095	0.655608	High	Master Protein	38201675	NP_002990.2	SDC4	0	6.06587	12.1212	2	5	2	1	198	21.628	4.5	0.668	0	15.0019	2	0.397633	-0.221986	0.654847	0.566737	-0.113241	-0.268107	-0.640749	-0.397452	-0.391216	-0.0639591
1.77263	0.0168799	-0.591249	0.663768	High	Master Protein	4758754	NP_004842.1	NAPSA	0	7.48409	5.95238	3	5	3	1	420	45.358	6.61	0.501	0	13.1434	3	0.127624	1.15663	0.146859	0.560261	0.302823	-0.0301974	-0.046848	-0.0976661	-0.262418	-0.224917
1.76568	0.0171521	-0.562492	0.677132	High	Master Protein	46276889	NP_002719.3	PRG2	0	5.84051	9.90991	2	6	2	1	222	25.189	6.76	0.359	0	16.5265	2	0.940076	0.80702	0.494675	0.127476	0.0209793	-0.0452437	-0.11348	0.00467687	-0.000829539	-0.267355
1.76479	0.0171875	1.40762	2.653	High	Master Protein	109389365	NP_000393.4	G6PD	0.00259909	2.88907	2.01835	1	3	1	1	545	62.429	8.05	0.061	0	8.16847	1	-0.768204	-1.02812	-0.302708	-0.463067	-0.105845	0.604734	2.62249	0.398416	0.282855	0.461695
1.75497	0.0175805	-0.638623	0.642326	High	Master Protein	126091152	NP_001072.2	CUBN	0	37.1314	4.49903	15	26	15	1	3623	398.48	5.35	0.257	0	63.0937	15	0.338854	0.40922	-0.310561	0.395249	0.696393	-0.250867	-0.449087	-0.531165	-0.590005	0.157165
1.75475	0.0175893	1.67215	3.1869	High	Master Protein	223029410	NP_006280.3	TLN1	0.0031348	2.65267	0.4329	1	1	1	1	2541	269.599	6.07	0.015	0	2.49377	1	-0.352633	-0.650695	-0.779782	-0.420481	-0.133301	0.348956	3.31769	1.00231	1.02625	0.32866
1.7492	0.0178158	-0.665359	0.630532	High	Master Protein	281485550	NP_000129.3	FBN1	0	8.50686	1.11459	4	8	4	1	2871	312.083	4.93	0.057	0	15.0108	4	0.279124	0.122371	-0.267025	0.309612	0.335062	-0.645707	-0.868703	-0.885828	-0.276744	0.129333
1.74294	0.0180743	0.658936	1.57892	High	Master Protein	7019519	NP_037403.1	PCSK1N	0	5.48945	8.07692	1	11	1	1	260	27.356	6.62	0.212	0	45.5782	1	-0.439715	-0.601497	0.143885	-0.34354	0.0556649	0.213728	0.977867	0.651946	0.15589	0.110048
1.73917	0.018232	-0.750455	0.594416	High	Master Protein	109633022	NP_570116.2	MADCAM1	0.00144823	4.09789	3.9267	1	2	1	1	382	40.13	5.12	0.155	0	7.22984	1	0.384201	0.596333	1.08699	0.245963	-0.224246	-0.326706	-0.781753	-0.113725	-0.433549	-0.0073026
1.73225	0.0185246	-0.530968	0.69209	High	Master Protein	665505989	NP_001287831.1	CD55	0	15.948	9.45946	6	27	6	1	444	49.307	8.82	0.743	0	75.5048	6	0.292268	0.90636	0.772902	0.422913	-0.0448421	0.135576	-0.0958536	0	-0.171896	-0.173062
1.72547	0.0188162	-0.291216	0.817213	High	Master Protein	21536466	NP_068713.2	AXL	0	19.5752	5.36913	4	17	4	1	894	98.274	5.39	0.468	0	49.8526	4	0.217382	-0.0259954	-0.0570502	0.162616	0.33359	-0.170355	-0.0416982	-0.192944	-0.3936	-0.0269388
1.71459	0.0192933	-0.819579	0.566607	High	Master Protein	1034586297	XP_016876518.1	C14orf37	0.00144823	3.1504	1.16279	1	3	1	1	774	84.121	4.34	0.093	0	11.4454	1	0.0979917	0.206296	-0.1638	0.563944	0.433891	-0.54872	-0.254254	-1.40811	-0.805939	0.0574534
1.70563	0.0196955	-0.839155	0.558971	High	Master Protein	20070284	NP_057326.2	EMCN	0	5.17633	5.36398	1	3	1	1	261	27.435	7.94	0.212	0	18.5595	1	0.70991	-0.0953099	-0.116646	0.851066	0.206254	-0.640936	-0.925171	-0.577168	-0.762625	0.265397
1.69501	0.0201834	1.27192	2.41483	High	Master Protein	315075331	NP_001186673.1	SAA2-SAA4	0.00394811	2.19362	3.84615	1	1	1	1	208	23.338	8.98	0.179	0	2.47249	1	-0.397174	-0.182325	-0.503714	-0.400184	-0.183426	1.09461	2.45907	0.959363	0.168811	0.0109341
1.69052	0.0203928	0.544525	1.45854	High	Master Protein	768017642	XP_011527215.1	SULF2	0	11.4798	2.52583	2	6	2	1	871	100.546	9.2	0.184	0	19.2733	2	-0.45496	-0.0716162	-0.368281	-0.20155	-0.282449	0.589983	-0.195843	0.622821	0.444995	-0.118186
1.68667	0.0205745	0.972916	1.9628	High	Master Protein	11321561	NP_000604.1	HPX	0	47.9172	33.1169	12	60	12	1	462	51.643	7.02	2.162	0	196.82	12	-0.560457	-0.180167	0.534624	-0.425986	-0.609514	0.757552	0.739516	1.05716	1.31681	-0.247958
1.67509	0.0211303	-0.754071	0.592928	High	Master Protein	530396004	XP_005253288.1	CD44	0	16.9196	5.24899	4	22	4	1	743	81.558	5.33	0.501	0	59.8628	4	1.04677	0.898356	0.994951	0.0246722	-0.0356424	-0.0670766	-0.556647	0.0288075	-0.0636336	-0.182704
1.67206	0.0212783	-0.719217	0.607427	High	Master Protein	767909532	XP_011507931.1	PIGR	0	42.467	13.6126	10	44	10	1	764	83.232	5.74	0.82	0	148.283	10	0.462103	-0.104616	-0.104858	0.624442	0.253758	-0.310398	-0.655571	-0.971615	-0.733043	0.205374
1.66911	0.0214233	0.823028	1.76911	High	Master Protein	4505881	NP_000292.1	PLG	0	4.71511	2.22222	2	5	2	1	810	90.51	7.24	0.099	0	11.6782	2	-0.241029	-0.27781	-0.674209	-0.0530615	-0.0565694	0.272083	0.637786	1.4224	-0.191259	0.671447
1.66033	0.0218608	1.65391	3.14686	High	Master Protein	167614506	NP_002289.2	LCP1	0	57.2252	25.0399	13	56	13	1	627	70.244	5.43	1.404	0	179.801	13	-0.733353	-0.487542	-0.395799	-0.617088	-0.432023	0.923423	3.36722	0.674208	0.586354	0.0525493
1.64312	0.0227444	1.18107	2.26745	High	Master Protein	4507725	NP_000362.1	TTR	0	37.0646	53.7415	6	16	6	1	147	15.877	5.76	4.995	0	78.8001	6	-0.742223	-0.339331	0.746512	-0.536502	-0.527297	1.20061	0.899325	1.6363	1.07997	-0.309712
1.63879	0.0229728	-0.588736	0.664925	High	Master Protein	1034599770	XP_011522164.2	ASGR2	0.00144823	3.06229	3.65854	2	5	2	1	410	45.139	7.21	0.222	0	14.6885	2	0.284589	-0.229942	0.812591	0.113797	0.17784	-0.28977	-0.721106	-0.557635	-0.0415156	-0.17478
1.636	0.0231206	-1.23972	0.423455	High	Master Protein	323098348	NP_005690.2	IL18BP	0	5.25285	8.54271	2	4	2	1	199	21.916	7.64	0.52	0	14.0156	2	1.559	0.523218	0.933795	-0.246936	0.173509	0.283763	-1.35335	-1.20724	-0.843509	-0.135678
1.62229	0.0238623	-0.635961	0.643512	High	Master Protein	768014078	XP_011527602.1	NSFL1C	0	4.7612	3.2	1	3	1	1	375	41.205	5.21	0.105	0	12.0319	1	0.220193	0.824756	0.0233415	-0.13059	0.235951	-0.369645	-0.438491	-0.576636	-0.79512	0.173738
1.62078	0.0239456	1.82931	3.55368	High	Master Protein	5803187	NP_006746.1	TALDO1	0	18.357	19.5846	7	14	7	1	337	37.516	6.81	0.957	0	40.6731	7	-0.850127	-0.694126	-0.700075	-0.707044	-0.131609	0.787594	3.70057	0.844767	0.818586	-0.0879395
1.61751	0.0241263	1.61272	3.05829	High	Master Protein	4504351	NP_000510.1	HBD	0	50.9634	47.619	7	60	2	1	147	16.045	8.05	11.328	0	194.706	7	-0.387836	-0.321757	-0.138969	-0.36798	-0.42535	1.34128	3.3926	1.23675	0.31022	0.140876
1.61407	0.0243181	-0.596772	0.661232	High	Master Protein	47419930	NP_001888.2	CSPG4	0	7.41075	1.37812	3	8	3	1	2322	250.382	5.47	0.072	0	19.1377	3	0.186993	-0.0883195	-0.125615	0.367981	0.126498	-0.602838	-0.994837	-0.750462	-0.305864	0.137679
1.60842	0.0246363	0.732669	1.66171	High	Master Protein	768024738	XP_011528471.1	IGLL1	0	5.88432	7.00935	1	4	1	1	214	23.036	10.07	0.52	0	11.0998	1	-0.907825	-0.307766	0.423116	-0.129874	-0.327469	0.205431	0.548419	0.927931	0.675738	0.0560066
1.6034	0.0249228	1.83959	3.57909	High	Master Protein	4504347	NP_000549.1	HBA1	0	53.8724	62.6761	7	47	7	1	142	15.248	8.68	16.783	0	150.405	7	-0.427656	-0.475938	0.00556459	-0.5691	-0.322572	1.45384	3.87436	1.42611	0.735982	-0.0820285
1.60087	0.0250686	-0.964584	0.512426	High	Master Protein	40217843	NP_000086.2	COMP	0	8.35488	3.30251	2	4	2	1	757	82.808	4.6	0.133	0	14.851	2	-0.158827	0.813594	-0.057128	1.11398	1.14915	-0.186549	-0.461469	-0.744582	-0.855576	0.286016
1.59249	0.0255572	-0.698928	0.61603	High	Master Protein	4557577	NP_001434.1	FABP1	0	9.23267	22.8346	3	7	3	1	127	14.199	7.18	1.154	0	20.456	3	-0.291395	0.581553	0.112789	-0.160011	0.923041	-0.448637	-0.625191	-0.699249	-0.513927	-0.0416594
1.57146	0.0268251	-0.303951	0.810031	High	Master Protein	167466169	NP_002039.2	GAS1	0.00394811	2.18257	2.6087	1	3	1	1	345	35.67	5.55	0.136	0	7.361	1	-0.0587115	-0.0370431	0.0855888	0.418031	0.361991	-0.166864	-0.215729	-0.252247	0.0444193	-0.15948
1.56133	0.0274581	-0.664813	0.63077	High	Master Protein	42822891	NP_115715.3	MIEN1	0	5.63482	15.6522	2	4	2	1	115	12.395	4.37	0.778	0	12.8608	2	0.854826	0.405754	0.302073	-0.0765305	-0.180179	-0.292649	-0.605736	-0.56298	-0.740437	0.183681
1.55934	0.0275839	1.72877	3.31444	High	Master Protein	1034554746	XP_016855559.1	CAP1	0	17.9269	10.1053	6	13	6	1	475	51.869	8.06	0.52	0	36.4771	6	-0.658124	-0.591172	-0.542707	-0.555394	-0.321503	0.667377	3.72939	0.839262	0.462827	0.27608
1.53533	0.0291519	-0.863044	0.549791	High	Master Protein	18641360	NP_569057.1	COLEC12	0	13.389	6.19946	5	11	5	1	742	81.475	5.69	0.284	0	32.5414	5	0.427389	0.678936	1.10759	0.750376	-0.193697	0.0756076	-0.343854	-0.643906	0.362189	-0.994659
1.53123	0.0294289	1.28222	2.43212	High	Master Protein	966751411	NP_001304946.1	APOA1	0	44.0837	41.9476	11	30	11	1	267	30.759	5.76	3.16	0	83.2221	11	-0.871659	0.210296	0.0807644	-0.791621	-0.834955	1.59601	1.87083	0.897131	0.240459	-0.40052
1.52742	0.0296876	1.03957	2.05562	Medium	Master Protein	41327771	NP_004809.2	DDX23	0.0286807	1.48865	2.07317	1	1	1	1	820	95.524	9.55	0.044	0	0	1	-1.0743	-0.322237	0.240769	-0.652491	-0.0480257	0.265578	1.0258	1.21417	1.23404	-0.398024
1.52192	0.0300664	-0.449841	0.732123	High	Master Protein	167466198	NP_000192.2	ICAM1	0.00259909	2.84315	1.8797	1	3	1	1	532	57.789	7.99	0.08	0	9.47204	1	0.439088	0.493762	0.179362	0.156986	-0.192186	0.0653418	-0.367246	-0.397475	-0.51172	0.0389053
1.51981	0.0302124	1.31906	2.49503	High	Master Protein	20070125	NP_000909.2	P4HB	0	11.7642	6.69291	4	10	4	1	508	57.081	4.87	0.259	0	26.7649	4	-0.530427	-0.430885	0.0138994	-0.374469	-0.230716	0.75705	2.85223	0.941206	0.581911	-0.0897093
1.51875	0.0302864	-0.793201	0.577062	High	Master Protein	9257207	NP_057937.1	FOLR1	0.00144823	3.80966	5.83658	2	3	2	1	257	29.799	7.97	0.334	0	6.71758	2	1.28095	0.189549	-0.262557	0.256238	0.58655	-0.379566	-0.235193	-0.778111	-0.648801	0.126399
1.51767	0.0303622	1.78935	3.4566	High	Master Protein	5032059	NP_005612.1	S100A12	0	13.4098	35.8696	3	12	3	1	92	10.569	6.25	5.31	0	42.2489	3	-0.555461	-0.445208	-0.368558	-0.424849	-0.127286	1.43889	3.92739	0.77697	0.974103	-0.0919474
1.51323	0.0306742	-0.392374	0.761875	High	Master Protein	950426350	NP_001303969.1	GLB1	0	24.859	10.4828	5	14	5	1	725	81.736	7.94	0.63	0	50.1918	5	-0.195655	0.197499	-0.0147031	0.165294	0.50251	-0.365334	-0.320698	-0.363558	-0.370737	0.113403
1.50822	0.0310298	-0.578849	0.669498	Medium	Master Protein	68342038	NP_001020280.1	CD34	0.0286807	1.42159	2.07792	1	2	1	1	385	40.691	7.37	0.194	0	6.44126	1	0.537165	-0.220864	0.0947588	-0.0324828	0.341952	-0.84502	-0.00525253	-0.296524	-0.858004	-0.168914
1.49563	0.0319427	-0.737141	0.599927	High	Master Protein	530367362	XP_005264262.1	EFEMP1	0	12.6563	6.62983	3	9	3	1	543	59.333	7.74	0.311	0	27.6462	3	0.64962	0.598908	1.1709	-0.200993	0.0474718	0.0337065	-0.720724	-0.56026	-0.0537944	-0.118724
1.49031	0.0323362	1.71579	3.28476	High	Master Protein	9845516	NP_062427.1	S100A4	0.00259909	2.69659	7.92079	1	4	1	1	101	11.721	6.11	0.468	0	9.83386	1	-0.971365	-1.26511	-0.462694	-0.714981	-0.130482	0.34635	3.48409	0.84762	0.354356	0.0018916
1.48335	0.0328583	1.7429	3.34707	High	Master Protein	768008086	XP_011525056.1	GPI	0.00144823	4.35841	2.51256	2	4	2	1	597	67.243	8.97	0.129	0	11.6499	2	-0.574725	-0.690873	-0.179957	-0.437693	-0.218371	0.423197	3.98367	0.762264	0.861651	0.582104
1.47984	0.0331256	-0.373521	0.771896	High	Master Protein	4758092	NP_004379.1	CTBS	0	14.1187	9.87013	4	12	4	1	385	43.732	6.64	0.73	0	35.5361	4	0.550858	0.280935	0.290598	0.270201	-0.120363	-0.120392	0.0652726	-0.48236	0.0405135	-0.0984126
1.47418	0.0335596	-0.559273	0.678644	Medium	Master Protein	1013071063	NP_001308784.1	JAK1	0.0261807	1.57009	0.606586	1	2	1	1	1154	133.191	7.55	0.032	0	5.66883	1	0.802783	0.860665	0.551345	-0.122296	0.0941971	0.236298	-0.105727	-0.280508	-0.130933	-0.328803
1.46968	0.0339092	1.44501	2.72265	High	Master Protein	54607120	NP_002334.2	LTF	0	50.1831	24.7887	14	37	14	1	710	78.132	8.12	1.054	0	124.852	14	-0.650034	-0.235068	-0.396894	-0.201525	-0.22443	-0.00232622	3.16619	0.976074	1.14473	0.232425
1.4688	0.0339781	-0.441277	0.736482	High	Master Protein	1034593809	XP_016878486.1	DNASE1	0	20.9899	18.0921	4	20	4	1	304	33.419	5.34	1.276	0	81.2062	4	0.0951665	0.511461	-0.235892	0.360726	0.324	-0.0987288	-0.574148	-0.281362	-0.305247	0.108562
1.4672	0.0341032	1.18603	2.27526	High	Master Protein	114155140	NP_689476.2	TPM3	0	11.9453	15.0877	5	10	1	1	285	32.93	4.72	0.616	0	22.384	5	-0.807361	-0.908675	0.199278	-0.93735	-0.157313	0.793093	2.18539	0.170321	0.184124	-0.0142089
1.45847	0.0347962	1.74736	3.35744	High	Master Protein	1009287518	NP_001308350.1	ARHGDIB	0	12.5516	18.9055	3	9	3	1	201	22.974	5.21	0.585	0	34.4055	3	-0.434869	-0.349202	-0.590739	-0.644835	-0.177943	1.51473	3.82742	0.354354	0.902724	-0.0600044
1.44613	0.0357993	-0.672318	0.627498	High	Master Protein	4504893	NP_000884.1	KNG1	0	93.5746	40.281	19	108	19	1	427	47.853	6.65	9	0	362.93	19	0.955648	0.460525	0.30612	-0.166577	-0.0828708	-0.287782	-0.830862	-0.580748	-0.401829	0.212477
1.4325	0.0369406	0.610871	1.52718	High	Master Protein	161702986	NP_001104547.1	EZR	0	13.1604	8.02048	6	10	4	1	586	69.37	6.27	0.425	0	21.0998	6	-0.146834	-0.718694	-0.274439	-0.198073	-0.0516596	-0.222656	1.10447	0.241108	0.221039	0.320693
1.43131	0.037042	-0.380652	0.76809	High	Master Protein	30425563	NP_848665.1	RTN4RL2	0	4.52862	5	2	3	2	1	420	46.077	7.62	0.233	0	9.02572	2	0.414104	0.42599	-0.29935	0.386702	0.438791	-0.111291	-0.299577	-0.0580964	-0.0717992	0.00373938
1.42475	0.0376058	-0.787682	0.579274	High	Master Protein	40549451	NP_006682.2	LYVE1	0	10.6889	8.07453	3	9	3	1	322	35.191	8.28	0.668	0	25.7325	3	0.456978	1.18738	1.5105	0.167557	-0.0373093	0.0331134	-0.00926827	-0.531498	0.0352972	-0.180948
1.42336	0.0377258	-0.782115	0.581514	High	Master Protein	767961861	XP_011537690.1	DMBT1	0.00394811	2.57381	0.314713	1	3	1	1	2542	274.29	5.45	0.023	0	11.1045	1	-0.386009	0.659998	0.273732	0.221635	0.442747	0.186702	-1.19893	-0.865938	-0.774607	-0.0457036
1.41549	0.0384162	-0.553678	0.681281	High	Master Protein	87196339	NP_001839.2	COL6A1	0	56.4926	17.8016	15	36	15	1	1028	108.462	5.43	0.762	0	115.927	15	0.360552	0.0569236	-0.337612	0.322081	0.489462	-0.279356	-0.555992	-0.452667	-0.798708	0.209739
1.41098	0.0388169	-0.632337	0.645131	High	Master Protein	157653329	NP_002584.2	PCOLCE	0	7.74193	7.7951	2	3	2	1	449	47.942	7.43	0.202	0	11.9443	2	0.0594674	0.506879	0.281588	-0.0457681	-0.216488	-0.59448	-0.377529	-1.17911	-0.626706	0.201813
1.40572	0.0392902	1.41868	2.67341	High	Master Protein	531990816	NP_001269091.1	CAPZB	0	7.85738	7.30897	2	3	2	1	301	33.76	6.43	0.259	0	10.9644	2	-0.518104	-0.624201	-0.0207892	-0.681001	-0.477332	0.807177	3.15507	0.460016	0.336732	0.0129788
1.40462	0.0393899	-0.431792	0.74134	Medium	Master Protein	91208428	NP_002842.2	PTPRZ1	0.0190174	1.66716	0.302376	1	2	1	1	2315	254.429	4.88	0.024	0	3.84603	1	0.124574	0.53919	-0.0547843	0.167606	0.302242	-0.447082	-0.522517	0.22077	0.0314007	-0.362703
1.39998	0.0398125	-0.811602	0.569749	High	Master Protein	45505132	NP_003113.2	SPINK1	0.0031348	2.62233	10.1266	1	3	1	1	79	8.501	7.61	0.778	0	8.11527	1	0.842371	0.591302	1.59251	0.238074	-0.0871426	0.0541772	-0.741012	0.119329	0.0556889	-0.369083
1.39856	0.039943	1.54823	2.92458	Medium	Master Protein	58000461	NP_001009992.1	ZNF648	0.0261807	1.55909	2.11268	1	1	1	1	568	62.301	8.62	0.07	0	2.41065	1	-0.810888	-0.127335	-0.19315	-0.473759	-0.419888	0.905262	3.43335	1.10602	0.561762	-0.290272
1.39125	0.0406213	-0.256564	0.837079	High	Master Protein	530425626	XP_005260726.1	SIRPA	0	16.2039	9.64567	5	14	2	1	508	55.36	6.98	0.45	3	49.4074	5	0.230109	0.0223265	0.125225	0.00743522	0.0495523	0.13428	-0.243701	-0.454436	-0.0831638	-0.201151
1.37145	0.0425157	0.586653	1.50176	High	Master Protein	1018443291	NP_001309933.1	PCBD1	0.00394811	2.57333	9.61538	1	2	1	1	104	12.037	8.22	0.389	0	5.18544	1	-0.296503	-0.385283	-0.301626	0.33003	0.38926	0.289129	0.827141	0.628115	-0.0100535	0.934811
1.36978	0.0426798	1.45844	2.74812	High	Master Protein	10863927	NP_066953.1	PPIA	0	9.69387	19.3939	4	11	4	1	165	18.001	7.81	0.931	0	28.9458	4	-0.196656	-0.755452	-0.520424	-0.351751	-0.47084	0.472679	3.37653	0.611533	0.167955	0.368407
1.3621	0.0434411	0.54822	1.46228	High	Master Protein	767910535	XP_011508323.1	NECTIN4	0.00259909	2.67737	2.34834	1	3	1	1	511	55.491	5.38	0.072	0	7.07884	1	-0.288853	-0.247285	-0.0835904	-0.300006	0.406031	-0.267	0.448677	0.780782	0.591762	0.673176
1.35405	0.0442533	0.915565	1.88631	High	Master Protein	153266841	NP_000033.2	APOH	0	5.8147	5.21739	2	5	2	1	345	38.273	7.97	0.274	0	17.5294	2	-0.588914	0.351081	0.199919	-0.758082	-0.437956	0.609556	0.681616	1.64917	0.73852	-0.334994
1.34138	0.0455639	-0.621058	0.650194	High	Master Protein	256222411	NP_001157789.1	FLNB	0	5.63065	0.797569	2	2	2	1	2633	281.459	5.71	0.03	0	7.76784	2	-0.0653094	-0.403851	0.200302	0.629454	0.113957	-0.706543	-0.696213	-0.677768	-0.821215	0.271003
1.33801	0.0459184	0.915598	1.88635	Medium	Master Protein	7019569	NP_037377.1	VPS4A	0.0176282	1.69854	1.60183	1	2	1	1	437	48.867	7.8	0.08	0	5.16019	1	-0.252287	-0.19735	-0.0271404	-0.181554	-0.730825	0.279954	1.94542	0.891429	0.257275	-0.18525
1.30699	0.0493187	0.823268	1.76941	High	Master Protein	1034625756	XP_016883528.1	YWHAB	0	13.3271	18.6992	5	13	2	1	246	28.065	4.83	0.968	0	42.359	5	-0.162697	-0.371774	-0.301972	-0.299518	-0.0705085	0.303868	1.97025	0.102812	0.130375	0.402568
1.30185	0.0499055	1.2298	2.34535	High	Master Protein	767938662	XP_011532966.1	CANX	0.00259909	2.83446	1.39319	1	2	1	1	646	73.364	4.65	0.072	0	5.4424	1	-0.692212	-0.238316	-0.185217	-0.198167	-0.156574	0.36641	2.87975	0.567834	1.03854	-0.173997
1.29548	0.0506434	-0.3862	0.765142	High	Master Protein	1034582391	XP_016875721.1	CD27	0.00144823	3.96796	1.7284	1	5	1	1	405	45.053	8.5	0.233	0	10.2071	1	0.0122134	0.599284	0.45794	-0.00244672	0.327126	-0.225354	0.292076	-0.287536	0.02444	-0.340509
1.29516	0.0506798	0.669256	1.59025	High	Master Protein	768001228	XP_011526078.1	ELANE	0.00144823	3.78278	3.74532	1	3	1	1	267	28.5	9.35	0.194	0	10.1177	1	-0.388324	-0.106289	-0.72801	-0.186566	-0.0257071	0.297144	1.38029	0.164483	0.245988	-0.176517
1.2865	0.051701	-0.5695	0.67385	High	Master Protein	21450796	NP_659478.1	TMEM106A	0.00259909	3.00261	3.05344	1	2	1	1	262	28.902	7.18	0.233	0	6.27626	1	0.319952	0.153196	-0.410581	0.184129	0.592664	-0.694529	-0.296351	-0.770979	-0.520477	0.274194
1.28132	0.0523215	1.75047	3.36468	High	Master Protein	984290546	NP_001306130.1	S100A8	0	32.5108	61.2903	9	36	9	1	93	10.828	7.03	30.623	0	84.3644	9	0.252724	-1.1672	-0.508078	-1.17639	-0.253333	-0.243205	3.79617	1.37805	0.952941	0.016111
1.27591	0.0529775	-0.299684	0.81243	High	Master Protein	4826940	NP_005031.1	PRCP	0	7.80562	5.44355	3	7	3	1	496	55.764	7.21	0.35	0	17.0971	3	0.0645308	0.303201	0.0646369	-0.0599763	-0.0318423	-0.139891	-0.574482	0.111251	-0.17863	-0.376118
1.27448	0.053152	-0.459328	0.727325	High	Master Protein	119395729	NP_000299.2	CTSA	0	10.3914	6.2249	3	7	3	1	498	56.197	6.61	0.445	0	14.8676	3	0.25755	-0.0789575	0.106582	-0.213333	0.349732	-0.558057	-0.197652	-0.762493	-0.573766	0.216901
1.27296	0.053339	1.02737	2.03831	High	Master Protein	192447430	NP_001122301.1	CA1	0	11.9322	15.3257	4	12	4	1	261	28.852	7.12	0.848	0	34.4832	4	-0.41488	-0.670856	1.01235	-0.390409	-0.460129	1.52164	1.22219	1.41834	0.0673285	-0.0165563
1.25751	0.0552695	0.95518	1.93882	High	Master Protein	38455402	NP_005555.2	LCN2	0	15.6766	23.7374	5	13	5	1	198	22.574	8.91	1.61	0	40.3285	5	-0.535312	-0.299149	-0.70249	0.0883402	-0.0902196	0.480729	2.13257	0.122343	0.695126	-0.193702
1.2376	0.0578628	1.1895	2.28074	High	Master Protein	11128019	NP_061820.1	CYCS	0.00259909	2.94348	7.61905	1	2	1	1	105	11.741	9.57	0.334	0	5.80567	1	-0.486123	-1.20799	-0.325107	-0.718515	0.807541	0.344198	2.30742	1.14121	0.196975	0.0275095
1.23276	0.0585108	1.11464	2.16541	High	Master Protein	67782326	NP_001020018.1	TGFBR2	0.00144823	3.39254	2.53378	1	2	1	1	592	67.413	5.88	0.061	0	2.51446	1	-0.826491	-0.250168	1.15349	-0.192997	-0.453602	1.26392	0.417518	1.85054	1.62542	-0.153969
1.22946	0.0589575	-0.616592	0.65221	Medium	Master Protein	1034561947	XP_016857855.1	KIAA0319L	0.0286807	1.46623	0.85389	1	1	1	1	1054	116.295	6.16	0.05	0	3.03168	1	0.311389	0.544341	0.0678981	0.272707	0.0129331	-0.570225	0.523303	-0.67869	-1.00646	-0.141619
1.22911	0.0590053	1.31945	2.4957	High	Master Protein	157276599	NP_001716.2	BPI	0	4.54577	3.08008	1	2	1	1	487	53.865	9.38	0.105	0	7.41418	1	-0.802922	-0.220494	0.0287789	-0.596128	-0.20515	0.419624	3.16739	0.663713	0.803595	-0.253013
1.22197	0.0599832	1.06687	2.09488	High	Master Protein	4505763	NP_000282.1	PGK1	0	5.72516	5.7554	2	6	2	1	417	44.586	8.1	0.166	0	13.7992	2	0.181331	-0.524531	-0.0910072	-0.185029	-0.322935	1.58753	2.39876	0.115314	0.131623	0.158932
1.22144	0.060056	-0.745881	0.596304	High	Master Protein	110618248	NP_068743.2	CDHR5	0	7.50806	3.19527	3	5	3	1	845	88.153	4.93	0.304	0	14.6687	3	0.702883	0.148795	-0.503583	0.552896	0.612153	-0.387881	-0.912422	-0.733057	-0.714362	0.531461
1.22036	0.0602055	0.508462	1.42253	High	Master Protein	767925751	XP_011510737.1	CP	0	47.2264	13.8026	12	32	12	1	1094	125.581	5.76	0.707	0	100.956	12	-0.0608656	-0.336994	0.261147	-0.16716	-0.219531	1.06766	0.440712	0.568634	0.0940677	-0.15217
1.21264	0.061286	1.22805	2.34251	High	Master Protein	1034560904	XP_016857522.1	S100A6	0	5.86719	26.6667	3	8	3	1	90	10.173	5.48	2.981	0	20.5541	3	-0.29173	-0.244466	-0.626641	-0.330901	-0.102137	0.0102436	3.00142	0.970368	0.632283	-0.0699233
1.1992	0.0632128	-0.639053	0.642134	Medium	Master Protein	767904336	XP_011539765.1	NCMAP	0.0176282	1.75796	6.86275	1	3	1	1	102	11.075	9.86	0.778	0	8.5935	1	0.961349	-0.289283	0.239034	0.593769	-0.045454	0.395108	-0.526207	-0.659765	-0.311514	-0.633475
1.18801	0.0648623	-0.425373	0.744646	High	Master Protein	144953876	NP_006056.2	SIRPB1	0	16.0784	12.3116	5	14	2	1	398	43.184	6.52	0.585	0	49.0403	5	0.490506	0.650762	0.1638	0.227391	-0.17417	-0.088577	-0.435353	-0.442112	-0.116527	0.313992
1.1859	0.0651772	1.17197	2.25319	High	Master Protein	578827087	XP_006720633.1	PKM	0	23.9374	14.2149	8	17	8	1	605	65.764	7.99	0.535	0	52.9152	8	-0.253525	-0.360836	-0.342653	-0.374539	-0.0868308	0.594267	3.03816	0.119023	0.154194	0.535816
1.17893	0.0662328	1.31479	2.48766	High	Master Protein	4503571	NP_001419.1	ENO1	0	41.9955	25.8065	11	32	11	1	434	47.139	7.39	1.807	0	112.799	11	-0.337554	-0.469336	-0.189046	-0.425035	-0.313273	0.621736	3.40829	0.429045	0.310865	0.06978
1.17736	0.0664727	0.803372	1.74517	High	Master Protein	4557287	NP_000020.1	AGT	0	21.2406	9.27835	4	13	4	1	485	53.121	6.32	1.081	0	38.6856	4	-0.13115	-0.830555	0.648228	-0.513682	-0.630453	0.322336	0.550975	1.53257	0.220154	-0.0667895
1.17643	0.0666143	-0.377688	0.76967	High	Master Protein	4758282	NP_004431.1	EPHA7	0.00259909	2.68719	0.801603	1	3	1	1	998	112.024	5.8	0.04	0	9.81599	1	0.210321	-0.168733	0.185118	0.278291	-0.17167	-0.555635	-0.14732	-0.501209	-0.551205	0.200256
1.16726	0.068036	-0.965894	0.511961	High	Master Protein	4503635	NP_000497.1	F2	0	5.66664	4.34084	2	5	2	1	622	69.992	5.9	0.141	0	14.831	2	1.6066	0.852199	1.88738	-0.276039	0.020119	0.178926	-0.801446	-0.00262185	-0.169835	0.0557685
1.16287	0.068727	1.40294	2.6444	High	Master Protein	4826898	NP_005013.1	PFN1	0	27.9138	47.1429	5	21	5	1	140	15.045	8.27	6.743	0	68.3394	5	-0.396959	-0.156833	-0.041767	-0.502361	-0.230331	1.42619	3.55289	0.47253	0.525078	-0.29023
1.16075	0.0690636	0.292489	1.22475	High	Master Protein	23110955	NP_004381.2	CTSH	0	13.0123	10.1493	3	10	3	1	335	37.369	8.07	0.668	0	33.1907	3	-0.266448	-0.133712	-0.278787	0.00607675	0.0251533	-0.101844	0.0777994	0.0968572	0.109435	0.632482
1.15996	0.0691893	0.632196	1.54992	High	Master Protein	768041374	XP_011544500.1	LOC102723407	0.00144823	3.12396	4.14747	1	3	1	1	217	23.824	8.94	0.194	0	9.66178	1	0.695208	0.18881	-0.00111927	-0.611622	-0.314641	0.359403	0.577384	1.32679	0.125971	0.728073
1.15265	0.0703632	-0.586045	0.666167	High	Master Protein	48762934	NP_000080.2	COL1A2	0	10.2959	1.68375	2	7	2	1	1366	129.235	8.95	0.087	0	23.7269	2	-0.3297	-0.0355513	0.12692	0.262032	0.176833	-0.182107	-1.42224	-0.162853	-0.871069	-0.0914179
1.14434	0.0717232	-0.391791	0.762183	High	Master Protein	153082722	NP_001093259.1	ICAM2	0	7.04573	6.18182	2	6	2	1	275	30.635	7.43	0.292	0	17.3792	2	0.452364	0.0323212	0.0728864	0.104784	-0.076721	0.141396	-0.724795	-0.564854	-0.256725	0.0316559
1.13956	0.0725163	-0.920607	0.528287	Medium	Master Protein	4503303	NP_001916.1	DEFA4	0.0176282	1.77806	10.3093	1	3	1	1	97	10.497	8.02	0.389	0	9.94271	1	-0.298993	0.845386	-0.541506	0.403126	0.713306	0.359331	-1.51594	-1.12629	-1.07828	-0.12054
1.12549	0.0749044	-0.847014	0.555934	High	Master Protein	530400180	XP_005268896.1	ITGA7	0.00144823	4.31274	1.10076	1	2	1	1	1181	128.866	5.73	0.084	0	2.95411	1	0.239305	0.48326	1.15111	-0.15352	0	0.158255	-1.73401	-0.763892	-0.00916529	-0.166105
1.11516	0.0767072	1.3653	2.5763	High	Master Protein	4506773	NP_002956.1	S100A9	0	33.2365	55.2632	7	35	7	1	114	13.234	6.13	12.335	0	127.564	7	0.169443	-0.655533	-0.212037	-0.690798	-0.201769	-0.209773	3.42332	1.29024	0.758028	-0.0259912
1.11192	0.0772822	-0.558299	0.679102	High	Master Protein	71773110	NP_000473.2	APOA4	0.00394811	2.10414	2.0202	1	2	1	1	396	45.344	5.38	0.086	0	4.2407	1	0.0978785	0.766183	-0.222763	0.0743007	0.169466	-0.186989	-0.226082	-1.16051	-0.507673	0.174826
1.10892	0.0778178	-0.500747	0.706741	High	Master Protein	194018472	NP_000615.3	SERPINA5	0	17.0942	15.5172	6	16	6	1	406	45.646	9.26	0.778	0	49.4636	6	0.557828	0.291799	-0.467918	0.423875	0.746317	-0.574771	-0.170951	-0.313911	0.245771	-0.137974
1.10005	0.0794234	1.18257	2.2698	High	Master Protein	34147513	NP_004628.4	RAB7A	0	8.24502	16.4251	3	5	3	1	207	23.475	6.7	0.501	0	17.4567	3	-0.554397	-0.203292	-0.304324	-0.617156	-0.358718	0.512311	3.06189	0.153411	0.339929	-0.192599
1.09264	0.0807903	-0.422289	0.74624	High	Master Protein	1034562273	XP_016857931.1	FCAMR	0.00144823	3.21915	2.42634	2	2	2	1	577	62.14	9.47	0.179	0	5.17513	2	-0.219177	-0.319133	0.264184	0.0655548	0.369661	-0.238637	-0.371854	-0.711302	-0.76162	0.133057
1.09168	0.0809687	1.22941	2.3447	High	Master Protein	13489087	NP_109591.1	SERPINB1	0	8.07839	7.12401	3	8	3	1	379	42.715	6.28	0.35	0	18.1476	3	-1.13382	-0.713792	-0.879873	-0.0706688	-0.0626402	-0.217454	2.92852	0.348911	0.240265	-0.014002
1.08619	0.0820002	0.404205	1.32336	High	Master Protein	10190664	NP_065699.1	TWSG1	0.00144823	4.35763	6.72646	1	4	1	1	223	24.999	5.34	0.259	0	14.2585	1	-0.177976	-0.535924	0.0731371	0.104622	-0.157516	-0.309608	0.655433	0.538862	0.248162	0.194518
1.06761	0.0855829	1.48435	2.79791	Medium	Master Protein	11386157	NP_001776.1	CDA	0.0193211	1.65482	4.79452	1	3	1	1	146	16.174	6.92	0.468	0	7.62901	1	-0.477655	-0.562094	-0.31179	-0.533345	0.0919744	0.910057	3.98463	0.279968	0.785006	-0.330817
1.05955	0.0871861	-0.920236	0.528423	High	Master Protein	4507809	NP_003348.1	SCGB1A1	0	15.7921	28.5714	4	15	4	1	91	9.987	5.06	9	0	46	4	0.183212	0.431156	2.24184	0.727478	-0.388511	-0.303609	-0.671382	-0.53601	0.313912	-0.208922
1.05915	0.0872679	0.785736	1.72397	High	Master Protein	1034661454	XP_016869300.1	YWHAZ	0	18.2623	25.3061	6	17	3	1	245	27.728	4.79	1.069	3	58.3619	6	-0.171138	-0.56917	-0.602798	-0.288247	0.193425	0.031628	1.98701	0.298594	-0.00762657	0.18114
1.05782	0.087534	1.44978	2.73167	High	Master Protein	20357559	NP_001819.2	CLC	0.00144823	3.38999	9.85915	2	4	2	1	142	16.442	7.37	0.468	0	4.5355	2	-1.06421	-0.238382	0.0474628	-0.86716	-0.67416	0.903259	3.47584	0.314412	0.656155	-0.897207
1.0546	0.0881866	-0.51046	0.701998	Medium	Master Protein	189409150	NP_057494.3	CHMP5	0.0149584	1.86423	3.19635	1	3	1	1	219	24.555	4.83	0.334	0	7.9052	1	1.08399	0.499093	0.851199	0.373372	-0.393786	0.205041	-0.153355	-0.189545	0.0612496	-0.0618279
1.05252	0.0886102	0.725547	1.65353	High	Master Protein	767935890	XP_011541692.1	ARSB	0.0031348	2.61708	2.06379	1	2	1	1	533	59.649	8.21	0.083	0	4.28582	1	-1.05479	0.0667591	-0.748875	-0.418408	0.642659	0.600727	0.685525	0.232815	-0.344945	0.940962
1.04284	0.0906065	0.513766	1.42777	High	Master Protein	156119625	NP_002206.2	ITIH1	0	11.4561	2.08562	1	4	1	1	911	101.326	6.79	0.125	0	19.7948	1	0.0898308	-0.186265	0.00805909	-0.116393	-0.408386	-0.301062	0.519115	1.17464	0.0120105	0.550969
1.03715	0.0918005	-0.44739	0.733369	High	Master Protein	148225659	NP_055851.1	ENDOD1	0	25.2264	17.6	6	18	6	1	500	54.981	5.71	0.743	0	51.6172	6	0.0773407	0.861024	1.01129	0.369615	-0.123913	0.13651	-0.279495	0.0327386	0.163747	-0.0950899
1.03714	0.0918046	-0.301659	0.811319	High	Master Protein	328927055	NP_116190.3	JAM3	0.00394811	2.20859	2.58065	1	3	1	1	310	34.998	7.59	0.122	0	7.49033	1	-0.108614	0.473284	0.024484	0.0822829	0.0413522	-0.478998	0.170934	-0.468253	-0.1196	-0.0995876
1.02726	0.0939157	0.32066	1.2489	High	Master Protein	88853069	NP_000629.3	VTN	0	16.7789	14.8536	6	12	6	1	478	54.271	5.8	0.823	0	29.2475	6	0.0276919	-0.246969	0.140753	-0.189296	-0.231869	-0.124814	0.573485	0.586127	0.0611088	0.00770519
1.02585	0.0942211	0.73725	1.667	High	Master Protein	268834192	NP_000172.2	GUSB	0	14.4525	7.8341	6	12	6	1	651	74.685	7.02	0.501	0	30.5657	6	-0.79525	-0.813513	-0.345579	0.0216718	0.655052	-0.2464	0.997164	0.402425	0.0553044	1.20014
1.02581	0.0942306	-0.586594	0.665913	High	Master Protein	1034579880	XP_016874886.1	C1RL	0	23.7708	11.1111	6	20	6	1	504	55.276	7.52	0.931	0	58.3815	6	0.483677	-0.0261588	-0.20999	0.259734	0.917261	-0.212247	-0.593861	-0.987177	-0.149596	0.434436
1.02487	0.0944354	1.32016	2.49694	High	Master Protein	5031877	NP_005564.1	LMNB1	0.00144823	3.45606	1.87713	1	3	1	1	586	66.368	5.16	0.061	0	11.3328	1	-0.669634	-0.359996	0.929563	-0.509383	-0.143398	0.265693	3.49453	1.41144	0.794335	-0.118026
1.02235	0.0949848	-0.320835	0.800606	High	Master Protein	5031985	NP_005787.1	NUTF2	0	6.17056	18.8976	2	5	2	1	127	14.469	5.38	0.778	0	13.9581	2	0.611395	-0.172998	0.317812	0.222689	-0.166822	-0.0644132	-0.274234	-0.355731	-0.188582	0.0908629
1.02158	0.0951524	1.29489	2.45358	High	Master Protein	768037765	XP_011529261.1	MSN	0	24.9243	13.6066	10	19	8	1	610	71.32	6.06	0.688	0	45.4309	10	-0.180791	-0.593663	-0.346381	-0.683219	-0.28766	0.342382	3.55498	0.287115	0.394339	-0.196097
1.01939	0.0956328	0.424618	1.34222	High	Master Protein	4505047	NP_002336.1	LUM	0	15.3051	16.2722	5	9	5	1	338	38.405	6.61	1.054	0	26.7202	5	-0.177976	-0.372143	0.237999	-0.0133715	-0.659082	0.375549	0.256176	0.677352	0.162432	-0.332995
1.011	0.0974986	-0.616705	0.652159	High	Master Protein	530360311	XP_005244806.1	AGRN	0	21.4811	2.92826	5	11	5	1	2049	215.206	6.51	0.138	0	35.3706	5	0.399265	0.950633	1.68733	0.164601	-0.0956213	0.170122	-0.26186	0.072022	0.164418	-0.122021
1.00983	0.0977618	-0.984348	0.505454	High	Master Protein	156523970	NP_001613.2	AHSG	0	20.5186	13.8965	6	20	6	1	367	39.316	5.72	1.448	0	67.5963	6	1.72501	1.35908	1.76595	-0.343282	-0.281828	0.48015	-0.401743	0.256167	-0.682277	-0.349104
1.00828	0.0981107	1.25422	2.38539	High	Master Protein	20127457	NP_004121.2	GYG1	0.00144823	3.90483	2.85714	1	3	1	1	350	39.359	5.53	0.155	0	10.4354	1	-0.473991	-0.601048	0.308557	-0.482516	-0.153401	1.07186	3.42293	0.181539	0.455399	-0.263018
1.0082	0.0981291	-0.763865	0.588916	High	Master Protein	1034575363	XP_016873772.1	CALCA	0.00144823	3.67162	7.0922	1	3	1	1	141	15.458	6.16	0.292	0	11.1052	1	0.720335	-0.0179147	-0.30453	0.464461	0.367751	0	-1.41418	-0.852025	-0.946728	0.623711
1.0059	0.0986498	-0.201205	0.869824	High	Master Protein	73858568	NP_000053.2	SERPING1	0	25.7769	17.6	8	30	8	1	500	55.119	6.55	1.154	0	103.433	8	0.406471	0.012416	0.225381	0.328613	-0.096942	0.0702297	-0.0166384	-0.160802	0.0978638	-0.120741
0.991439	0.101991	-0.734223	0.601142	High	Master Protein	32171249	NP_000945.3	PTGDS	0	51.033	40	5	112	5	1	190	21.015	7.8	7.111	0	471.621	5	-0.213093	0.375327	0.894053	0.684527	-0.367214	-0.256857	-1.32185	-0.968616	0.458699	-0.208893
0.986434	0.103173	0.468921	1.38407	High	Master Protein	32455264	NP_859047.1	PRDX1	0	13.8298	26.1307	6	14	5	1	199	22.096	8.13	1.683	1	37.8047	6	-0.295915	-0.23797	-0.640776	-0.516102	0.151041	-0.0856172	0.84462	0.372627	-0.434389	0.107642
[truncated: 255 more rows]

## Sheet: SupTable4
Supplementary Table 4: Quantification of N-glycoproteomics of MIBC patients and healthy cohort
[truncated: 538 more rows]

## Sheet: SupTable5
Supplementary Table 5: Total proteomics data for-muscle invasive bladder carcinoma patients and healthy cohorts
[truncated: 428 more rows]

[truncated: 2 more sheets: SupTable6, SupTable7]
